# Supplementary material for: Is there a stronger willingness to pay for photovoltaic power generation with high education in China?
Source: PLoS One. 2024 Apr 3;19(4):e0296714. doi: 10.1371/journal.pone.0296714 (PMC10990179; doi:10.1371/journal.pone.0296714)
Supplement: S1 File — (XLS) [file pone.0296714.s001.xls]

## Sheet: data
provinces	Photovoltaic power is increased by 10 degrees	Photovoltaic power is increased by 15 degrees	Photovoltaic power is increased by 20 degrees	Option 1	Option 2	Option 3	sex	Exposure degree of compulsory education	household registration	age	age squre	Highest education level	in good condition	household registration	Birth registration belongs to	Total household income	How many people live together?	Your current marital status	Who provides electricity?	Monthly electricity consumption of 2017 households	Use safety	Supply stability	Price rationality	Coal to gas	Coal to gas1	Change coal to electricity to understand the situation	Coal to electricity 1	Understanding of high-quality coal-fired substitution	High quality coal burning 1	High-efficiency stove subsidies understand	High-efficiency stove 1	Step electricity price understanding	Ladder price 1	Understanding of peak-valley electricity price	Peak-valley electricity price 1	Photovoltaic poverty alleviation subsidy	Photovoltaic poverty alleviation 1	Understanding of poverty electricity subsidy	Poverty phone 1	Understand the subsidy for electric vehicle purchase.	Electric vehicle 1	Understand the charging of household electric vehicles	Household electric vehicle 1	Natural gas ladder price understanding	Natural gas 1	1 biogas subsidies understand	1 biogas 1	Understanding of photovoltaic poverty alleviation	Photovoltaic poverty alleviation 1
Chongqing	0	0	0	0	0	0	0	0	0	97	9409	1	1	0	1	0	4	0	2	100	8	8	8	2	0	2	0	2	0	2	0	2	1	2	1	2	0	2	0	2	0	2	0	2	0	2	1	2	0
Chongqing	5	7.5	10	1	1	1	1	0	0	95	9025	1	2	0	1	3400	2	1	2	10	9	9	9	1	0	1	0	1	0	1	0	1	0	2	1	1	0	1	0	1	0	1	0	1	0	1	0	1	0
Chongqing	3	3	3	1	1	1	0	1	1	91	8281	1	2	1	1	6000	1	0	2	35	9	9	9	1	0	1	0	1	0	1	0	1	0	1	0	1	0	1	0	1	0	1	0	1	0	1	0	1	0
Chongqing	1	2	5	1	1	1	0	0	0	86	7396	1	2	0	1	5000	2	1	2	170	10	10	10	1	0	1	0	1	0	1	0	1	0	1	0	1	0	1	0	1	0	1	0	1	0	1	0	1	0
Chongqing	0	0	0	0	0	0	1	1	1	86	7396	1	2	1	1	36000	2	1	2	120	10	10	10	1	0	1	0	1	0	1	0	2	1	1	0	1	0	1	0	1	0	1	0	2	1	1	0	1	0
Chongqing	0	0	0	0	0	0	1	0	0	84	7056	2	3	0	1	0	1	0	2	15	10	10	10	1	0	1	0	1	0	1	0	1	0	1	0	1	0	2	1	1	0	1	0	1	0	1	0	1	0
Chongqing	5	10	15	1	1	1	1	0	0	83	6889	2	3	0	1	2000	3	1	2	60	9	9	9	2	0	1	0	1	0	1	0	1	0	1	0	1	0	1	0	1	0	1	0	1	0	1	0	1	0
Chongqing	0	0	0	0	0	0	0	0	0	83	6889	2	4	0	1	40000	2	0	2	2400	5	5	5	2	0	2	0	2	0	2	0	2	0	2	0	2	0	2	0	2	0	2	0	2	0	2	0	2	0
Chongqing	0	0	0	0	0	0	0	0	0	81	6561	1	3	0	1	36000	1	1	2	150	9	9	8	1	0	1	0	1	0	1	0	1	0	1	0	1	0	1	unknwon	1	0	1	0	1	0	1	0	1	0
Chongqing	0	0	0	0	0	0	1	0	0	81	6561	2	3	0	1	100000	1	1	2	50	8	9	5	1	0	1	0	1	0	1	0	1	0	1	0	1	0	1	0	1	0	1	0	1	0	1	0	1	0
Chongqing	0	0	0	0	0	0	1	0	0	80	6400	2	2	0	1	2500	1	1	2	65	6	3	8	2	0	2	0	2	0	2	0	2	0	2	0	2	0	1	0	1	0	1	0	1	0	1	0	1	0
Chongqing	0	10	30	0	1	1	0	1	1	77	5929	2	4	1	1	31200	2	1	2	200	10	9	8	4	1	3	0	2	0	1	0	2	0	3	1	1	0	1	0	1	0	1	0	2	0	1	0	1	0
Chongqing	3	5	6	1	1	1	0	0	0	77	5929	1	2	0	1	3000	2	1	2	75	10	8	5	1	0	1	0	1	0	1	0	1	0	1	0	1	0	1	0	1	0	1	0	1	0	1	0	1	0
Chongqing	1	2	2	1	1	1	1	0	0	76	5776	2	1	0	1	3240	2	1	2	200	10	10	10	2	0	3	1	3	0	2	0	3	1	2	1	2	0	3	0	2	0	2	0	2	0	2	0	1	0
Chongqing	0	0	0	0	0	0	1	0	0	76	5776	1	3	0	1	8000	2	1	2	25	10	10	9	1	0	1	0	1	0	2	0	1	0	1	0	1	0	1	0	1	0	1	0	1	0	1	0	1	0
Chongqing	50	50	50	1	1	1	0	1	1	75	5625	2	4	1	1	18000	1	0	2	170	8	9	7	3	1	3	1	2	0	2	0	1	0	1	0	1	0	1	0	4	0	1	0	3	0	2	0	1	0
Chongqing	0	0	0	0	0	0	0	1	1	75	5625	2	4	1	1	33000	2	1	2	40	8	7	8	1	0	1	0	1	0	1	0	1	0	1	0	1	0	1	0	1	0	1	0	1	0	1	0	1	0
Chongqing	10	15	20	1	1	1	1	1	1	74	5476	1	4	1	1	78000	3	1	2	160	8	8	7	1	0	1	0	1	0	1	0	4	1	1	0	1	0	1	0	1	0	1	0	1	0	1	0	1	0
Chongqing	1	1.5	2	1	1	1	1	1	1	74	5476	1	1	1	1	10000	4	1	2	120	7	8	8	1	0	1	0	1	0	1	0	3	1	2	0	2	0	2	0	2	0	1	0	1	0	1	0	1	0
Chongqing	1	1	1	1	1	1	0	0	0	74	5476	1	1	0	1	3000	4	1	2	70	5	5	3	1	0	1	0	1	0	1	0	2	1	2	0	1	0	2	1	1	0	1	0	1	0	1	0	1	0
Chongqing	0	0	0	0	0	0	1	0	0	74	5476	2	2	0	1	15000	4	1	2	150	8	7	5	1	0	3	0	1	0	1	0	1	0	1	0	1	0	1	0	1	0	1	0	1	0	3	0	1	0
Chongqing	3	3	3	1	1	1	0	0	0	73	5329	2	4	0	1	6140	1	0	2	30	10	10	10	1	0	1	0	1	0	1	0	3	0	2	0	1	0	1	0	1	0	1	0	1	0	1	0	1	0
Chongqing	2	2	2	1	1	1	0	0	0	73	5329	2	5	0	1	7280	2	1	2	40	10	10	10	1	0	1	0	1	0	1	0	4	1	1	0	1	0	1	0	1	0	1	0	1	0	1	0	1	0
Chongqing	0	0	0	0	0	0	1	0	0	73	5329	2	4	0	1	10000	4	1	2	100	9	9	8	2	0	1	0	1	0	1	0	1	0	1	0	1	0	1	0	1	0	1	0	1	0	1	0	1	0
Chongqing	0	0	0	0	0	0	0	1	1	73	5329	1	2	1	1	6000	2	1	2	25	5	10	8	1	0	1	0	1	0	1	0	1	0	1	0	1	0	1	0	1	0	1	0	1	0	1	0	1	0
Chongqing	10	15	20	1	1	1	1	1	1	72	5184	1	3	1	1	20000	2	1	2	60	8	9	7	2	0	2	0	2	0	2	0	4	1	2	0	2	0	2	0	2	0	2	0	2	0	2	0	2	0
Chongqing	5	7.5	10	1	1	1	1	0	0	72	5184	2	4	0	1	30000	1	0	2	120	8	7	8	1	0	1	0	1	0	1	0	4	1	1	0	1	0	1	0	1	0	1	0	1	0	1	0	1	0
Chongqing	2	3	4	1	1	1	0	0	0	72	5184	2	3	0	1	15360	4	0	2	250	10	10	10	4	0	4	1	3	0	2	0	4	1	4	1	2	0	2	0	1	0	1	0	2	0	1	0	1	0
Chongqing	0	0	0	0	0	0	0	0	0	72	5184	1	3	0	1	10000	2	1	2	60	8	9	9	2	0	2	0	2	0	2	0	2	0	2	0	2	0	2	0	2	0	2	0	2	0	2	0	2	0
Chongqing	3	3	3	1	1	1	1	0	0	71	5041	1	3	0	1	3600	2	0	2	80	9	9	9	2	0	2	0	2	0	2	0	2	0	2	0	2	0	2	0	2	0	2	0	2	0	2	0	2	0
Chongqing	0	0	0	0	0	0	1	0	0	71	5041	1	4	0	1	10000	2	1	2	80	9	9	8	2	0	2	0	1	0	1	0	1	0	1	0	1	0	1	0	1	0	1	0	1	0	1	0	1	0
Chongqing	1	1	2	1	1	1	1	0	0	70	4900	2	2	0	1	2040	2	1	2	70	10	10	10	3	0	3	1	2	0	3	0	3	1	3	1	2	0	3	0	2	0	2	0	2	0	2	0	1	0
Chongqing	0	0	0	0	0	0	0	0	0	70	4900	1	1	0	1	10000	4	0	2	115	9	9	3	4	0	4	0	2	0	2	0	4	1	4	1	2	0	2	0	2	0	2	0	2	0	2	0	2	0
Chongqing	0	0	0	0	0	0	1	0	0	70	4900	2	4	0	1	0	1	0	2	30	8	8	9	1	0	1	0	1	0	1	0	1	0	1	0	1	0	1	0	1	0	1	0	1	0	1	0	1	0
Chongqing	10	15	20	1	1	1	1	1	1	69	4761	1	2	1	1	50000	6	1	2	60	8	7	8	1	0	1	0	2	0	1	0	4	1	1	0	1	0	2	0	2	0	1	0	1	0	1	0	1	0
Chongqing	0	0	0	0	0	0	0	0	0	68	4624	2	2	0	1	36000	4	1	2	200	9	9	8	1	0	1	0	1	0	1	0	1	0	1	0	1	0	1	0	1	0	1	0	1	0	1	0	1	0
Chongqing	2	2	2	1	1	1	0	1	1	67	4489	1	3	1	1	10000	2	1	2	200	10	10	10	1	0	1	0	1	0	1	0	2	1	1	0	1	0	1	0	1	0	1	0	1	0	1	0	1	0
Chongqing	1	1	1	1	1	1	0	0	0	67	4489	1	2	0	2	1020	1	0	2	25	10	10	10	3	0	3	1	2	0	2	0	3	1	2	1	2	0	3	0	2	0	2	0	3	0	2	0	2	0
Chongqing	0	0	0	0	0	0	0	0	0	67	4489	2	2	0	1	30000	4	1	2	240	5	5	5	2	0	2	0	2	0	2	0	3	1	2	0	2	0	2	0	2	0	2	0	2	0	2	0	2	0
Chongqing	2	5	10	1	1	1	0	0	0	66	4356	1	1	0	1	10000	3	0	2	50	8	8	8	2	0	1	0	1	0	1	0	1	0	1	0	1	0	1	0	1	0	1	0	1	0	1	0	1	0
Chongqing	30	40	50	1	1	1	0	1	1	65	4225	2	2	1	1	3000	4	0	2	200	8	8	8	1	0	1	0	1	0	1	1	4	0	1	0	1	0	1	0	1	0	1	0	1	0	1	0	1	0
Chongqing	10	12	15	1	1	1	0	1	1	65	4225	2	3	1	1	60000	3	1	2	54	8	9	5	2	0	2	0	2	0	2	0	4	1	3	1	2	0	2	0	2	0	2	0	4	1	2	0	2	0
Chongqing	0	0	0	0	0	0	0	0	0	65	4225	2	1	0	1	12400	2	1	2	130	9	9	9	1	0	1	0	1	0	1	0	3	0	3	0	1	0	1	0	1	0	1	0	1	0	1	0	1	0
Chongqing	10	15	20	1	1	1	1	0	0	64	4096	2	3	0	1	30000	3	1	2	70	9	9	9	2	0	1	0	2	0	2	0	1	0	1	0	1	0	2	0	2	0	2	0	1	0	1	0	1	0
Chongqing	0	0	0	0	0	0	1	0	0	64	4096	2	1	0	1	5000	3	1	2	180	8	8	2	2	0	2	0	2	0	2	0	3	1	2	0	2	0	2	0	2	0	2	0	2	0	2	0	2	0
Chongqing	0	0	0	0	0	0	1	0	0	64	4096	2	4	0	1	4000	3	1	2	120	8	6	7	1	0	1	0	1	0	1	0	1	0	1	0	1	0	1	0	1	0	1	0	1	0	1	0	1	0
Chongqing	0	0	0	0	0	0	0	0	0	64	4096	1	3	0	1	4000	2	1	2	60	7	7	5	1	0	1	0	1	0	1	0	1	0	1	0	1	0	1	0	1	0	1	0	1	0	1	0	1	0
Chongqing	1	2	4	1	1	1	1	0	0	63	3969	3	1	0	1	36000	4	1	2	400	8	5	5	1	0	1	0	1	0	1	0	4	1	1	0	2	0	1	0	1	0	1	0	1	0	2	0	1	0
Chongqing	10	15	20	1	1	1	0	1	1	59	3481	1	2	1	1	20000	1	1	2	100	8	8	7	3	0	3	0	3	0	3	0	4	1	3	0	2	0	2	0	2	0	2	0	2	0	2	0	2	0
Chongqing	2	4	6	1	1	1	0	1	1	59	3481	1	1	1	1	20000	1	1	2	150	7	8	8	1	0	1	0	1	0	1	0	1	1	1	0	1	0	1	0	1	0	1	0	1	0	1	0	1	0
Chongqing	3	3	2	1	1	1	1	1	1	59	3481	4	4	1	1	20000	2	1	2	180	8	8	6	4	0	4	0	2	0	2	0	4	1	2	0	2	0	2	0	4	0	2	0	4	1	2	0	2	0
Chongqing	3	5	8	1	1	1	0	1	1	58	3364	4	4	1	1	46800	5	1	2	20	7	7	6	2	0	2	0	1	0	1	0	1	0	1	0	1	0	1	0	1	0	1	0	1	0	1	0	1	0
Chongqing	5	7.5	10	1	1	1	1	0	0	57	3249	3	2	0	1	57000	1	0	2	10	8	7	7	2	0	2	0	2	0	2	0	3	0	4	1	2	0	1	0	1	0	1	0	1	0	1	0	1	0
Chongqing	0	0	0	0	0	0	1	0	0	57	3249	2	4	0	1	12000	3	1	2	200	9	9	8	2	0	2	0	1	0	1	0	1	0	1	0	1	0	1	0	1	0	1	0	1	0	1	0	1	0
Chongqing	0	0	0	0	0	0	0	0	0	56	3136	1	4	0	1	20000	2	1	2	200	10	10	9	1	0	1	0	1	0	1	0	1	0	1	0	1	0	1	0	1	0	1	0	1	0	1	0	1	0
Chongqing	10	10	10	1	1	1	0	0	0	55	3025	1	2	0	1	10000	3	1	2	50	5	10	8	1	0	1	0	1	0	1	0	1	0	1	0	1	0	1	0	1	0	1	0	1	0	1	0	1	0
Chongqing	1	2	3	1	1	1	1	0	0	55	3025	4	3	0	1	17000	3	1	2	80	9	9	9	3	0	3	0	3	1	2	0	3	1	3	1	2	0	2	0	3	0	2	0	2	0	2	0	1	0
Chongqing	2	2	2	1	1	1	1	0	0	55	3025	1	4	0	1	10000	1	1	2	150	9	9	9	2	0	2	0	2	0	2	0	2	0	2	0	2	0	2	0	2	0	2	0	2	0	3	0	2	0
Chongqing	0	0	0	0	0	0	0	0	0	55	3025	1	2	0	1	50000	3	1	2	280	7	5	7	1	0	1	0	1	0	1	0	3	1	3	0	1	0	1	0	1	0	1	0	1	0	1	0	1	0
Chongqing	10	15	20	1	1	1	1	0	0	54	2916	3	4	0	1	40000	3	1	2	100	9	8	8	2	0	2	0	2	0	2	0	2	0	4	1	2	0	2	0	2	0	2	0	2	0	2	0	2	0
Chongqing	1	3	5	1	1	1	1	0	0	54	2916	2	5	0	1	30000	4	1	2	192	10	10	8	1	0	1	0	1	0	1	0	4	1	4	1	1	0	1	0	1	0	1	0	1	0	1	0	1	0
Chongqing	10	15	20	1	1	1	1	0	0	53	2809	1	1	0	1	90000	3	0	2	200	9	9	9	3	0	3	0	3	0	3	0	3	0	3	0	3	0	3	0	3	0	3	0	3	0	3	0	3	0
Chongqing	3	3	3	1	1	1	1	0	0	53	2809	2	4	0	1	20000	4	0	2	180	9	9	9	3	0	3	0	3	0	3	0	3	0	3	0	2	0	2	0	2	0	2	0	2	0	2	0	2	0
Chongqing	0	0	0	0	0	0	1	1	1	53	2809	2	3	1	1	20000	1	1	2	150	10	10	10	4	0	4	0	2	0	2	0	4	1	2	0	3	0	3	0	4	0	2	0	4	1	2	0	2	0
Chongqing	0	0	0	0	0	0	1	0	0	53	2809	2	5	0	1	10000	2	1	2	100	6	6	6	1	0	1	0	1	0	1	0	2	1	1	0	1	0	1	0	1	0	1	0	1	0	1	0	1	0
Chongqing	50	100	150	1	1	1	0	0	0	52	2704	1	2	0	1	25000	3	1	2	40	8	7	8	2	0	3	1	2	0	2	0	4	1	2	0	1	0	2	0	2	0	1	0	2	0	2	0	2	0
Chongqing	10	15	20	1	1	1	1	1	1	52	2704	2	2	1	1	10000	2	1	2	120	9	9	8	1	0	1	0	1	0	1	0	5	1	1	0	1	0	1	0	1	0	1	0	1	0	1	0	1	0
Chongqing	3	4	4	1	1	1	0	0	0	52	2704	2	2	0	1	40000	3	1	2	200	5	5	3	2	0	2	0	2	0	3	0	3	1	2	0	1	0	2	0	2	0	1	0	2	0	2	0	1	0
Chongqing	0	0	0	0	0	0	0	0	0	52	2704	3	4	0	1	100000	4	1	2	400	8	10	6	4	1	3	0	1	0	1	0	2	0	3	1	1	0	1	0	1	0	1	0	2	0	3	0	1	0
Chongqing	0	0	0	0	0	0	1	0	0	52	2704	2	2	0	1	30000	4	1	2	80	5	3	8	2	0	1	0	1	0	1	0	1	1	1	0	1	0	1	0	1	0	1	0	1	0	1	0	1	0
Chongqing	0	0	0	0	0	0	0	0	0	52	2704	3	3	0	1	3000	3	1	2	90	9	8	9	1	0	1	0	1	0	1	0	1	0	1	0	1	0	1	0	1	0	1	0	1	0	1	0	1	0
Chongqing	0	0	0	0	0	0	1	0	0	52	2704	1	4	0	1	10000	1	1	2	120	8	8	6	1	0	1	0	1	0	1	0	1	0	1	0	1	0	1	0	1	0	1	0	1	0	1	0	1	0
Chongqing	0	0	0	0	0	0	1	0	0	51	2601	3	4	0	1	15000	4	1	2	115	8	2	8	1	0	3	0	1	0	1	0	5	1	1	0	1	0	4	0	1	0	1	0	1	0	1	0	1	0
Chongqing	0	0	0	0	0	0	0	0	0	51	2601	2	2	0	1	5000	5	1	2	25	9	5	9	1	0	1	0	1	0	1	0	1	1	1	0	1	0	1	0	1	0	1	0	1	0	1	0	1	0
Chongqing	3	5	6	1	1	1	1	0.1	0.1	50	2500	2	3	0	1	10000	3	0	2	450	9	8	8	2	0	2	0	2	0	2	0	3	1	2	0	2	0	2	0	2	0	2	0	2	0	2	0	2	0
Chongqing	0	0	0	0	0	0	1	0.1	0.1	50	2500	4	3	0	1	40000	4	1	2	40	7	7	7	1	0	1	0	1	0	1	0	2	1	2	1	1	0	2	0	1	0	1	0	1	0	1	0	1	0
Chongqing	2	2	2	1	1	1	1	0.2	0.2	49	2401	3	4	1	1	10000	3	1	2	100	8	8	6	2	0	2	0	2	0	2	0	4	1	2	0	2	0	2	0	2	0	2	0	4	1	2	0	2	0
Chongqing	2	4	6	1	1	1	1	0.3	0.3	48	2304	3	1	0	1	20000	5	1	2	500	8	8	5	1	0	3	0	1	0	1	0	5	1	4	0	4	0	1	0	1	0	1	0	1	0	4	0	2	0
Chongqing	5	20	20	1	1	1	0	0.4	0.4	47	2209	2	4	0	1	50000	4	1	2	100	10	8	7	3	0	2	0	2	0	2	0	1	0	1	0	1	0	2	0	4	0	1	0	1	0	4	0	2	0
Chongqing	5	5	5	1	1	1	1	0.4	0.4	47	2209	1	4	0	1	7000	2	1	2	45	8	9	9	2	0	2	0	1	0	1	0	1	0	1	0	1	0	1	0	1	0	1	0	1	0	1	0	1	0
Chongqing	0	0	5	0	0	1	0	0.4	0.4	47	2209	4	4	0	1	100000	2	1	2	200	9	9	9	1	0	1	0	1	0	1	0	1	0	1	0	1	0	1	0	1	0	1	0	1	0	1	0	1	0
Chongqing	1	2	3	1	1	1	1	0.4	0.4	47	2209	2	4	1	1	0	4	1	2	200	10	10	10	3	0	3	1	3	0	2	0	2	1	2	1	1	0	2	0	2	0	2	0	2	0	2	0	1	0
Chongqing	0	0	0	0	0	0	0	0.5	0.5	46	2116	2	2	0	1	20000	2	1	2	300	10	7	9	2	0	4	1	1	0	1	0	1	0	1	0	1	0	3	0	4	0	1	0	1	0	4	0	1	0
Chongqing	3	3	3	1	1	1	1	0.6	0.6	45	2025	2	5	0	1	100000	5	1	2	100	9	9	9	3	0	3	0	3	0	1	0	4	1	4	1	2	0	2	0	2	0	2	0	2	0	2	0	2	0
Chongqing	10	10	10	1	1	1	0	0.7	0.7	44	1936	1	4	0	1	46000	4	0	2	200	9	9	9	2	0	2	0	2	0	2	0	2	0	2	0	2	0	2	0	2	0	2	0	2	0	2	0	2	0
Chongqing	1	2	3	1	1	1	0	1	1	41	1681	3	4	1	1	15000	4	1	2	50	10	10	10	3	0	3	1	3	0	2	0	2	1	2	1	1	0	2	0	2	0	2	0	2	0	2	0	1	0
Chongqing	0	0	0	0	0	0	1	0	0	34	1156	2	1	0	1	0	1	0	2	20	5	5	5	2	0	2	0	2	0	2	0	4	0	2	0	2	0	2	0	2	0	2	0	2	0	2	0	2	0
Chongqing	0	0	0	0	0	0	0	0	0	32	1024	3	4	0	1	140000	4	1	2	178	10	10	9	1	0	1	0	1	0	1	0	1	1	1	0	1	0	1	0	1	0	1	0	1	0	1	0	1	0
Chongqing	1	2	4	1	1	1	0	1	1	30	900	5	3	1	2	40000	4	1	2	300	5	5	5	2	1	2	0	1	0	1	0	3	1	2	0	1	0	1	0	2	0	2	0	3	0	1	0	1	0
Chongqing	0	0	0	0	0	0	1	0	0	30	900	3	4	0	1	20000	3	0	2	200	9	9	8	1	0	1	0	1	0	1	0	1	0	1	0	1	0	1	0	1	0	1	0	1	0	1	0	1	0
Chongqing	3	3	3	1	1	1	1	0	0	27	729	1	3	0	1	100000	2	0	2	150	8	9	9	2	0	2	0	2	0	2	0	3	1	3	1	2	0	2	0	2	0	2	0	2	0	2	0	2	0
Chongqing	10	15	20	1	1	1	0	0	0	23	529	5	5	0	1	20000	3	0	2	200	8	8	6	2	0	2	0	2	0	2	0	4	1	2	0	1	0	1	0	1	0	1	0	1	0	1	0	1	0
Chongqing	150	180	200	1	1	1	0	0	0	22	484	5	5	0	1	30000	5	0	2	400	8	7	7	1	0	2	0	2	0	2	0	2	1	2	0	2	0	2	0	2	0	2	0	1	0	1	0	2	0
Zhejiang Province	32	62	70	1	1	1	0	1	1	89	7921	2	2	1	3	78000	2	1	2	268	10	9	10	1	1	4	0	1	0	2	1	5	0	5	1	4	0	3	0	3	0	1	0	5	1	1	0	1	0
Zhejiang Province	10	10	10	1	1	1	1	1	1	84	7056	3	3	1	3	80000	2	1	2	40	8	8	8	2	0	2	0	2	0	2	0	3	1	3	1	2	0	2	0	2	0	2	0	2	1	2	0	2	0
Zhejiang Province	1	2	3	1	1	1	0	0	0	82	6724	3	2	0	1	0	1	0	2	26	8	9	8	4	0	4	0	2	0	2	0	4	1	4	1	2	0	2	0	2	0	2	0	2	0	2	0	2	0
Zhejiang Province	2	2	3	1	1	1	0	0	0	75	5625	2	4	0	1	4000	4	1	2	80	9	10	7	1	0	1	0	1	0	1	0	2	1	2	0	1	0	1	0	1	0	1	0	1	0	1	0	1	0
Zhejiang Province	10	0	0	1	0	0	1	1	1	75	5625	3	3	1	3	50400	2	1	2	200	7	10	7	2	0	2	0	2	0	2	0	4	1	4	1	2	0	2	0	2	0	1	0	3	0	2	0	2	0
Zhejiang Province	0	0	0	0	0	0	1	1	1	75	5625	2	3	1	1	64000	2	1	2	145	10	10	10	1	0	1	0	1	0	1	0	4	1	4	1	1	0	1	0	1	0	1	0	1	0	1	0	1	0
Zhejiang Province	3	3	5	1	1	1	1	0	0	74	5476	3	2	0	1	96000	3	1	2	60	8	8	8	2	0	2	1	2	0	1	0	2	0	2	0	1	0	1	0	1	0	1	0	1	0	1	0	1	0
Zhejiang Province	20	20	20	1	1	1	1	1	1	73	5329	3	4	1	1	90000	2	1	2	40	8	8	8	4	0	2	0	2	0	1	0	4	1	4	1	1	0	1	0	1	0	2	0	4	0	2	0	2	0
Zhejiang Province	60	50	10	1	1	1	0	1	1	73	5329	3	4	1	3	78000	2	1	2	300	7	9	7	2	0	2	0	2	0	2	0	4	1	4	1	2	0	2	0	2	0	2	0	2	0	2	0	3	0
Zhejiang Province	1	1	1	1	1	1	0	1	1	73	5329	5	3	1	1	100000	2	1	2	135	10	9	9	2	0	4	0	4	0	2	0	5	1	5	1	4	0	2	0	2	0	2	0	5	1	2	0	2	0
Zhejiang Province	0	0	0	0	0	0	1	1	1	73	5329	3	4	1	1	150000	2	1	2	300	9	8	8	1	0	1	0	1	0	1	0	3	1	3	0	1	0	1	0	1	0	1	0	2	unknwon	1	0	1	0
Zhejiang Province	0	0	0	0	0	0	1	1	1	72	5184	4	5	1	3	136000	2	1	2	200	8	10	7	3	0	3	0	3	0	3	0	4	1	4	1	3	0	3	0	3	0	3	0	3	0	3	0	3	0
Zhejiang Province	5	10	15	1	1	1	1	1	1	71	5041	3	4	1	1	90000	2	1	2	30	8	8	8	1	0	1	0	1	0	1	0	1	1	1	1	1	0	1	0	1	0	1	0	1	0	1	0	1	0
Zhejiang Province	0.1	0.3	0.4	1	1	1	0	0	0	71	5041	2	2	0	1	100000	5	0	2	150	9	10	9	1	0	1	0	1	0	1	0	4	0	4	0	1	0	1	0	1	0	1	0	1	0	1	0	1	0
Zhejiang Province	6.2	6.2	6.2	1	1	1	1	1	1	70	4900	5	3	1	3	0	2	1	2	100	10	10	6	4	0	4	0	4	0	1	0	5	1	5	0	1	0	1	0	2	0	2	0	4	1	1	0	1	0
Zhejiang Province	0	0	0	0	0	0	1	1	1	70	4900	3	4	1	3	100000	2	1	2	60	10	10	10	4	1	4	0	4	0	3	0	5	1	5	0	5	0	1	0	5	0	1	0	5	1	1	0	1	0
Zhejiang Province	10	10	10	1	1	1	0	1	1	67	4489	1	4	1	3	50000	1	1	2	90	8	7	4	1	0	1	0	1	0	1	0	4	1	4	1	1	0	1	0	1	0	1	0	3	1	1	0	1	0
Zhejiang Province	10	20	20	1	1	1	1	0	0	66	4356	3	4	0	1	60000	5	1	2	200	10	10	10	1	0	1	0	1	0	1	0	1	0	1	0	1	0	1	0	1	0	1	0	1	0	1	0	1	0
Zhejiang Province	100	100	100	1	1	1	0	1	1	64	4096	4	3	1	3	150000	2	1	2	70	8	8	8	2	0	2	0	1	0	1	0	4	1	4	1	2	0	2	0	2	0	2	0	4	1	2	0	2	0
Zhejiang Province	10	10	10	1	1	1	1	1	1	64	4096	4	4	1	3	100000	2	1	2	200	10	10	10	3	0	3	0	3	0	3	0	4	1	4	1	2	0	3	0	2	0	3	0	3	0	2	0	2	0
Zhejiang Province	0	0	0	0	0	0	1	1	1	62	3844	1	4	1	1	400000	4	1	2	100	8	8	8	2	0	2	0	2	0	2	0	3	1	3	1	2	0	2	0	2	0	2	0	2	0	2	0	2	0
Zhejiang Province	50	100	100	1	1	1	1	1	1	61	3721	4	2	1	1	40000	4	1	2	160	10	10	10	3	0	3	0	2	0	2	0	5	0	5	0	2	0	2	0	3	0	3	0	3	unknwon	3	0	3	0
Zhejiang Province	30	40	50	1	1	1	1	1	1	60	3600	4	4	1	3	150000	3	1	2	240	8	8	9	1	0	1	0	1	0	1	0	4	1	4	1	1	0	1	0	1	0	1	0	1	0	1	0	1	0
Zhejiang Province	1	1	1	1	1	1	1	1	1	60	3600	3	4	1	1	150000	5	1	4	300	10	10	8	1	0	1	0	1	0	1	0	5	1	5	1	2	0	2	0	2	0	2	0	2	0	2	0	2	0
Zhejiang Province	20	40	40	1	1	1	1	0	0	59	3481	3	4	0	1	40000	3	1	2	100	10	10	8	3	0	3	0	1	0	1	0	4	1	4	1	1	0	4	0	2	0	1	0	1	0	1	0	1	0
Zhejiang Province	0	0	0	0	0	0	0	1	1	59	3481	2	5	1	1	24000	1	1	2	60	8	9	8	2	0	2	0	2	0	1	0	3	1	3	1	1	0	1	0	1	0	1	0	1	0	1	0	1	0
Zhejiang Province	0	0	0	0	0	0	1	0	0	58	3364	2	3	0	1	80000	3	0	2	100	8	8	8	1	0	1	0	1	0	1	0	4	1	4	1	1	0	1	0	1	0	1	0	4	1	1	0	1	0
Zhejiang Province	30	30	30	1	1	1	1	1	1	57	3249	2	5	1	1	25000	2	0	2	400	10	8	10	1	0	1	0	1	0	1	0	4	1	4	0	1	0	1	0	1	0	1	0	1	0	1	0	1	0
Zhejiang Province	0	0	0	0	0	0	1	1	1	57	3249	5	4	1	3	130000	2	1	2	120	8	8	8	1	0	1	0	1	0	1	0	4	1	4	1	2	1	2	0	2	0	2	0	4	0	2	0	2	0
Zhejiang Province	100	150	200	1	1	1	0	1	1	56	3136	3	5	1	3	100000	3	1	2	80	10	10	10	1	0	1	0	1	0	1	0	1	0	1	0	1	0	1	0	1	0	1	0	1	0	1	0	1	0
Zhejiang Province	20	24	25	1	1	1	1	1	1	55	3025	5	4	1	3	500000	4	1	2	200	9	9	9	3	1	3	1	4	0	2	unknwon	4	1	4	1	2	0	2	0	4	1	4	1	4	1	2	0	2	unknwon
Zhejiang Province	5	8	10	1	1	1	1	1	1	55	3025	1	4	1	3	110000	3	1	2	100	10	8	8	4	0	4	0	4	0	4	0	4	0	4	0	4	0	4	0	4	0	4	0	4	0	4	0	2	0
Zhejiang Province	0	0	0	0	0	0	0	1	1	55	3025	3	3	1	1	150000	2	1	2	370	10	10	7	2	0	2	0	2	0	2	0	2	0	3	0	2	0	2	0	2	0	2	0	2	0	2	0	2	0
Zhejiang Province	100	150	200	1	1	1	0	0	0	54	2916	4	5	0	1	60000	3	1	2	150	10	10	10	1	0	1	0	1	0	1	0	3	1	3	1	1	0	1	0	1	0	1	0	1	0	1	0	1	0
Zhejiang Province	15	20	25	1	1	1	1	0	0	54	2916	3	5	0	1	60000	2	1	2	60	10	10	10	4	0	4	0	2	0	2	0	4	1	4	1	2	0	2	0	2	0	2	0	2	0	2	0	2	0
Zhejiang Province	10	12	20	1	1	1	1	0	0	53	2809	3	4	0	1	30000	1	1	2	60	10	10	2	4	0	1	0	1	0	1	0	4	0	4	0	1	0	1	0	1	0	1	0	1	0	1	0	1	0
Zhejiang Province	10	14	17	1	1	1	1	1	1	52	2704	4	5	1	3	250000	3	1	2	370	8	8	8	4	0	4	0	1	0	1	0	4	1	4	1	2	0	2	0	2	0	2	0	4	0	2	0	2	0
Zhejiang Province	0	0	0	0	0	0	0	0	0	52	2704	2	3	0	1	80000	3	1	2	100	8	8	5	1	0	1	0	1	0	1	0	2	1	2	1	1	0	1	0	1	0	1	0	1	0	1	0	1	0
Zhejiang Province	10	15	20	1	1	1	1	0.1	0.1	51	2601	2	5	0	1	48000	1	1	2	10	8	6	7	1	0	1	0	1	0	1	0	1	1	1	1	1	0	1	0	1	0	1	0	1	0	1	0	1	0
Zhejiang Province	1	1	2	1	1	1	0	0.1	0.1	51	2601	3	5	1	1	50000	2	1	2	100	8	8	7	2	0	2	0	1	0	1	0	5	1	5	1	1	0	1	0	1	0	1	0	2	0	2	0	2	0
Zhejiang Province	0	0	0	0	0	0	1	0.3	0.3	49	2401	3	4	0	1	100000	3	1	2	400	9	9	9	3	0	3	0	3	0	3	0	3	0	3	0	3	0	3	0	3	0	3	0	3	0	3	0	3	0
Zhejiang Province	10	15	20	1	1	1	1	0.4	0.4	48	2304	3	4	0	1	80000	2	1	2	60	9	10	8	1	0	1	0	1	0	1	0	1	0	1	0	1	0	1	0	1	0	1	0	1	0	1	0	1	0
Zhejiang Province	10	20	30	1	1	1	0	0.8	0.8	44	1936	4	5	0	1	140000	2	1	2	3500	10	10	10	1	0	1	0	1	0	1	0	5	1	5	1	1	0	1	0	1	0	5	0	1	0	1	0	1	0
Zhejiang Province	10	20	30	1	1	1	1	1	1	43	1849	3	4	1	3	300000	3	1	2	160	9	9	8	3	0	3	0	3	0	3	0	4	1	4	1	2	0	2	0	2	0	2	0	2	0	2	0	2	0
Zhejiang Province	10	15	20	1	1	1	0	0	0	42	1764	5	5	0	3	150000	5	1	2	60	6	8	8	4	0	1	0	1	0	1	0	4	1	1	0	1	0	1	0	1	0	1	0	4	1	1	0	1	0
Zhejiang Province	10	10	10	1	1	1	1	0	0	41	1681	4	2	0	1	70000	2	1	2	60	8	10	8	1	0	1	0	1	0	1	0	2	0	1	0	1	0	1	0	1	0	1	0	1	0	1	0	1	0
Zhejiang Province	10	0	0	1	0	0	1	1	1	41	1681	3	4	1	1	100000	4	1	2	100	9	7	9	1	0	1	0	3	0	2	0	4	1	4	1	2	0	1	0	2	0	2	0	2	0	1	0	1	0
Zhejiang Province	5	10	10	1	1	1	0	0	0	40	1600	5	4	0	1	200000	3	1	2	200	10	10	10	2	0	2	0	2	0	2	0	5	1	5	1	2	0	2	0	2	0	2	0	2	0	2	0	2	0
Zhejiang Province	1	1.5	2	1	1	1	0	1	1	38	1444	5	4	1	1	100000	6	1	2	600	5	10	5	1	1	2	1	1	0	1	0	4	1	4	1	1	0	2	0	1	0	1	0	4	1	1	0	1	0
Zhejiang Province	0	0	0	0	0	0	0	0	0	38	1444	3	3	0	1	80000	3	1	2	100	9	8	7	2	0	2	0	1	0	1	0	3	1	3	1	1	0	1	0	1	0	1	0	1	0	1	0	1	0
Zhejiang Province	5	10	20	1	1	1	1	0	0	37	1369	2	5	0	1	60000	1	1	2	50	10	8	10	2	0	2	0	1	0	2	0	2	0	2	0	1	0	2	0	2	0	1	0	1	0	1	0	1	unknwon
Zhejiang Province	1	1	1.5	1	1	1	1	0	0	35	1225	3	4	0	1	150000	5	1	2	300	7	10	7	5	0	5	1	2	0	2	0	2	0	2	0	2	0	2	0	2	0	2	0	2	0	5	1	2	1
Zhejiang Province	100	100	100	1	1	1	0	1	1	34	1156	5	4	1	3	200000	3	1	2	181	10	10	8	4	1	4	1	3	0	1	1	4	1	4	1	1	0	1	0	4	0	1	0	4	unknwon	1	0	1	0
Zhejiang Province	30	50	70	1	1	1	1	1	1	34	1156	5	4	1	1	800000	3	0	2	220	10	10	8	1	0	1	0	1	0	1	0	4	1	4	1	1	0	3	0	4	0	1	0	4	1	1	0	1	0
Zhejiang Province	30	30	45	1	1	1	0	1	1	33	1089	5	4	1	1	300000	5	1	2	200	8	9	7	1	0	1	0	1	0	1	0	3	1	3	0	1	0	1	0	3	0	1	0	1	0	1	0	1	0
Zhejiang Province	2	5	8	1	1	1	0	1	1	33	1089	5	5	1	1	700000	2	1	2	150	10	10	98	2	0	1	0	1	0	1	0	1	0	1	0	1	0	1	0	4	0	1	0	1	0	1	0	1	0
Zhejiang Province	0	0	0	0	0	0	0	0	0	33	1089	3	5	0	1	100000	5	1	2	150	10	10	5	1	0	1	0	1	0	1	0	1	0	2	1	2	0	2	0	2	0	2	0	2	0	2	0	2	0
Zhejiang Province	0	0	0	0	0	0	1	0	0	33	1089	4	5	0	1	140000	3	0	2	150	9	9	7	1	0	1	0	1	0	1	0	1	0	1	0	1	0	1	0	1	0	1	0	1	0	1	0	1	0
Zhejiang Province	2	3	4	1	1	1	0	1	1	32	1024	5	3	1	1	80000	3	1	2	100	9	10	6	1	0	1	0	1	0	1	0	3	1	3	0	1	0	1	0	1	0	1	0	1	0	1	0	1	0
Zhejiang Province	10	0	0	1	0	0	0	0	0	32	1024	3	5	0	1	90000	2	1	2	240	8	9	8	4	0	2	0	2	0	2	0	4	1	4	1	2	0	2	0	2	0	2	0	3	0	3	0	3	0
Zhejiang Province	0	0	0	0	0	0	1	0	0	32	1024	5	4	0	1	200000	3	0	2	125	10	10	8	1	0	1	0	1	0	1	0	3	1	3	1	1	0	1	0	1	0	1	0	1	0	1	0	1	0
Zhejiang Province	50	70	90	1	1	1	1	1	1	30	900	5	3	1	1	250000	4	1	2	400	10	8	8	2	0	2	0	2	0	2	0	5	1	5	1	2	0	2	0	4	0	5	0	2	0	2	0	2	0
Zhejiang Province	50	60	80	1	1	1	1	0	0	30	900	5	4	0	2	120000	4	0	2	600	8	7	8	1	0	1	0	1	1	1	0	4	0	4	0	1	0	1	0	3	0	1	0	3	1	1	0	1	0
Zhejiang Province	0	0	0	0	0	0	1	0	0	30	900	4	3	0	1	300000	1	0	1	0	0	0	0	3	0	3	0	3	0	3	0	3	0	3	0	3	0	3	0	3	0	3	0	3	0	3	0	3	0
Zhejiang Province	60	80	100	1	1	1	1	1	1	29	841	5	5	1	3	220000	3	0	2	135	10	8	7	1	0	1	0	1	0	1	0	5	1	5	1	1	0	1	0	1	0	1	0	5	1	1	0	1	0
Zhejiang Province	20	25	30	1	1	1	0	0	0	29	841	5	4	0	1	80000	5	1	2	500	8	7	5	1	0	1	0	1	0	1	0	4	1	3	1	1	0	1	0	4	0	1	0	1	0	1	0	1	0
Zhejiang Province	20	20	20	1	1	1	1	0	0	29	841	4	5	0	1	100000	3	0	2	150	10	10	10	1	0	1	0	1	0	3	0	1	0	1	0	1	0	2	0	1	0	1	0	2	0	1	0	1	0
Zhejiang Province	1	1	1	1	1	1	0	1	1	27	729	5	2	1	3	200000	3	0	2	410	10	10	10	1	0	1	unknwon	1	0	1	0	4	1	5	1	1	0	1	0	5	0	1	0	1	0	1	0	1	0
Yunnan province	5	5	5	1	1	1	1	0	0	85	7225	1	1	0	1	20000	7	1	2	100	7	8	7	1	0	1	0	1	0	1	0	1	0	1	0	1	0	1	0	1	0	1	0	1	0	1	0	1	0
Yunnan province	4	6	8	1	1	1	1	0	0	75	5625	1	2	0	1	4500	3	1	2	120	9	9	8	1	0	1	0	1	0	1	0	1	0	1	0	1	0	5	0	1	0	1	0	1	0	1	0	1	0
Yunnan province	5	10	15	1	1	1	0	1	1	73	5329	5	3	1	1	50000	5	1	2	120	9	8	9	1	0	1	0	1	0	1	0	1	0	1	0	1	0	1	0	1	0	1	0	1	0	1	0	1	0
Yunnan province	3	3.5	4	1	1	1	1	0	0	73	5329	3	4	0	1	200000	4	1	2	150	9	9	9	2	0	2	0	2	0	3	0	4	1	4	1	3	0	4	0	1	0	1	0	1	0	3	0	3	0
Yunnan province	0	0	0	0	0	0	1	0	0	73	5329	3	3	0	1	50000	2	1	2	120	10	10	10	1	0	1	0	1	0	1	0	1	0	1	0	1	0	3	0	1	0	1	0	1	0	1	0	1	0
Yunnan province	10	10	10	1	1	1	0	1	1	71	5041	4	4	1	1	100000	4	1	2	300	8	8	7	1	0	1	0	1	0	1	0	1	0	1	0	1	0	3	0	1	0	1	0	1	0	1	0	1	0
Yunnan province	0.5	1	2	1	1	1	0	0	0	69	4761	1	2	0	1	0	2	1	2	180	7	8	6	1	0	1	0	1	0	1	0	3	1	3	1	1	0	1	0	1	0	1	0	1	0	2	0	1	0
Yunnan province	6	10	15	1	1	1	1	0	0	64	4096	2	3	0	1	20000	2	1	2	100	7	8	8	3	0	3	0	2	0	2	0	2	0	2	0	2	0	2	0	2	0	2	0	2	0	4	1	1	0
Yunnan province	2	6	8	1	1	1	1	0	0	60	3600	2	4	0	1	50000	5	1	2	150	8	7	8	2	0	2	0	1	0	1	0	1	0	1	0	1	0	1	0	1	0	1	0	1	0	1	0	1	0
Yunnan province	100	150	180	1	1	1	0	1	1	58	3364	2	3	1	1	18000	6	1	2	300	8	6	8	4	0	3	0	3	0	3	0	3	0	3	0	3	0	3	0	3	0	3	0	3	0	3	0	3	0
Yunnan province	5	10	15	1	1	1	0	0	0	56	3136	1	4	0	1	10000	2	1	2	120	8	6	6	1	0	1	0	1	0	1	0	1	0	1	0	1	0	1	0	1	0	1	0	1	0	5	1	1	0
Yunnan province	2	5	10	1	1	1	0	1	1	55	3025	3	2	1	1	70000	5	1	2	75	9	9	98	2	0	1	0	1	0	1	0	1	0	1	0	1	0	1	0	1	0	1	0	1	0	1	0	1	0
Yunnan province	10	10	10	1	1	1	0	0	0	54	2916	2	3	0	1	50000	6	1	2	140	8	8	7	1	0	1	0	2	0	1	0	1	0	1	0	1	0	1	0	1	0	1	0	1	0	2	0	2	0
Yunnan province	3	6	9	1	1	1	0	0.1	0.1	50	2500	3	5	1	1	35000	1	0	2	250	7	7	7	1	0	1	0	1	0	1	0	2	1	2	0	1	0	1	0	2	0	2	0	2	0	2	0	2	0
Yunnan province	3	5	6	1	1	1	0	0.1	0.1	50	2500	2	4	0	1	40000	3	1	2	140	8	9	7	2	0	2	0	1	0	1	0	4	1	4	1	3	0	3	0	2	0	1	0	1	0	1	unknwon	1	unknwon
Yunnan province	5	5	5	1	1	1	0	0.1	0.1	50	2500	1	3	0	1	3000	3	1	2	40	8	8	8	1	0	1	0	2	0	1	0	1	0	1	0	1	0	1	0	1	0	1	0	1	0	1	0	1	0
Yunnan province	2	1	2	1	1	1	0	0.1	0.1	50	2500	3	4	0	1	20000	2	1	2	60	8	8	8	3	0	2	unknwon	3	0	2	unknwon	2	unknwon	2	unknwon	2	unknwon	2	unknwon	3	0	2	unknwon	3	0	3	0	2	unknwon
Yunnan province	0.5	0.6	0.8	1	1	1	0	0.1	0.1	50	2500	2	3	0	1	19000	2	1	2	114	7	6	6	1	0	1	0	1	0	1	0	2	unknwon	2	unknwon	1	0	1	0	1	0	1	0	1	0	1	0	1	0
Yunnan province	0	0	0	0	0	0	0	0.1	0.1	50	2500	2	3	0	1	30000	2	1	2	90	10	10	1	1	0	1	0	1	0	1	0	1	0	1	0	1	0	3	0	1	0	1	0	1	0	1	0	1	0
Yunnan province	0	0	0	0	0	0	1	0.1	0.1	50	2500	3	3	1	1	100000	7	1	2	280	9	9	5	1	0	1	0	1	0	1	0	1	0	1	0	1	0	1	0	1	0	1	0	1	0	1	0	1	0
Yunnan province	0	0	0	0	0	0	0	0.2	0.2	49	2401	3	2	1	2	20000	4	1	2	125	9	9	8	2	0	1	0	1	0	1	0	1	0	1	0	1	0	1	0	1	0	1	0	1	0	1	0	1	0
Yunnan province	5	10	15	1	1	1	1	0.3	0.3	48	2304	2	5	0	1	20000	3	1	2	124	7	7	8	2	0	2	unknwon	1	unknwon	2	0	2	0	2	0	2	0	2	0	2	0	2	0	2	0	2	0	1	0
Yunnan province	3	6	9	1	1	1	1	0.4	0.4	47	2209	3	4	1	1	80000	3	1	2	400	7	8	7	1	0	1	0	1	0	1	0	1	0	2	0	2	0	1	0	2	0	1	0	2	0	1	0	2	0
Yunnan province	5	9	12	1	1	1	1	0.5	0.5	46	2116	2	4	0	1	36000	4	1	2	120	10	10	10	1	0	1	0	1	0	1	0	1	unknwon	1	0	1	0	1	0	1	0	1	0	1	0	1	0	1	0
Yunnan province	0.5	0.8	1	1	1	1	0	0.5	0.5	46	2116	2	2	0	1	24000	3	1	2	140	9	9	7	1	0	1	0	1	0	1	0	3	1	3	1	1	0	1	0	1	0	1	0	1	0	2	0	1	0
Yunnan province	2	2	3	1	1	1	0	0	0.6	45	2025	2	4	0	1	18000	6	1	2	105	8	8	7	1	0	1	0	2	0	3	0	4	1	1	0	2	0	2	0	2	0	1	0	1	0	2	0	1	0
Yunnan province	6	9	12	1	1	1	1	0.8	0.8	43	1849	3	5	1	1	50000	2	1	2	120	9	9	6	4	0	1	0	2	0	1	0	1	0	1	0	1	0	1	0	1	0	1	0	1	0	1	0	1	0
Yunnan province	0	0	0	0	0	0	0	0	0	41	1681	3	5	0	1	100000	5	1	2	350	5	9	9	4	0	3	0	1	0	3	0	4	0	2	0	4	0	2	0	4	0	4	0	2	0	4	0	2	0
Yunnan province	0	0	0	0	0	0	0	0	0	41	1681	1	4	0	1	20000	1	1	2	50	8	9	7	1	0	1	0	1	0	1	0	1	0	1	0	1	0	1	0	1	0	1	0	1	0	1	0	1	0
Yunnan province	20	20	20	1	1	1	1	0	0	40	1600	3	4	0	1	10000	5	1	2	75	6	6	6	1	0	1	0	1	0	1	0	4	1	1	0	1	0	1	0	1	0	1	0	1	0	4	1	1	0
Yunnan province	5	8	10	1	1	1	1	0	0	39	1521	4	5	0	1	20000	4	1	2	120	6	6	7	1	0	1	0	1	0	1	0	1	0	1	0	1	0	1	0	2	0	2	0	1	0	1	0	1	0
Yunnan province	0	0	0	0	0	0	0	0	0	39	1521	2	3	0	1	10000	4	1	2	80	6	5	6	2	0	2	0	2	0	2	0	4	1	2	0	2	0	2	0	2	0	2	0	2	0	4	1	2	0
Yunnan province	5	10	15	1	1	1	0	0	0	38	1444	2	3	0	1	22000	1	1	2	110	8	7	9	1	0	1	0	1	0	1	0	1	0	1	0	1	0	1	0	1	0	1	0	1	0	1	0	1	0
Yunnan province	0	0	0	0	0	0	0	0	0	37	1369	3	3	0	1	20000	6	1	2	175	9	9	9	1	0	1	0	1	0	1	0	1	0	1	0	1	0	1	0	1	0	1	0	1	0	1	0	1	0
Yunnan province	10	15	20	1	1	1	1	0	0	32	1024	5	4	0	1	0	2	1	2	50	7	8	8	2	0	2	0	2	0	2	0	2	0	2	0	2	0	2	0	2	0	2	0	2	0	2	0	2	0
Yunnan province	5	10	20	1	1	1	1	1	1	32	1024	3	4	1	2	45000	3	1	2	200	8	7	8	1	0	1	0	1	0	1	0	3	0	1	0	1	0	1	0	2	0	1	0	1	0	1	0	1	0
Yunnan province	20	30	50	1	1	1	1	0	0	29	841	3	4	0	1	34000	1	0	2	50	8	7	8	2	0	2	0	1	0	1	0	3	0	1	0	1	0	1	0	4	0	1	0	1	0	1	0	1	0
Yunnan province	1.3	1.5	2	1	1	1	0	0	0	26	676	4	4	0	1	17000	5	0	2	134	10	10	8	3	0	3	0	3	0	3	0	5	1	5	1	1	0	3	0	3	0	3	0	3	0	4	0	3	0
Yunnan province	10	10	10	1	1	1	0	0	0	25	625	4	4	0	1	2000	6	0	2	60	8	5	7	1	0	3	0	4	0	1	0	1	0	1	0	1	0	3	0	3	0	4	0	4	0	3	0	3	0
Yunnan province	10	10	10	1	1	1	1	0	0	25	625	4	3	0	1	40000	2	0	2	400	8	8	5	2	0	2	0	2	0	2	0	2	0	2	0	2	0	2	0	2	0	2	0	1	0	1	0	1	0
Yunnan province	4	8	10	1	1	1	1	1	1	24	576	5	5	1	1	200000	3	0	2	220	7	7	7	2	0	3	0	2	0	2	0	2	1	2	0	2	0	3	0	3	0	2	0	3	1	3	0	3	0
Yunnan province	10	15	20	1	1	1	0	0	0	23	529	5	5	0	1	30000	3	0	2	60	10	10	10	1	0	1	0	1	0	1	0	1	0	1	0	1	0	1	0	1	0	1	0	1	0	1	0	1	0
Yunnan province	5	8	10	1	1	1	1	0	0	23	529	4	5	0	1	20000	5	0	2	190	8	8	7	2	0	2	0	2	unknwon	2	0	2	0	2	0	2	unknwon	2	0	2	0	2	0	2	0	5	1	2	0
Yunnan province	3	8	9	1	1	1	0	0	0	23	529	5	5	0	1	35000	3	0	2	160	10	10	10	1	0	1	0	1	0	1	0	1	1	1	0	1	0	1	0	1	0	1	0	1	0	1	0	1	0
Tianjin	3	5	7	1	1	1	1	1	1	95	9025	5	4	1	2	150000	3	1	2	100	10	10	10	4	0	4	0	1	0	1	0	5	1	1	0	1	0	1	0	1	0	1	0	3	0	1	0	1	0
Tianjin	0	0	0	0	0	0	0	1	1	87	7569	1	4	1	1	43200	3	0	2	150	10	10	10	3	1	2	0	1	0	1	0	2	1	1	0	1	0	1	0	1	0	1	0	1	0	1	0	1	0
Tianjin	40	40	40	1	1	1	1	1	1	84	7056	2	4	1	3	78000	2	1	2	180	10	10	10	4	1	2	unknwon	2	1	1	0	4	1	1	0	2	0	2	0	2	0	2	0	1	0	1	0	2	0
Tianjin	30	30	30	1	1	1	1	1	1	80	6400	4	3	1	3	87200	1	0	2	50	10	10	10	4	0	4	0	2	0	1	0	3	1	1	unknwon	1	0	1	0	1	0	1	0	1	0	1	0	1	0
Tianjin	10	10	10	1	1	1	1	1	1	79	6241	4	2	1	1	60000	2	1	2	90	7	7	7	3	0	2	0	2	0	2	0	2	0	2	0	2	0	2	0	2	0	2	0	2	0	2	0	2	0
Tianjin	20	25	30	1	1	1	0	1	1	74	5476	2	2	1	3	72000	2	1	2	160	9	9	9	1	0	1	0	1	0	1	0	4	0	1	0	1	0	1	0	4	0	1	0	3	0	1	0	1	0
Tianjin	0	0	0	0	0	0	1	1	1	74	5476	3	3	1	3	72000	3	1	2	550	9	8	9	2	0	2	0	4	1	1	0	4	1	3	0	1	0	1	0	1	0	1	0	4	0	1	0	2	0
Tianjin	5	50	50	1	1	1	1	1	1	73	5329	3	3	1	1	80000	2	1	2	120	5	8	8	4	0	4	0	4	0	4	0	4	0	4	0	2	0	4	0	4	0	4	0	4	0	4	0	4	0
Tianjin	10	10	10	1	1	1	0	1	1	73	5329	3	4	1	3	84000	2	1	2	100	10	9	10	2	0	2	0	3	0	3	0	2	0	2	0	2	0	2	0	2	unknwon	2	0	2	0	2	0	2	0
Tianjin	0	0	0	0	0	0	0	1	1	73	5329	3	3	1	3	22000	1	0	2	80	10	10	10	5	0	5	0	1	0	1	0	5	1	4	0	1	0	1	0	1	0	1	0	5	unknwon	1	0	1	0
Tianjin	2	5	7	1	1	1	1	1	1	72	5184	3	2	1	3	76000	2	1	2	73	9	9	8	4	0	4	0	2	0	2	0	4	1	4	0	2	0	4	0	4	0	3	0	2	0	2	0	2	0
Tianjin	0.1	0.1	0.1	1	1	1	1	1	1	72	5184	3	2	1	3	40000	1	0	2	100	9	9	9	4	0	4	0	4	0	2	0	5	1	2	0	1	0	1	0	1	0	1	0	1	0	1	0	1	0
Tianjin	0	0	0	0	0	0	0	1	1	72	5184	4	4	1	3	72000	2	1	2	200	8	8	8	1	0	1	0	1	0	1	0	4	0	3	0	1	0	1	0	1	0	1	0	1	0	1	0	1	0
Tianjin	10	10	10	1	1	1	0	1	1	71	5041	4	3	1	1	80000	2	1	2	150	9	9	9	2	0	2	0	2	0	2	0	4	1	2	0	4	0	2	0	2	0	2	0	4	0	2	0	2	0
Tianjin	0	0	0	0	0	0	0	1	1	71	5041	3	4	1	3	36000	2	1	2	8	8	9	8	2	1	2	0	2	0	2	0	4	1	2	0	2	0	2	0	1	0	1	0	4	1	1	0	1	0
Tianjin	0	0	0	0	0	0	1	1	1	71	5041	3	2	1	3	100000	2	1	2	150	9	9	7	4	0	2	0	2	0	2	0	5	1	3	0	1	0	1	0	3	0	1	0	1	0	1	0	1	0
Tianjin	0	0	0	0	0	0	1	1	1	71	5041	3	1	1	1	49200	2	1	2	100	8	8	6	3	0	1	0	1	0	1	0	4	1	1	0	1	0	1	0	1	0	1	0	1	0	1	0	1	0
Tianjin	5	7	9	1	1	1	0	1	1	70	4900	3	3	1	3	72000	6	1	2	100	10	10	10	1	0	1	0	1	0	1	0	5	1	5	0	1	0	1	0	1	0	1	0	5	0	1	0	1	0
Tianjin	10	10	10	1	1	1	1	1	1	69	4761	3	2	1	3	120000	2	1	2	150	10	10	7	4	1	3	0	2	0	2	0	3	0	3	0	2	0	2	0	2	0	2	0	3	0	2	0	2	0
Tianjin	2	3	4	1	1	1	0	1	1	69	4761	3	2	1	3	70000	2	0	2	300	7	7	7	2	0	4	0	1	unknwon	1	unknwon	4	1	1	unknwon	1	unknwon	3	0	3	0	1	unknwon	2	1	1	0	1	0
Tianjin	0	0	0	0	0	0	1	1	1	68	4624	3	3	1	3	70000	2	1	2	100	8	8	8	3	0	3	0	2	0	2	0	2	0	2	0	2	0	2	0	3	0	3	0	2	0	2	0	2	0
Tianjin	0	0	0	0	0	0	0	1	1	68	4624	3	4	1	3	65000	2	1	2	400	8	8	8	2	0	2	0	2	0	2	0	2	0	2	0	1	0	1	0	1	0	1	0	1	0	2	0	2	0
Tianjin	0	0	0	0	0	0	0	1	1	68	4624	3	3	1	3	40000	2	1	2	100	8	5	8	1	0	1	0	1	0	1	0	3	0	1	0	1	0	1	0	1	0	1	0	1	0	1	0	1	0
Tianjin	3	5	6	1	1	1	1	0	0	67	4489	4	4	0	1	65000	4	1	2	60	8	8	8	2	0	2	0	2	0	2	0	3	1	2	0	2	0	2	0	2	0	2	0	2	0	2	0	2	0
Tianjin	50	100	150	1	1	1	1	1	1	66	4356	3	3	1	3	50000	3	1	2	400	10	10	10	1	0	1	0	1	0	1	0	1	0	1	0	1	0	1	0	1	0	1	0	1	0	1	0	1	0
Tianjin	5	10	15	1	1	1	1	1	1	66	4356	3	4	1	3	120000	2	0	2	200	9	9	7	2	0	2	0	2	0	2	0	4	0	4	1	2	0	2	0	2	0	2	0	2	0	2	0	2	0
Tianjin	0	0	0	0	0	0	1	1	1	66	4356	5	3	1	3	100000	3	1	2	120	8	9	8	4	0	3	0	3	0	4	0	4	0	3	0	3	0	3	0	3	0	2	0	3	0	2	0	2	0
Tianjin	0	0	0	0	0	0	0	1	1	66	4356	4	4	1	3	93600	2	1	2	160	9	9	9	1	0	1	0	1	0	1	0	1	0	1	0	1	0	1	0	1	0	1	0	1	0	1	0	1	0
Tianjin	0	0	0	0	0	0	1	1	1	65	4225	4	3	1	3	90000	3	1	2	160	9	9	9	2	0	2	0	2	0	2	0	5	0	2	0	2	0	2	0	5	0	2	0	2	0	2	0	2	0
Tianjin	0	0	0	0	0	0	1	1	1	65	4225	4	3	1	3	24000	2	1	2	180	9	9	9	3	0	3	0	1	0	1	0	4	0	4	0	1	0	1	0	1	0	1	0	1	0	1	0	1	0
Tianjin	0	0	0	0	0	0	0	1	1	65	4225	4	3	1	3	84000	3	1	2	100	9	9	5	4	1	1	0	4	0	1	0	1	0	1	0	1	0	1	0	1	0	1	0	1	0	1	0	1	0
Tianjin	0	0	0	0	0	0	0	1	1	65	4225	4	1	1	3	24000	1	0	2	100	6	4	7	1	0	1	0	1	0	1	0	1	0	1	0	1	0	1	0	1	0	1	0	1	0	1	0	1	0
Tianjin	100	100	100	1	1	1	0	1	1	64	4096	3	3	1	2	40000	2	0	2	160	8	10	98	1	0	1	0	1	0	1	0	1	0	1	0	1	0	1	0	1	0	1	0	4	1	1	0	1	0
Tianjin	20	20	20	1	1	1	1	1	1	64	4096	4	4	1	1	200000	5	1	2	150	8	8	8	4	0	4	0	4	0	4	0	4	0	4	0	3	0	4	0	4	0	4	0	4	0	4	0	4	0
Tianjin	0	0	0	0	0	0	1	1	1	64	4096	3	3	1	1	50000	2	1	2	100	10	10	10	2	0	1	0	1	0	1	0	1	0	2	0	1	0	1	0	1	0	1	0	1	0	1	0	1	0
Tianjin	5	8	10	1	1	1	1	1	1	62	3844	4	4	1	3	50000	2	1	2	250	8	9	8	4	0	4	0	2	0	2	0	4	1	4	1	2	0	4	0	4	0	4	0	1	0	4	0	1	0
Tianjin	0	0	0	0	0	0	0	1	1	61	3721	3	3	1	3	69600	2	1	2	150	10	9	6	1	0	1	0	1	0	1	0	1	0	1	0	1	0	1	0	1	0	1	0	1	0	1	0	1	0
Tianjin	0	0	0	0	0	0	1	1	1	60	3600	3	5	1	2	100000	2	1	2	100	10	10	9	2	0	1	0	1	0	1	0	2	0	1	0	1	0	2	0	1	0	1	0	1	0	1	0	1	0
Tianjin	5	5	5	1	1	1	0	1	1	59	3481	4	3	1	3	90000	6	1	2	200	9	9	9	4	0	4	0	3	0	3	0	4	1	4	0	3	0	4	0	3	0	3	0	4	1	3	0	3	0
Tianjin	0	0	0	0	0	0	0	1	1	59	3481	5	2	1	3	180000	3	1	2	150	8	8	8	2	0	2	0	2	0	2	0	4	1	4	0	2	0	2	0	2	0	2	0	2	0	2	0	2	0
Tianjin	10	15	20	1	1	1	0	1	1	55	3025	3	4	1	3	24000	1	0	2	160	6	6	5	1	0	1	0	1	0	1	0	4	1	1	0	1	0	1	0	3	0	1	0	1	0	1	0	1	0
Tianjin	100	100	100	1	1	1	1	1	1	54	2916	6	4	1	3	170000	3	1	2	350	10	10	10	3	0	2	0	1	0	1	0	4	0	4	0	4	0	1	0	1	0	1	0	1	0	1	0	1	0
Tianjin	5	10	15	1	1	1	1	1	1	51	2601	4	4	1	3	40000	1	0	2	150	9	10	9	4	0	2	0	2	0	2	0	2	1	2	0	2	0	2	0	2	0	2	0	2	0	2	0	2	0
Tianjin	0	0	0	0	0	0	0	1	1	51	2601	4	3	1	1	120000	3	1	2	200	10	10	10	2	0	2	0	1	0	1	0	1	0	1	0	1	0	1	0	4	0	1	0	2	0	2	0	2	0
Tianjin	50	50	50	1	1	1	1	0.1	0.1	50	2500	5	4	1	3	70000	2	1	2	200	10	10	10	3	0	3	0	1	0	1	0	4	1	4	0	1	0	1	0	4	0	1	0	1	0	1	0	1	0
Tianjin	0	0	0	0	0	0	0	0.1	0.1	50	2500	4	5	1	3	150000	3	1	2	300	7	7	7	4	0	4	0	4	0	2	0	4	1	4	0	2	0	2	0	4	0	2	0	2	0	2	0	2	0
Tianjin	3	5	10	1	1	1	0	0.3	0.3	48	2304	3	1	0	1	60000	4	1	2	90	10	10	10	4	1	2	0	3	1	2	0	4	1	4	1	2	0	3	0	4	0	2	0	2	1	2	0	2	0
Tianjin	0	0	0	0	0	0	1	0.4	0.4	47	2209	5	2	1	3	65000	3	1	2	230	9	9	8	4	1	2	0	1	0	1	0	5	1	2	0	1	0	1	0	1	0	1	0	2	0	1	0	1	0
Tianjin	0	0	0	0	0	0	1	0.7	0.7	44	1936	5	3	1	3	36000	2	0	2	300	8	8	8	4	0	4	0	1	0	1	0	4	0	4	0	1	0	1	0	1	0	1	0	1	0	1	0	1	0
Tianjin	5	10	15	1	1	1	1	1	1	42	1764	5	3	1	3	300000	3	1	2	400	9	9	5	2	0	2	0	2	0	2	0	5	1	5	1	2	0	2	0	3	0	1	0	3	0	2	0	1	0
Tianjin	2	5	10	1	1	1	1	1	1	42	1764	5	3	1	2	250000	3	1	2	120	9	9	9	2	0	2	0	2	0	2	0	5	0	5	0	2	0	4	0	3	0	3	0	5	1	4	0	4	0
Tianjin	5	5	5	1	1	1	1	1	1	42	1764	4	3	1	1	70000	3	1	2	180	9	9	5	1	0	1	0	1	0	1	0	1	0	1	0	1	0	1	0	1	0	1	0	1	0	1	0	1	0
Tianjin	40	70	80	1	1	1	0	1	1	41	1681	5	4	1	3	1000000	3	1	2	300	8	8	8	1	0	1	0	1	0	1	0	4	1	1	0	1	0	1	0	1	0	1	0	1	0	1	0	1	0
Tianjin	50	50	50	1	1	1	0	1	1	41	1681	5	4	1	2	80000	3	1	2	100	8	8	8	2	0	2	0	1	0	1	0	2	0	2	0	1	0	1	0	1	0	1	0	1	0	1	0	1	0
Tianjin	15	15	15	1	1	1	0	0	0	41	1681	4	4	0	1	100000	4	1	2	240	9	5	9	3	0	2	0	1	0	1	0	4	1	3	0	1	0	1	0	1	0	1	0	1	0	1	0	1	0
Tianjin	3	6	9	1	1	1	1	1	1	41	1681	5	3	1	1	200000	4	1	2	400	8	10	10	4	0	4	0	4	0	4	0	4	1	2	0	3	0	2	0	4	1	2	0	2	0	2	0	2	0
Tianjin	100	100	100	1	1	1	0	1	1	40	1600	5	4	1	3	400000	3	1	2	200	9	9	9	2	0	2	0	2	0	1	0	2	0	2	0	1	0	1	0	2	0	1	0	1	0	1	0	1	0
Tianjin	5	10	15	1	1	1	0	1	1	40	1600	4	5	1	3	36000	1	1	2	400	10	10	10	2	0	2	0	2	0	2	0	4	1	2	0	2	0	2	0	2	0	2	0	2	0	2	0	2	0
Tianjin	0	0	0	0	0	0	0	0	0	40	1600	3	4	0	1	150000	4	1	2	100	8	8	8	2	0	2	0	2	0	1	0	4	1	2	0	2	0	2	0	2	0	2	0	4	1	2	0	2	0
Tianjin	100	100	100	1	1	1	1	1	1	39	1521	5	4	1	3	100000	2	1	2	900	9	9	5	5	1	2	0	1	0	1	0	4	1	4	1	4	0	1	0	2	0	1	0	2	0	1	0	4	0
Tianjin	100	100	100	1	1	1	0	1	1	39	1521	5	4	1	3	140000	3	0	2	200	9	9	9	2	0	2	0	2	0	2	0	2	0	2	0	2	0	2	0	2	0	2	0	2	0	2	0	2	0
Tianjin	4	6	8	1	1	1	0	1	1	37	1369	4	3	1	1	40000	4	1	2	200	9	9	8	4	1	4	1	2	0	2	0	4	1	2	0	2	0	2	0	2	0	2	0	2	0	2	0	2	0
Tianjin	10	20	30	1	1	1	1	0	0	34	1156	5	3	0	1	150000	2	1	2	225	8	8	8	2	0	2	0	2	0	2	0	4	1	2	0	2	0	2	0	3	0	2	0	2	0	2	0	2	0
Tianjin	5	10	15	1	1	1	0	1	1	31	961	5	4	1	3	48000	1	0	2	80	7	10	8	2	0	2	0	2	0	2	0	4	1	2	0	2	0	2	0	4	0	2	0	4	1	2	0	2	0
Tianjin	1	5	10	1	1	1	1	1	1	30	900	5	3	1	3	200000	1	0	2	160	8	8	8	2	0	2	0	2	0	2	0	3	1	2	0	2	0	2	0	2	0	2	0	2	0	2	0	2	0
Tianjin	70	100	100	1	1	1	0	0	0	29	841	5	5	0	1	40000	1	0	2	150	8	8	9	2	0	1	0	3	0	1	0	1	0	1	0	1	0	4	0	4	0	1	0	1	0	1	0	1	0
Tianjin	10	10	10	1	1	1	1	1	1	28	784	5	3	1	1	70000	2	0	2	150	9	9	9	2	0	2	0	2	0	2	0	3	1	2	0	2	0	2	0	2	0	2	0	3	1	2	0	2	0
Tianjin	1	3	5	1	1	1	1	1	1	27	729	4	4	1	2	96000	2	1	2	80	10	10	10	1	0	1	0	1	0	1	0	2	0	1	0	1	0	1	0	1	0	1	0	1	0	1	0	1	0
Tianjin	100	100	100	1	1	1	0	1	1	26	676	5	4	1	3	250000	2	0	2	400	10	10	10	2	1	2	0	2	0	2	0	4	1	2	0	2	0	2	0	4	0	2	0	4	0	2	0	2	0
Sichuan Province	0	0	0	0	0	0	0	1	1	95	9025	1	2	1	1	3600	1	0	2	30	8	8	7	1	0	1	0	1	0	1	0	1	1	1	1	1	0	1	0	1	0	1	0	1	0	1	0	1	0
Sichuan Province	10	15	20	1	1	1	1	1	1	94	8836	1	3	1	2	59800	2	1	2	40	8	8	8	3	0	4	1	1	0	1	0	1	0	1	0	1	0	1	0	1	0	1	0	1	0	1	0	1	0
Sichuan Province	5	10	10	1	1	1	0	0	0	92	8464	1	2	0	1	40000	4	0	2	240	9	9	9	2	0	2	0	3	0	2	0	3	1	2	0	2	0	2	0	2	0	2	0	2	0	2	0	2	0
Sichuan Province	0	0	0	0	0	0	1	0	0	92	8464	1	3	0	1	1200	1	0	2	20	10	10	10	1	0	1	0	1	0	1	0	1	0	1	0	1	0	1	0	1	0	1	0	1	0	1	0	1	0
Sichuan Province	10	15	20	1	1	1	0	1	1	91	8281	1	2	1	2	24000	1	0	2	250	7	8	6	1	0	2	0	1	0	1	0	1	1	1	0	2	0	1	0	1	0	1	0	1	0	1	0	2	0
Sichuan Province	0	0	0	0	0	0	1	1	1	90	8100	1	2	1	2	90000	3	1	2	300	8	10	10	2	0	2	0	2	0	2	0	3	1	2	0	2	0	2	0	2	0	2	0	3	1	2	0	2	0
Sichuan Province	0	0	0	0	0	0	1	1	1	87	7569	2	3	1	1	45600	2	1	2	100	10	10	9	2	0	2	0	1	0	1	0	2	0	2	0	1	0	1	0	1	0	1	0	2	0	1	0	1	0
Sichuan Province	0	0	0	0	0	0	0	0	0	86	7396	1	4	0	1	30000	6	0	2	230	7	7	7	2	0	2	0	2	0	2	0	5	1	2	0	2	0	2	0	2	0	2	0	2	0	2	0	2	0
Sichuan Province	0	0	0	0	0	0	1	0	0	84	7056	1	1	0	1	30000	2	1	2	35	8	8	8	1	0	1	0	1	0	1	0	1	1	1	0	1	0	1	0	1	0	1	0	1	0	1	0	1	0
Sichuan Province	3	3	3	1	1	1	1	1	1	82	6724	2	1	1	1	3000	2	1	2	100	8	4	6	2	0	2	0	1	0	1	0	3	1	2	0	1	0	1	0	1	0	1	0	1	0	1	0	1	0
Sichuan Province	0	0	0	0	0	0	0	0	0	82	6724	2	3	0	1	9000	1	0	2	60	7	7	7	1	0	1	0	1	0	1	0	3	1	1	0	1	0	1	0	1	0	1	0	1	0	1	0	1	0
Sichuan Province	0	0	0	0	0	0	0	0	0	81	6561	3	2	0	1	30000	2	0	2	100	8	8	7	1	0	1	0	1	0	1	0	3	1	1	0	1	0	1	0	1	0	1	0	1	0	1	0	1	0
Sichuan Province	0	0	0	0	0	0	1	0	0	80	6400	2	4	0	1	3500	2	1	2	38	9	9	8	1	0	1	0	1	0	1	0	2	0	1	0	1	0	1	0	1	0	1	0	1	0	1	0	1	0
Sichuan Province	3	3	5	1	1	1	1	0	0	78	6084	2	2	0	1	30000	5	0	2	300	8	5	3	2	0	2	0	1	0	1	0	4	1	2	0	1	0	1	0	1	0	1	0	1	0	1	0	1	0
Sichuan Province	0	0	0	0	0	0	1	1	1	78	6084	2	4	1	1	7000	4	1	2	130	10	10	8	3	0	3	0	1	0	1	0	2	0	2	0	1	0	1	0	1	0	1	0	3	0	1	0	1	0
Sichuan Province	10	15	20	1	1	1	1	1	1	77	5929	5	4	1	1	70000	3	1	2	125	10	10	8	2	0	2	0	2	0	2	0	2	1	2	1	2	0	2	0	2	0	2	0	2	0	2	0	2	0
Sichuan Province	0	0	0	0	0	0	1	0	0	77	5929	2	3	0	1	5000	2	1	2	56	8	3	7	1	0	1	0	1	0	1	0	1	unknwon	1	unknwon	1	0	1	0	1	0	1	0	1	0	2	0	1	0
Sichuan Province	5	10	15	1	1	1	0	0	0	76	5776	1	2	0	1	2000	2	1	2	80	8	8	7	1	0	1	0	1	0	2	0	4	1	2	0	1	0	1	0	1	0	1	0	4	1	3	0	2	0
Sichuan Province	5	7	9	1	1	1	1	0	0	76	5776	1	3	0	1	8000	1	0	2	50	9	9	9	2	0	2	0	2	0	2	0	2	0	2	0	2	0	2	0	2	0	2	0	2	0	2	0	2	0
Sichuan Province	5	6	7	1	1	1	0	1	1	76	5776	1	3	1	1	60000	3	0	2	80	9	9	9	2	0	2	0	2	0	2	0	2	0	2	0	2	0	2	0	2	0	2	0	2	0	2	0	2	0
Sichuan Province	5	5	5	1	1	1	0	1	1	76	5776	1	3	1	1	18000	2	0	2	60	9	9	9	2	0	2	0	2	0	2	0	2	0	2	0	2	0	2	0	2	0	2	0	2	0	2	0	2	0
Sichuan Province	2	3	4	1	1	1	0	0	0	76	5776	2	4	0	1	7200	2	0	2	50	9	9	9	2	0	2	0	2	0	2	0	2	0	2	0	2	0	2	0	2	0	2	0	2	0	2	0	2	0
Sichuan Province	0	0	0	0	0	0	1	0	0	76	5776	2	4	0	1	2000	1	0	2	50	8	7	8	1	0	1	0	1	0	1	0	2	1	1	0	1	0	1	0	1	0	1	0	1	0	1	0	1	0
Sichuan Province	0	0	0	0	0	0	0	0	0	76	5776	1	4	0	1	10000	3	0	2	70	9	9	8	1	0	1	0	1	0	1	0	1	0	1	0	1	0	1	0	1	0	1	0	1	0	1	0	1	0
Sichuan Province	10	10	10	1	1	1	0	0	0	75	5625	2	2	0	1	16800	3	0	2	55	8	8	8	2	0	2	0	2	0	2	0	3	1	2	0	1	unknwon	1	0	1	0	1	0	2	0	1	0	1	0
Sichuan Province	5	5	5	1	1	1	0	0	0	75	5625	1	2	0	1	1600	1	0	2	62	10	10	10	2	0	2	0	1	0	1	0	2	1	2	0	1	0	1	0	1	0	1	0	1	0	1	0	1	0
Sichuan Province	0	0	0	0	0	0	0	0	0	75	5625	1	1	0	1	1200	2	1	2	70	7	7	7	1	0	1	0	1	0	1	0	4	0	4	1	1	0	1	0	1	0	1	0	1	0	1	0	1	0
Sichuan Province	5	5	5	1	1	1	1	0	0	74	5476	2	4	0	1	37000	2	1	2	60	10	10	10	1	0	1	0	1	0	1	0	1	0	1	0	1	0	1	0	1	0	1	0	1	0	1	0	1	0
Sichuan Province	0	0	0	0	0	0	0	0	0	74	5476	1	3	0	1	1000	2	1	2	100	6	6	6	2	0	2	0	2	0	2	0	2	1	2	1	2	0	2	0	2	0	2	0	2	0	2	0	2	0
Sichuan Province	0	0	0	0	0	0	1	0	0	74	5476	2	3	0	1	3000	1	1	2	100	9	9	8	1	0	1	0	2	0	2	0	3	1	3	0	2	0	1	0	1	0	1	0	3	1	1	0	1	0
Sichuan Province	0	0	0	0	0	0	1	0	0	74	5476	1	4	0	1	20000	2	1	2	50	7	8	9	1	0	1	0	1	0	1	0	1	0	1	0	1	0	1	0	1	0	1	0	1	0	1	unknwon	1	0
Sichuan Province	6	9	12	1	1	1	1	1	1	73	5329	4	4	1	2	51600	2	1	2	156	10	10	10	3	1	3	1	3	0	2	0	4	1	4	0	1	0	2	0	3	0	1	0	4	1	1	0	1	0
Sichuan Province	5	6	7	1	1	1	0	0	0	73	5329	2	2	0	1	50000	9	1	2	322	9	9	8	1	0	1	0	1	0	1	0	5	1	1	0	1	0	1	0	1	0	1	0	5	1	1	0	1	0
Sichuan Province	10	10	10	1	1	1	1	0	0	72	5184	1	5	0	1	50000	2	1	2	80	9	9	9	2	0	2	0	2	0	2	0	2	0	2	0	2	0	2	0	2	0	2	0	2	0	2	0	2	0
Sichuan Province	0	0	0	0	0	0	1	0	0	72	5184	2	4	0	1	5000	2	1	2	145	10	7	4	2	0	2	0	2	0	2	0	2	1	2	1	2	0	2	0	2	0	2	0	2	0	2	0	2	0
Sichuan Province	1	2	5	1	1	1	1	0	0	71	5041	1	4	0	1	3000	2	1	2	20	10	10	10	2	0	2	0	3	0	1	0	4	0	1	0	1	0	1	0	1	0	1	0	1	0	1	0	2	0
Sichuan Province	2	3	4	1	1	1	0	0	0	71	5041	1	2	0	1	2300	2	1	2	50	6	7	7	1	0	1	0	1	0	1	0	1	0	1	0	1	0	1	0	1	0	1	0	1	0	1	0	1	0
Sichuan Province	5	10	15	1	1	1	0	0	0	70	4900	1	2	0	1	30000	1	0	2	80	8	8	7	1	0	4	0	2	0	2	0	4	1	2	0	1	0	1	0	1	0	1	0	1	0	1	0	1	0
Sichuan Province	10	10	10	1	1	1	1	1	1	70	4900	2	4	1	1	16000	2	1	2	200	8	8	9	2	0	2	0	2	unknwon	2	unknwon	5	1	5	1	1	0	1	0	1	0	1	0	1	0	1	0	1	0
Sichuan Province	0	0	0	0	0	0	1	0	0	70	4900	2	4	0	1	6900	1	0	2	100	7	7	7	2	0	2	0	2	0	2	0	2	1	2	1	2	0	2	0	2	0	2	0	2	0	2	0	2	0
Sichuan Province	0	0	0	0	0	0	1	0	0	70	4900	1	3	0	1	6000	1	0	2	33	10	10	10	1	0	1	0	1	0	1	0	1	0	1	0	1	0	4	1	1	0	1	0	1	0	1	0	1	0
Sichuan Province	20	20	20	1	1	1	1	0	0	69	4761	2	2	0	1	80000	5	0	2	160	9	9	9	2	0	2	0	2	0	2	0	2	0	2	0	2	0	2	0	2	0	2	0	2	0	2	0	2	0
Sichuan Province	10	15	20	1	1	1	0	1	1	69	4761	3	4	1	1	81600	2	1	2	270	10	10	10	4	1	4	1	3	0	2	0	4	1	3	1	2	0	3	0	2	0	2	0	2	1	2	0	1	0
Sichuan Province	2	5	10	1	1	1	1	1	1	69	4761	4	5	1	1	88000	3	1	2	180	9	9	9	1	0	1	0	1	0	1	0	1	0	1	0	1	0	1	0	1	0	1	0	1	0	1	0	1	0
Sichuan Province	0	0	0	0	0	0	1	0	0	69	4761	1	4	0	1	100000	3	1	2	100	8	8	8	2	0	2	0	2	0	2	0	3	1	2	0	2	0	2	0	2	0	2	0	3	1	3	1	2	0
Sichuan Province	0	0	0	0	0	0	0	1	1	69	4761	2	3	1	2	30000	2	1	2	50	7	7	4	4	1	2	0	2	0	4	0	2	0	1	0	1	0	1	0	1	0	1	0	1	0	1	0	1	0
Sichuan Province	5	10	15	1	1	1	0	0	0	68	4624	1	2	0	1	10000	3	1	2	200	8	7	7	2	0	2	0	2	0	2	0	2	0	2	0	2	0	2	0	2	0	2	0	4	1	2	0	2	0
Sichuan Province	0	0	0	0	0	0	1	0	0	68	4624	2	1	0	1	5000	2	0	2	120	5	5	5	2	0	2	0	2	0	2	0	2	0	2	0	2	0	2	0	2	0	2	0	2	0	2	0	2	0
Sichuan Province	0	0	0	0	0	0	0	0	0	68	4624	2	2	0	1	20000	4	1	2	265	10	8	9	1	0	1	0	1	0	1	0	4	1	2	0	1	0	1	0	1	0	1	0	1	0	1	0	1	0
Sichuan Province	10	20	30	1	1	1	0	0	0	67	4489	4	3	0	1	40000	2	0	2	60	10	10	8	2	0	2	0	2	0	2	0	3	1	3	0	2	0	2	0	2	0	2	0	2	0	2	0	2	0
Sichuan Province	3	4	5	1	1	1	0	1	1	67	4489	2	4	1	3	160000	4	1	2	200	8	8	7	1	0	1	0	1	0	1	0	4	1	2	0	1	0	1	0	1	0	1	0	1	0	2	0	1	0
Sichuan Province	9	10	11	1	1	1	1	0	0	66	4356	2	3	0	1	30000	4	1	2	40	10	10	10	5	1	4	1	4	0	3	0	3	0	2	0	3	0	2	0	2	0	2	0	2	0	2	0	2	0
Sichuan Province	2	3	4	1	1	1	0	0	0	66	4356	1	2	0	1	30000	1	0	2	90	9	9	9	1	0	1	0	1	0	1	0	1	0	1	0	1	0	1	0	1	0	1	0	1	0	1	0	1	0
Sichuan Province	0	0	0	0	0	0	0	0	0	66	4356	1	3	0	1	10000	4	1	2	160	6	6	6	1	0	1	0	1	0	1	0	1	0	4	1	1	0	1	0	1	0	1	0	1	0	1	0	1	0
Sichuan Province	0	0	0	0	0	0	0	0	0	65	4225	1	3	0	1	2000	1	1	2	10	10	8	2	1	0	1	0	1	0	1	0	1	0	1	0	1	0	1	0	1	0	1	0	1	0	1	0	1	0
Sichuan Province	3	5	7	1	1	1	1	1	1	64	4096	1	4	1	1	120000	7	0	2	120	9	9	9	2	0	2	0	2	0	2	0	2	0	2	0	2	0	2	0	2	0	2	0	2	0	2	0	2	0
Sichuan Province	0	0	0	0	0	0	0	1	1	64	4096	2	4	1	1	68520	3	1	2	130	8	9	9	2	0	2	0	3	0	2	0	3	1	3	1	3	0	2	0	2	0	2	0	3	0	2	0	2	0
Sichuan Province	0	0	0	0	0	0	1	0	0	64	4096	3	3	0	1	35000	2	1	2	12	8	7	5	2	0	2	0	2	0	2	0	3	1	2	0	2	0	2	0	2	0	2	0	2	0	2	0	2	0
Sichuan Province	0	0	0	0	0	0	1	0	0	64	4096	1	2	0	1	3000	2	1	2	50	10	10	10	1	0	1	0	1	0	1	0	1	0	1	0	1	0	1	0	1	0	1	0	1	0	1	0	1	0
Sichuan Province	10	15	20	1	1	1	1	0	0	63	3969	1	4	0	1	30000	2	0	2	90	9	9	9	2	0	2	0	2	0	2	0	2	0	2	0	2	0	2	0	2	0	2	0	2	0	2	0	2	0
Sichuan Province	10	10	10	1	1	1	1	1	1	63	3969	2	3	1	1	70000	3	0	2	100	8	8	8	2	0	2	0	1	0	2	0	4	1	3	0	2	0	3	0	2	0	2	0	1	0	1	0	2	0
Sichuan Province	10	15	20	1	1	1	1	0	0	62	3844	2	3	0	1	10000	4	1	2	70	7	8	8	2	0	4	1	1	0	2	0	2	0	1	0	2	0	4	0	2	0	2	0	2	0	4	1	2	0
Sichuan Province	3	3	3	1	1	1	0	0	0	62	3844	2	4	0	1	40000	2	0	2	400	8	4	5	1	0	2	0	1	0	1	0	4	1	2	0	1	0	1	0	1	0	1	0	1	0	2	0	1	0
Sichuan Province	0	0	0	0	0	0	1	0	0	62	3844	3	4	0	1	2000	2	1	2	50	8	9	7	1	0	1	0	1	0	1	0	3	1	2	0	1	0	1	0	1	0	1	0	1	0	1	0	1	0
Sichuan Province	5	10	15	1	1	1	1	0	0	60	3600	3	4	0	1	80000	5	1	2	400	9	9	9	3	1	3	1	3	0	2	0	3	1	3	1	1	0	2	0	2	0	2	0	3	1	2	0	1	0
Sichuan Province	4	5	6	1	1	1	0	1	1	60	3600	2	3	1	1	10000	4	1	2	225	8	7	8	1	0	1	0	1	0	1	0	4	1	1	0	1	0	1	0	1	0	1	0	5	1	1	0	1	0
Sichuan Province	2	3	4	1	1	1	0	0	0	60	3600	1	5	0	1	10000	4	1	2	50	8	9	7	4	0	1	1	1	0	1	0	1	0	1	0	1	0	1	0	1	0	1	0	1	0	1	0	1	0
Sichuan Province	0	0	0	0	0	0	0	0	0	60	3600	2	2	0	1	0	2	0	2	70	8	8	8	2	0	1	0	1	0	1	0	1	0	1	0	1	0	1	0	1	0	1	0	1	0	1	0	1	0
Sichuan Province	20	30	40	1	1	1	1	0	0	59	3481	3	2	0	1	20000	1	1	2	150	9	8	8	2	0	2	0	1	0	2	0	4	1	4	0	2	0	2	0	2	0	1	0	2	0	2	0	2	0
Sichuan Province	30	30	30	1	1	1	0	1	1	59	3481	2	2	1	1	30000	2	1	2	90	7	6	8	2	0	2	0	2	0	2	0	3	0	2	0	2	无法回答	2	0	2	0	1	0	2	0	1	0	1	0
Sichuan Province	5	8	10	1	1	1	0	0	0	59	3481	1	5	0	1	20000	2	1	2	60	8	10	8	1	0	1	0	1	0	2	0	4	0	2	0	1	0	1	1	1	0	1	0	1	0	2	0	1	0
Sichuan Province	3	4	5	1	1	1	0	1	1	59	3481	3	4	1	1	30000	2	1	2	100	9	9	8	2	0	2	0	2	0	2	0	4	1	4	1	2	0	3	0	2	0	2	0	3	0	2	0	3	0
Sichuan Province	0	0	2	0	0	1	1	1	1	59	3481	2	4	1	2	40000	6	1	2	270	10	9	7	1	1	1	1	1	0	1	0	4	1	1	1	1	0	1	0	1	0	1	0	1	0	1	0	1	0
Sichuan Province	15	30	30	1	1	1	0	1	1	58	3364	3	5	1	1	30000	4	1	2	140	8	8	8	1	0	1	0	1	0	1	0	4	1	1	0	1	0	1	0	1	0	1	0	4	1	1	0	1	0
Sichuan Province	5	18	25	1	1	1	1	1	1	58	3364	3	5	1	2	50000	2	1	2	55	10	6	8	2	0	2	0	2	0	2	0	3	1	3	1	2	0	2	0	2	0	2	0	2	0	2	0	2	0
Sichuan Province	5	10	20	1	1	1	1	0	0	58	3364	2	2	0	1	20000	1	0	2	45	10	10	10	1	0	1	0	1	0	1	0	2	0	1	0	1	0	1	0	1	0	1	0	1	0	1	0	1	0
Sichuan Province	5	10	15	1	1	1	0	0	0	58	3364	2	3	0	1	60000	1	0	2	50	7	8	8	1	0	3	1	1	0	1	0	4	1	2	0	1	0	1	0	1	0	1	0	1	0	1	0	1	0
Sichuan Province	10	10	10	1	1	1	0	0	0	58	3364	2	4	0	1	6000	1	1	2	200	9	8	7	2	0	2	0	1	0	1	0	1	0	1	0	1	0	4	0	3	0	1	0	1	0	1	0	1	0
Sichuan Province	5	5	10	1	1	1	1	1	1	58	3364	3	4	1	1	20000	1	0	2	30	8	8	8	3	0	3	0	3	0	2	0	4	1	4	1	2	0	2	0	2	0	2	0	3	0	2	0	2	0
Sichuan Province	0	0	0	0	0	0	1	1	1	58	3364	1	4	1	1	30000	6	1	2	200	7	7	6	2	0	2	0	1	0	1	0	4	1	2	0	1	0	1	0	1	0	1	0	4	1	2	0	1	0
Sichuan Province	0	0	0	0	0	0	0	0	0	58	3364	1	4	0	1	15000	2	1	2	75	9	7	8	1	0	1	0	1	0	1	0	1	0	1	0	1	0	1	0	1	0	1	0	1	0	2	0	1	0
Sichuan Province	0	0	0	0	0	0	0	0	0	58	3364	3	4	0	1	20000	3	1	2	130	7	7	7	1	1	1	0	1	0	1	0	4	1	4	1	1	0	1	0	1	0	1	0	1	0	1	0	1	0
Sichuan Province	50	50	70	1	1	1	1	1	1	57	3249	4	4	1	3	80000	5	0	2	200	9	9	8	1	0	1	0	4	0	2	0	3	1	3	0	2	1	2	1	3	1	2	1	2	1	2	1	2	1
Sichuan Province	5	10	15	1	1	1	1	1	1	57	3249	2	4	1	3	40000	2	1	2	200	8	8	7	2	0	2	0	2	0	2	0	4	0	3	0	1	0	1	0	1	0	1	0	4	1	1	0	1	0
Sichuan Province	10	10	10	1	1	1	1	0	0	57	3249	2	4	0	1	10000	3	1	2	200	8	7	8	2	0	2	0	2	0	2	0	4	1	3	0	1	0	5	1	1	0	1	0	1	0	4	0	1	0
Sichuan Province	5	7	10	1	1	1	1	1	1	57	3249	5	4	1	1	150000	3	1	2	100	10	10	7	4	0	4	0	3	0	3	0	3	1	3	1	3	0	2	0	5	0	5	0	3	1	3	0	4	0
Sichuan Province	2	3	4	1	1	1	0	0	0	57	3249	3	2	0	1	18000	2	0	2	90	10	10	10	3	1	3	1	2	0	3	0	4	1	4	1	1	0	2	0	1	0	1	0	3	1	2	0	1	0
Sichuan Province	3	3	3	1	1	1	1	1	1	57	3249	3	4	1	3	20000	2	0	2	120	8	6	8	1	0	2	0	1	0	1	0	4	1	2	0	1	0	2	0	2	0	2	0	1	0	1	0	1	0
Sichuan Province	1	1	1	1	1	1	1	0	0	57	3249	1	2	0	1	2000	2	1	2	40	10	8	5	2	0	2	0	1	0	1	0	2	0	1	0	1	0	1	0	1	0	1	0	1	0	1	0	1	0
Sichuan Province	0	0	1	0	0	1	0	0	0	57	3249	1	2	0	1	8000	2	1	2	85	10	9	7	1	0	1	0	1	0	1	0	1	1	1	1	1	0	1	0	1	0	1	0	1	0	1	0	1	0
Sichuan Province	0	0	0	0	0	0	0	1	1	57	3249	3	3	1	1	50000	2	1	2	35	7	7	7	2	0	2	0	1	0	1	0	2	1	2	1	1	0	2	0	2	0	1	0	2	1	1	0	1	0
Sichuan Province	0	0	0	0	0	0	0	1	1	57	3249	2	4	1	1	50000	3	1	2	100	9	8	8	1	0	1	0	2	0	2	0	3	1	3	1	1	0	1	0	1	0	1	0	2	1	1	0	1	0
Sichuan Province	5	8	10	1	1	1	0	1	1	56	3136	3	3	1	1	35000	3	1	2	130	10	10	9	2	0	2	0	3	0	2	0	4	1	4	1	1	0	3	0	1	0	1	0	1	0	1	0	1	0
Sichuan Province	5	5	10	1	1	1	1	0	0	56	3136	3	3	0	1	14000	2	1	2	60	10	9	8	2	0	3	1	1	0	1	0	1	0	1	0	1	0	2	0	3	0	1	0	1	0	1	0	1	0
Sichuan Province	5	6	7	1	1	1	1	0	0	56	3136	2	3	0	1	20000	5	1	2	150	9	8	9	1	0	1	0	1	0	1	0	1	0	1	0	1	0	1	0	1	0	1	0	1	0	1	0	1	0
Sichuan Province	0	0	0	0	0	0	0	1	1	56	3136	4	3	1	1	20000	3	1	2	120	8	8	7	1	0	1	0	1	0	1	0	3	1	1	0	1	0	1	0	2	1	1	0	2	1	1	0	1	0
Sichuan Province	0	0	0	0	0	0	1	0	0	56	3136	1	4	0	1	3000	2	1	2	30	9	7	7	1	0	1	0	1	0	1	0	1	0	1	0	1	0	1	0	1	0	1	0	1	0	1	0	1	0
Sichuan Province	5	5	5	1	1	1	0	0	0	55	3025	3	3	0	1	10000	3	1	2	100	7	5	6	2	0	3	0	2	0	1	0	4	1	2	0	1	0	1	0	1	0	1	0	1	0	1	0	1	0
Sichuan Province	3	5	6	1	1	1	0	0	0	54	2916	3	2	0	1	30000	2	1	2	100	9	9	9	3	0	3	0	3	0	2	0	4	1	4	1	2	0	2	0	2	0	2	0	4	0	3	0	3	0
Sichuan Province	0	0	0	0	0	0	0	1	1	54	2916	4	5	1	1	40000	2	1	2	200	8	8	6	2	0	2	0	2	0	2	0	4	1	4	1	2	0	2	0	2	0	2	0	4	1	2	0	2	0
Sichuan Province	0	0	0	0	0	0	1	0	0	54	2916	2	3	0	1	3500	3	1	2	60	7	7	4	2	0	2	0	2	0	2	0	2	1	2	0	2	0	2	0	2	0	2	0	2	0	2	0	2	0
Sichuan Province	0	0	0	0	0	0	0	0	0	54	2916	2	2	0	1	1000	2	1	2	46	8	8	7	1	0	1	0	1	0	1	0	4	1	1	0	1	0	1	0	1	0	1	0	1	0	1	0	1	0
Sichuan Province	5	7	9	1	1	1	1	0	0	53	2809	2	1	0	1	20000	6	0	2	169	9	9	9	2	0	2	0	2	0	2	0	2	0	2	0	2	0	2	0	2	0	2	0	2	0	2	0	2	0
Sichuan Province	3	4	5	1	1	1	0	0	0	53	2809	2	1	0	1	36000	2	1	2	90	8	8	8	1	0	1	0	1	0	1	0	1	0	1	0	1	0	3	0	1	0	1	0	1	0	5	0	1	0
Sichuan Province	1	2	1	1	1	1	1	0	0	53	2809	2	4	0	1	25000	2	1	2	35	8	5	7	2	0	2	0	2	0	2	0	4	1	2	0	1	0	1	0	1	0	1	0	1	0	1	0	1	0
Sichuan Province	0	0	0	0	0	0	0	1	1	53	2809	3	4	1	1	8000	3	0	2	60	10	10	10	1	0	1	0	1	0	1	0	4	1	1	0	1	0	1	0	1	0	1	0	3	0	1	0	1	0
Sichuan Province	0	0	0	0	0	0	1	1	1	53	2809	2	3	1	1	3000	2	1	2	100	6	7	5	1	0	1	0	3	0	1	0	4	1	1	0	1	0	1	0	1	0	1	0	1	0	1	0	1	0
Sichuan Province	10	15	20	1	1	1	1	1	1	52	2704	5	2	1	1	80000	1	0	2	30	8	8	7	2	0	2	0	2	0	2	0	4	1	2	0	2	0	2	0	2	0	2	0	2	0	2	0	2	0
Sichuan Province	5	6	8	1	1	1	1	0	0	52	2704	2	2	0	1	10000	3	1	2	40	8	8	8	1	0	1	0	1	0	1	0	1	0	1	0	1	0	1	0	1	0	1	0	1	0	1	0	1	0
Sichuan Province	2	4	6	1	1	1	0	0	0	52	2704	2	2	0	1	2000	3	1	2	40	8	8	8	1	0	1	0	1	0	1	0	1	0	1	0	1	0	1	0	1	0	1	0	1	0	1	0	1	0
Sichuan Province	2	3	3	1	1	1	1	0	0	52	2704	3	5	0	1	20000	5	1	2	75	10	8	5	1	0	1	0	1	0	1	0	1	1	1	0	1	0	1	0	1	0	1	0	1	0	1	0	1	0
Sichuan Province	0	0	0	0	0	0	0	1	1	52	2704	2	3	1	1	50000	3	1	2	120	7	7	5	1	0	1	0	1	0	1	0	2	1	1	0	1	0	1	0	1	0	1	0	1	0	1	0	1	0
Sichuan Province	10	15	20	1	1	1	0	0.1	0.1	50	2500	3	4	0	1	96000	3	1	2	200	10	10	9	2	0	2	0	1	0	1	0	3	0	3	1	1	0	1	0	1	0	1	0	2	0	1	0	1	0
Sichuan Province	5	7.5	10	1	1	1	0	0.1	0.1	50	2500	1	2	0	1	50000	1	1	2	200	8	8	8	1	0	1	0	1	0	2	0	4	0	3	0	4	1	2	0	2	0	2	0	2	0	2	0	2	0
Sichuan Province	2	7	10	1	1	1	1	0.1	0.1	50	2500	4	2	1	1	50000	3	1	2	100	8	3	1	1	0	1	0	1	0	1	0	4	1	1	0	1	0	1	0	1	0	1	0	1	0	1	0	1	0
Sichuan Province	2	2	0	1	1	0	0	0.1	0.1	50	2500	3	3	1	1	60000	4	1	2	180	10	10	8	2	0	2	0	1	0	1	0	4	1	4	1	1	0	1	0	1	0	1	0	3	1	1	0	1	0
Sichuan Province	0	0	0	0	0	0	0	0.1	0.1	50	2500	2	4	0	1	20000	2	1	2	160	10	9	9	1	0	1	0	1	0	1	0	2	0	2	0	1	0	1	0	1	0	1	0	2	0	1	0	1	0
Sichuan Province	0	0	0	0	0	0	1	0.1	0.1	50	2500	4	4	1	1	70000	2	1	2	130	8	8	7	1	0	1	0	1	0	1	0	3	0	3	0	1	0	1	0	1	0	1	0	1	0	1	0	1	0
Sichuan Province	10	15	20	1	1	1	0	0.2	0.2	49	2401	3	4	0	1	340000	3	1	2	30	8	8	8	4	0	1	0	2	0	1	0	4	1	2	0	2	0	2	0	2	0	2	0	2	0	2	0	2	0
Sichuan Province	0	0	0	0	0	0	0	0.2	0.2	49	2401	1	4	1	1	40000	2	1	2	45	8	8	8	1	0	1	0	1	0	1	0	3	1	1	0	1	0	1	0	1	0	1	0	1	0	3	1	1	0
Sichuan Province	2	5	7	1	1	1	0	0.3	0.3	48	2304	3	1	0	1	20000	1	0	2	50	7	5	8	1	0	1	0	1	0	1	0	1	0	2	0	1	0	1	0	1	0	1	0	1	0	1	0	1	0
Sichuan Province	10	15	15	1	1	1	0	0.4	0.4	47	2209	3	4	1	1	60000	3	0	2	200	8	8	8	2	0	2	0	2	0	2	0	4	1	2	0	1	0	1	0	2	0	2	0	2	0	2	0	2	0
Sichuan Province	10	10	10	1	1	1	1	0.4	0.4	47	2209	4	4	0	1	100000	4	0	2	40	8	8	7	2	0	2	0	2	0	2	0	4	1	2	0	3	0	3	0	2	0	2	0	2	0	2	0	3	0
Sichuan Province	5	8	10	1	1	1	0	0.4	0.4	47	2209	2	2	0	1	20000	3	1	2	150	9	9	5	4	0	4	0	3	0	2	0	1	0	1	0	1	0	4	0	1	0	1	0	1	0	1	0	1	0
Sichuan Province	0	0	5	0	0	1	0	0.4	0.4	47	2209	1	4	0	1	6000	4	1	2	140	9	9	8	1	0	2	0	1	0	1	0	1	0	1	0	1	0	1	0	1	0	1	0	1	0	1	0	1	0
Sichuan Province	2	3	4	1	1	1	1	0.4	0.4	47	2209	5	5	0	1	90000	3	1	2	70	9	9	9	3	0	3	0	3	0	3	0	3	1	3	1	3	0	3	0	3	0	3	0	3	0	3	0	3	0
Sichuan Province	2	2	2	1	1	1	0	0.4	0.4	47	2209	2	4	0	1	30000	2	1	2	120	7	7	7	1	0	1	0	1	0	1	0	3	1	1	0	1	0	1	0	3	1	1	0	1	0	2	0	1	0
Sichuan Province	0	2	2	0	1	1	1	0.4	0.4	47	2209	3	3	0	1	3000	4	1	2	50	10	9	5	2	0	2	0	2	0	2	0	2	1	4	1	2	0	2	0	2	0	2	0	2	0	2	0	2	0
Sichuan Province	0	0	0	0	0	0	0	0.4	0.4	47	2209	3	4	0	1	80000	1	1	2	100	9	9	8	2	0	2	0	2	0	2	0	3	1	3	0	2	0	2	0	2	0	2	0	2	0	2	0	2	0
Sichuan Province	0	0	0	0	0	0	0	0.4	0.4	47	2209	2	3	1	1	20000	1	0	2	200	5	5	5	1	0	1	0	1	0	1	0	4	1	4	1	1	0	1	0	1	0	1	0	4	1	1	0	1	0
Sichuan Province	2	5	8	1	1	1	1	0.5	0.5	46	2116	3	3	0	1	9000	3	1	2	8	8	8	5	1	0	1	0	1	0	3	0	4	1	1	0	3	0	1	0	3	0	3	0	1	0	3	0	1	0
Sichuan Province	0	0	0	0	0	0	1	0.5	0.5	46	2116	2	3	0	1	10000	1	1	2	60	8	8	8	1	0	1	0	1	0	2	0	2	1	2	0	1	0	1	0	1	0	1	0	2	0	2	0	1	0
Sichuan Province	0	0	5	0	0	1	0	0	0.6	45	2025	3	4	0	1	84000	2	1	2	200	9	9	8	1	0	1	0	1	0	1	0	1	0	1	0	1	0	1	0	1	0	1	0	1	0	1	0	1	0
Sichuan Province	0	0	0	0	0	0	0	0	0.6	45	2025	3	5	0	1	20000	1	0	2	30	10	10	10	1	0	1	0	1	0	1	0	1	0	1	0	1	0	1	0	1	0	1	0	1	0	1	0	1	0
Sichuan Province	0	0	0	0	0	0	1	0.7	0.7	44	1936	2	3	0	1	8000	3	1	2	100	6	6	6	1	0	1	0	1	0	1	0	2	1	1	0	1	0	1	0	1	0	1	0	2	1	1	0	1	0
Sichuan Province	10	20	30	1	1	1	1	0.8	0.8	43	1849	4	4	0	1	80000	3	1	2	200	9	10	9	3	0	3	0	2	0	2	0	3	0	3	0	2	0	2	0	2	0	2	0	2	0	2	0	2	0
Sichuan Province	0	0	0	0	0	0	1	0.8	0.8	43	1849	4	5	0	1	50000	4	1	2	160	8	8	8	3	1	2	0	1	0	1	0	3	1	2	0	1	0	1	0	1	0	1	0	3	1	2	0	1	0
Sichuan Province	30	20	20	1	1	1	1	0	0	42	1764	3	4	0	1	50000	3	1	2	170	8	8	5	3	0	2	0	2	0	2	0	3	1	3	0	1	0	1	0	3	0	1	0	2	0	3	0	1	0
Sichuan Province	5	10	15	1	1	1	1	1	1	42	1764	5	5	1	1	80000	4	1	2	90	10	10	10	4	0	4	0	3	0	2	0	3	0	2	0	2	0	2	0	2	0	2	0	2	0	2	0	2	0
Sichuan Province	10	10	10	1	1	1	1	0	0	41	1681	3	5	0	1	10000	4	1	2	250	8	8	6	2	0	2	0	2	0	3	0	5	1	5	0	2	0	2	0	2	0	2	0	2	1	4	0	2	0
Sichuan Province	10	10	10	1	1	1	0	1	1	41	1681	5	3	1	1	120000	3	0	2	100	8	8	8	3	0	2	0	3	0	3	0	4	1	2	0	2	0	2	0	2	0	2	0	2	0	2	0	2	0
Sichuan Province	4	3	6	1	1	1	1	0	0	41	1681	3	4	0	1	43000	1	0	2	40	8	8	6	3	0	3	0	2	0	2	0	4	0	4	0	2	0	4	0	2	0	2	0	2	0	4	0	2	0
Sichuan Province	3	4	5	1	1	1	1	0	0	41	1681	3	4	0	1	30000	4	1	2	115	8	7	5	3	1	3	1	2	0	2	0	3	1	2	0	2	0	2	0	2	0	2	0	3	1	2	0	2	0
Sichuan Province	0	0	0	0	0	0	1	0	0	40	1600	3	4	0	1	50000	5	1	2	495	10	9	6	2	1	2	1	1	0	1	0	3	1	3	1	1	0	3	0	3	0	1	0	3	1	1	0	1	0
Sichuan Province	0	0	0	0	0	0	1	0	0	40	1600	3	4	0	1	50000	3	1	2	100	10	9	9	2	0	2	0	1	0	1	0	2	0	2	0	1	0	1	0	1	0	1	0	1	0	1	0	1	0
Sichuan Province	1	3	4	1	1	1	1	0	0	39	1521	2	4	0	1	20000	4	0	2	400	8	9	7	1	0	1	0	1	0	2	0	2	0	2	0	1	0	1	0	1	0	1	0	1	0	2	0	1	0
Sichuan Province	0	0	0	0	0	0	0	1	1	38	1444	3	3	1	1	50000	4	1	2	75	7	8	5	1	0	1	0	1	0	1	0	3	0	1	0	1	0	1	0	1	0	1	0	1	0	1	0	1	0
Sichuan Province	40	40	40	1	1	1	0	1	1	37	1369	3	2	1	1	30000	4	1	2	80	8	8	8	4	0	2	0	2	0	1	0	4	0	2	0	4	0	1	0	1	0	1	unknwon	1	unknwon	1	unknwon	1	unknwon
Sichuan Province	0	0	0	0	0	0	1	1	1	37	1369	4	3	1	2	30000	4	1	2	100	8	7	7	1	0	1	0	1	0	1	0	3	1	1	0	1	0	1	0	1	0	1	0	3	1	1	0	1	0
Sichuan Province	0	0	0	0	0	0	1	1	1	37	1369	3	5	1	1	20000	4	0	2	1250	5	5	5	1	0	1	0	1	0	1	0	1	unknwon	1	unknwon	1	0	1	0	1	0	1	0	1	0	1	0	1	0
Sichuan Province	5	10	20	1	1	1	0	1	1	36	1296	5	5	1	2	168000	3	1	2	200	9	9	9	1	0	1	0	1	0	1	0	2	0	2	0	2	0	1	0	1	0	1	0	2	0	1	0	1	0
Sichuan Province	5	7	9	1	1	1	0	0	0	36	1296	3	4	0	1	30000	4	1	2	110	9	9	8	1	0	1	0	1	0	1	0	1	0	1	0	1	0	1	0	1	0	1	0	1	0	1	0	1	0
Sichuan Province	0	0	0	0	0	0	0	1	1	36	1296	4	3	1	1	40000	2	1	2	60	7	6	7	1	0	1	0	1	0	1	0	3	1	3	0	1	0	1	0	3	0	1	0	3	1	1	0	1	0
Sichuan Province	5	10	15	1	1	1	0	0	0	33	1089	5	5	0	1	120000	5	1	2	150	10	10	10	1	0	1	0	1	0	1	0	3	1	3	1	1	0	1	0	1	0	1	0	1	0	1	0	1	0
Sichuan Province	0	5	5	0	1	1	1	1	1	33	1089	5	5	1	2	48000	3	0	2	150	10	10	8	2	0	2	0	2	0	2	0	3	0	3	0	3	0	2	0	3	0	3	0	3	0	2	0	2	0
Sichuan Province	1	2	3	1	1	1	0	0	0	33	1089	4	5	0	1	30000	5	1	2	90	8	8	9	2	0	2	0	2	0	1	0	5	1	2	0	1	0	1	0	1	0	1	0	5	1	1	0	1	0
Sichuan Province	1	1	1	1	1	1	0	0	0	33	1089	5	4	0	1	50000	4	1	2	35	7	7	7	2	0	1	0	1	0	1	0	3	1	1	0	1	0	1	0	1	0	1	0	3	1	1	0	1	0
Sichuan Province	10	10	10	1	1	1	1	1	1	32	1024	4	3	1	2	100000	5	0	2	200	6	6	5	3	1	2	0	1	0	3	0	5	1	5	0	2	0	3	0	3	0	4	0	4	0	1	0	2	0
Sichuan Province	2	3	5	1	1	1	0	0	0	32	1024	4	5	0	1	200000	1	1	2	115	9	10	9	2	0	2	0	1	0	1	0	4	1	1	0	1	0	1	0	1	0	1	0	4	1	1	0	1	0
Sichuan Province	0	0	0	0	0	0	0	0	0	32	1024	4	5	0	1	10000	5	1	2	125	7	7	7	2	0	2	0	2	0	2	0	2	0	4	1	2	0	2	0	2	0	2	0	2	0	2	0	2	0
Sichuan Province	0	0	0	0	0	0	1	1	1	29	841	3	4	1	3	40000	3	0	2	90	9	10	9	2	0	2	0	2	0	2	0	4	1	2	0	2	0	1	0	1	0	1	0	4	1	1	0	1	0
Sichuan Province	0	0	0	0	0	0	0	0	0	29	841	4	4	0	1	20000	4	1	2	150	7	7	7	1	0	1	0	1	0	3	1	1	0	1	0	1	0	1	0	1	0	1	0	3	1	1	0	1	0
Sichuan Province	1	5	10	1	1	1	1	1	1	26	676	5	5	1	1	5000	3	0	2	100	10	10	10	3	0	3	0	3	0	3	0	4	0	4	0	2	0	2	0	2	0	2	0	2	0	2	0	2	0
Sichuan Province	50	50	50	1	1	1	1	0	0	24	576	5	5	0	1	100000	3	0	2	80	9	10	9	3	0	3	0	3	0	2	0	3	unknwon	3	unknwon	3	0	2	0	2	0	2	0	3	unknwon	2	0	2	0
Sichuan Province	1.5	3	5	1	1	1	1	0	0	23	529	4	4	0	1	10000	3	0	2	100	8	9	7	1	0	1	0	1	0	1	0	3	0	1	0	1	0	1	0	1	0	1	0	1	0	1	0	1	0
Shanghai	5	7	9	1	1	1	1	1	1	94	8836	5	2	1	3	132000	2	1	2	120	9	8	7	2	0	2	0	2	0	2	0	4	1	4	1	2	0	2	0	3	0	3	0	4	1	2	0	2	0
Shanghai	10	10	10	1	1	1	1	1	1	92	8464	5	4	1	3	96000	1	0	2	120	8	8	8	3	1	3	1	2	0	2	0	4	1	4	1	2	0	2	0	3	0	3	0	3	0	2	0	2	0
Shanghai	0	0	0	0	0	0	0	1	1	92	8464	4	3	1	3	120000	2	1	2	100	7	7	7	2	0	2	0	2	0	2	0	2	0	2	0	2	0	2	0	2	0	2	0	2	0	2	0	2	0
Shanghai	100	100	100	1	1	1	0	1	1	91	8281	5	5	1	3	50000	1	0	2	200	8	8	8	2	0	2	0	2	0	2	0	2	0	2	0	2	0	2	0	2	0	2	0	2	0	2	0	2	0
Shanghai	10	15	20	1	1	1	1	1	1	91	8281	6	4	1	2	200000	2	1	2	400	7	8	8	4	0	4	0	4	0	1	0	4	1	2	0	2	0	2	0	2	0	2	0	3	0	1	0	1	0
Shanghai	10	15	20	1	1	1	1	1	1	90	8100	4	4	1	3	168000	2	1	2	50	8	9	8	4	0	2	0	1	0	1	0	4	1	4	1	2	0	2	0	2	0	2	0	2	1	1	0	1	0
Shanghai	0	0	0	0	0	0	0	1	1	90	8100	1	3	1	1	40000	1	0	2	164	10	10	10	3	0	3	0	3	0	2	0	5	1	5	1	2	0	2	0	2	0	2	0	4	1	2	0	2	0
Shanghai	0	0	0	0	0	0	0	1	1	90	8100	5	3	1	3	180000	1	0	2	300	9	9	10	1	0	1	0	1	0	1	0	2	0	5	1	1	1	1	0	1	0	1	0	1	1	1	0	1	0
Shanghai	0	0	0	0	0	0	0	1	1	88	7744	5	2	1	3	52800	1	0	2	333	8	8	8	2	0	2	0	2	0	2	0	2	0	2	0	3	0	3	0	3	0	3	0	3	0	2	0	2	0
Shanghai	0	0	0	0	0	0	0	1	1	88	7744	1	3	1	1	10800	1	0	2	11	8	10	10	1	0	4	1	1	0	1	0	5	1	5	1	1	0	1	0	1	0	1	0	1	0	1	0	1	0
Shanghai	20	30	40	1	1	1	1	1	1	87	7569	4	3	1	3	130000	4	1	2	400	8	8	8	5	1	2	0	1	0	1	0	5	1	5	1	1	0	4	0	1	0	1	0	5	1	1	0	1	0
Shanghai	30	40	50	1	1	1	1	1	1	84	7056	4	3	1	3	280000	4	0	2	50	8	8	8	4	1	2	0	1	0	1	0	4	1	4	1	1	0	1	0	1	0	1	0	1	0	1	0	1	0
Shanghai	2	5	10	1	1	1	0	1	1	84	7056	3	2	1	1	60000	2	1	2	37	8	8	8	3	0	3	0	3	0	3	0	2	0	2	0	2	0	2	0	3	0	3	0	3	0	2	0	2	0
Shanghai	0	0	0	0	0	0	0	1	1	83	6889	2	2	1	1	36000	1	0	2	105	8	8	7	1	0	1	0	1	0	1	0	5	1	5	1	1	0	1	0	1	0	1	0	1	0	1	0	1	0
Shanghai	10	20	30	1	1	1	1	1	1	82	6724	5	3	1	3	150000	3	1	2	160	8	8	8	2	0	2	0	2	0	2	0	4	1	4	1	2	0	2	0	2	0	2	0	2	0	2	0	2	0
Shanghai	0	5	10	0	1	1	0	1	1	81	6561	1	2	1	3	40800	1	0	2	60	8	8	8	2	0	2	0	2	0	2	0	3	0	2	0	2	0	3	0	3	0	3	0	3	0	2	0	2	0
Shanghai	5	5	5	1	1	1	1	1	1	81	6561	5	4	1	3	114000	2	1	2	250	8	8	7	2	0	2	0	2	0	2	0	4	0	5	1	2	0	2	0	2	0	2	0	2	0	2	0	2	0
Shanghai	0	0	0	0	0	0	1	1	1	81	6561	3	3	1	3	96000	2	1	2	300	10	10	10	2	0	1	0	1	0	1	0	4	1	1	0	1	0	1	0	1	0	1	0	1	0	1	0	1	0
Shanghai	10	15	15	1	1	1	0	1	1	80	6400	5	3	1	2	50000	1	0	2	80	7	8	7	2	0	2	0	1	0	1	0	3	1	3	0	3	0	1	0	2	0	2	0	3	1	1	0	2	0
Shanghai	10	10	10	1	1	1	0	1	1	80	6400	4	4	1	3	100000	2	1	2	50	5	5	5	2	0	2	0	2	0	2	0	2	0	2	0	2	0	2	0	2	0	2	0	2	0	2	0	2	0
Shanghai	10	20	30	1	1	1	1	1	1	79	6241	5	3	1	3	60000	2	0	2	100	8	7	9	4	1	2	unknwon	2	0	3	0	4	1	4	1	4	0	4	0	4	0	5	0	5	1	4	0	2	1
Shanghai	10	15	20	1	1	1	0	1	1	79	6241	4	3	1	3	50000	2	1	2	300	8	8	8	4	1	2	0	2	0	2	0	5	1	2	0	2	0	2	0	2	0	2	0	2	0	2	0	2	0
Shanghai	2	5	8	1	1	1	0	1	1	79	6241	1	3	1	1	63000	1	1	2	100	8	8	7	3	1	1	0	1	0	1	0	3	1	1	0	1	0	1	0	1	0	3	1	1	0	1	0	1	0
Shanghai	15	20	25	1	1	1	1	1	1	78	6084	5	2	1	3	60000	1	0	2	75	8	8	7	3	0	3	0	1	0	1	0	4	1	4	1	3	0	2	0	2	0	2	0	4	1	1	0	2	0
Shanghai	20	20	20	1	1	1	1	1	1	78	6084	4	5	1	2	120000	3	1	2	100	10	10	8	2	0	2	0	1	0	1	0	3	1	3	1	1	0	1	0	1	0	1	0	1	1	2	0	1	0
Shanghai	0	0	0	0	0	0	1	1	1	78	6084	3	3	1	1	50000	1	0	2	180	9	8	7	4	1	3	0	2	0	2	0	4	1	4	1	2	0	2	0	2	0	1	0	4	1	2	0	1	0
Shanghai	50	50	50	1	1	1	0	1	1	77	5929	3	4	1	3	120000	2	1	2	166	5	5	5	3	0	3	0	3	0	3	0	2	0	2	0	2	0	2	0	2	0	2	0	2	0	2	0	2	0
Shanghai	10	20	30	1	1	1	1	1	1	77	5929	5	3	1	3	110000	2	1	2	150	8	8	8	4	0	5	1	4	0	1	0	5	1	4	0	3	0	3	0	3	0	1	0	1	0	1	0	1	0
Shanghai	0	0	0	0	0	0	1	1	1	77	5929	3	3	1	3	56300	3	1	2	70	10	10	10	2	1	2	0	2	0	2	0	2	1	2	1	2	0	2	0	2	0	2	0	2	0	2	0	2	0
Shanghai	10	15	20	1	1	1	1	1	1	76	5776	3	3	1	3	100000	2	1	2	100	8	7	7	4	0	4	0	2	0	2	0	3	1	3	1	2	0	3	0	2	0	2	0	3	1	2	0	3	0
Shanghai	10	15	20	1	1	1	1	1	1	76	5776	3	2	1	3	80000	2	1	2	80	7	7	7	2	0	2	0	2	0	2	0	4	1	4	1	2	0	2	0	2	0	2	0	2	0	2	0	2	0
Shanghai	1	1.5	2	1	1	1	1	1	1	76	5776	2	3	1	1	60000	5	1	2	350	8	8	8	1	0	1	0	3	0	1	0	5	1	5	1	1	0	1	0	1	0	1	0	4	1	1	0	1	0
Shanghai	0	0	0	0	0	0	1	1	1	76	5776	3	2	1	3	50000	1	1	2	42	9	9	9	5	1	4	0	1	0	1	0	5	1	5	1	1	0	4	0	4	0	1	0	5	1	1	0	1	0
Shanghai	0	0	0	0	0	0	0	1	1	76	5776	3	2	1	2	90000	2	0	2	100	9	9	8	4	1	4	1	1	0	1	0	4	1	4	1	1	0	1	0	1	0	1	0	4	1	1	0	1	0
Shanghai	20	25	30	1	1	1	0	1	1	75	5625	4	2	1	3	40000	1	1	2	400	7	7	7	2	0	2	0	2	0	2	0	4	0	4	0	2	0	2	0	2	0	2	0	4	0	2	0	2	0
Shanghai	30	20	20	1	1	1	0	1	1	75	5625	4	4	1	3	80000	2	1	2	30	7	7	7	3	0	3	0	3	0	3	0	3	0	3	0	3	0	3	0	3	0	3	0	3	0	3	0	3	0
Shanghai	5	10	15	1	1	1	1	1	1	75	5625	2	3	1	3	140000	5	1	2	100	5	9	8	4	1	2	0	2	0	2	0	2	1	4	1	2	0	2	0	2	0	2	0	2	1	1	0	1	0
Shanghai	5	5	5	1	1	1	0	1	1	75	5625	3	2	1	3	48000	1	0	2	80	10	10	10	4	1	2	0	1	0	1	0	5	1	5	1	1	0	1	0	1	0	1	0	5	1	1	0	1	0
Shanghai	0	0	0	0	0	0	1	1	1	75	5625	5	4	1	3	120000	2	0	2	150	9	9	7	2	0	3	0	1	0	4	0	5	1	5	1	2	0	4	0	4	1	4	1	5	1	4	0	2	0
Shanghai	100	100	100	1	1	1	0	1	1	74	5476	4	4	1	3	110000	2	1	2	300	10	8	8	1	0	1	0	1	0	1	1	2	1	1	0	1	0	1	0	1	0	1	0	1	0	1	0	1	0
Shanghai	10	10	10	1	1	1	0	1	1	74	5476	3	3	1	3	40000	1	1	2	100	6	6	6	3	1	3	1	2	0	2	0	5	1	5	1	1	0	1	0	1	0	1	0	4	1	1	0	1	0
Shanghai	1	5	10	1	1	1	0	1	1	74	5476	3	4	1	3	48000	1	1	2	170	9	9	8	2	0	2	0	2	0	2	0	1	0	3	1	1	0	1	0	1	0	1	0	1	0	1	0	1	0
Shanghai	0	2	2	0	1	1	0	1	1	74	5476	3	4	1	3	50000	1	1	2	196	10	10	10	1	0	1	0	1	0	1	0	1	0	1	0	1	0	1	0	1	0	1	0	1	0	1	0	1	0
Shanghai	0	0	0	0	0	0	0	1	1	74	5476	3	4	1	3	90000	2	1	2	80	9	9	9	3	0	3	0	3	0	3	0	4	1	4	1	3	0	3	0	3	0	3	0	4	1	3	0	3	0
Shanghai	0	0	0	0	0	0	0	0	0	74	5476	1	5	0	1	20000	2	1	2	75	10	10	8	2	0	2	0	2	0	2	0	2	0	2	0	2	0	2	0	2	0	2	0	2	0	2	0	2	0
Shanghai	0	0	0	0	0	0	0	1	1	74	5476	4	3	1	3	100000	2	1	2	120	6	7	6	2	0	2	0	3	0	3	0	5	1	3	0	3	0	3	0	3	0	3	0	3	1	3	0	1	0
Shanghai	3	5	10	1	1	1	1	0	0	73	5329	2	4	0	1	54000	2	1	2	100	8	8	8	1	0	1	0	1	0	1	0	2	1	1	0	1	0	1	0	1	0	1	0	1	0	1	0	1	0
Shanghai	1	1.5	2	1	1	1	0	1	1	73	5329	3	2	1	3	60000	2	1	2	230	9	9	9	1	0	1	0	1	0	1	0	4	1	4	1	1	0	1	0	1	0	1	0	4	1	1	0	1	0
Shanghai	0	0	0	0	0	0	0	0	0	73	5329	2	3	0	2	40000	2	1	2	130	9	9	9	2	0	2	0	2	0	2	0	3	1	2	0	2	0	2	0	2	0	2	0	2	0	2	0	2	0
Shanghai	10	20	30	1	1	1	0	1	1	72	5184	3	2	1	3	120000	1	1	2	90	9	9	9	2	1	2	1	1	0	1	0	3	1	3	1	1	0	1	0	1	0	1	0	3	1	1	0	1	0
Shanghai	5	5	5	1	1	1	0	1	1	72	5184	3	4	1	2	50000	1	0	2	83	5	5	5	2	0	2	0	3	unknwon	2	unknwon	2	unknwon	3	unknwon	2	unknwon	2	0	3	unknwon	2	unknwon	2	0	3	0	2	0
Shanghai	5	0	5	1	0	1	1	1	1	72	5184	5	5	1	3	200000	3	0	2	300	10	10	10	1	0	1	0	1	0	1	0	1	0	1	0	1	0	1	0	1	0	1	0	1	0	1	0	1	0
Shanghai	50	50	50	1	1	1	1	1	1	71	5041	3	3	1	1	50000	2	0	2	300	5	5	5	3	1	3	1	2	0	2	0	2	0	2	0	2	0	2	0	2	0	2	0	3	1	2	0	2	0
Shanghai	10	20	25	1	1	1	0	1	1	71	5041	3	1	1	3	90000	2	1	2	120	8	8	8	2	0	2	0	1	0	2	0	4	1	1	0	2	0	2	0	2	0	2	0	4	1	1	0	1	0
Shanghai	5	5	5	1	1	1	0	1	1	71	5041	4	3	1	3	36000	1	0	2	59	9	9	8	2	0	2	0	1	0	1	0	1	0	1	0	1	0	1	0	1	0	1	0	1	0	1	0	1	0
Shanghai	0	0	0	0	0	0	0	1	1	71	5041	3	3	1	3	96000	2	1	2	160	8	8	8	2	0	2	0	2	0	2	0	4	1	2	0	2	0	2	0	2	0	2	0	4	1	2	0	2	0
Shanghai	0	0	0	0	0	0	0	1	1	71	5041	3	3	1	3	50000	1	0	2	83	9	10	9	1	0	1	0	1	0	1	0	5	1	1	0	1	0	1	0	1	0	1	0	5	1	1	0	1	0
Shanghai	10	15	20	1	1	1	0	1	1	70	4900	3	3	1	3	90000	2	1	2	50	8	8	8	4	1	1	0	1	0	1	0	5	1	5	1	1	0	2	0	2	0	4	0	1	0	1	0	1	0
Shanghai	6	7	8	1	1	1	0	1	1	70	4900	4	4	1	2	153000	2	1	2	25	8	8	8	3	0	3	0	3	0	2	0	3	1	5	1	2	unknwon	2	unknwon	3	0	3	0	2	unknwon	2	0	2	0
Shanghai	0	0	0	0	0	0	0	1	1	70	4900	3	4	1	1	40000	2	1	2	120	9	9	9	3	0	3	0	3	0	3	0	3	1	3	1	2	0	2	0	2	0	2	0	2	0	2	0	1	0
Shanghai	0	0	0	0	0	0	0	1	1	70	4900	2	3	1	1	80000	2	0	2	60	9	9	9	4	1	2	0	2	0	2	0	4	1	2	0	1	0	1	0	1	0	1	0	1	0	1	0	1	0
Shanghai	10	10	10	1	1	1	0	1	1	69	4761	3	3	1	3	70000	2	1	2	250	8	8	5	4	1	4	1	2	0	2	0	4	1	2	1	2	0	2	0	2	0	2	0	4	1	2	0	2	0
Shanghai	3	4.5	6	1	1	1	0	1	1	69	4761	3	3	1	3	120000	3	1	2	400	8	8	8	4	0	4	0	4	0	4	0	5	1	5	1	2	0	4	0	4	1	2	0	4	1	2	0	2	0
Shanghai	0	0	0	0	0	0	1	1	1	69	4761	5	5	1	2	85000	2	1	2	166	10	10	4	4	1	4	0	4	0	4	0	5	1	5	1	3	0	3	0	3	0	3	0	5	1	3	0	3	0
Shanghai	0	0	0	0	0	0	0	1	1	69	4761	3	3	1	2	40000	1	0	2	80	8	8	8	4	1	2	0	2	0	2	0	2	0	2	0	2	0	2	0	2	0	2	0	2	0	2	0	2	0
Shanghai	1	2	3	1	1	1	0	1	1	68	4624	3	3	1	3	210000	5	1	2	300	9	9	9	4	0	4	0	2	unknwon	1	unknwon	5	1	5	1	4	0	1	unknwon	4	0	4	0	5	1	1	unknwon	4	0
Shanghai	0	0	0	0	0	0	0	1	1	68	4624	3	3	1	3	190000	4	0	2	95	8	9	8	3	1	3	1	3	0	3	0	3	1	3	0	3	0	3	0	3	0	3	0	3	1	3	0	3	0
Shanghai	0	0	0	0	0	0	0	1	1	68	4624	3	4	1	3	60000	2	1	2	125	10	9	9	1	0	1	0	1	0	1	unknwon	5	1	5	1	1	unknwon	1	unknwon	1	unknwon	1	unknwon	1	unknwon	1	0	1	unknwon
Shanghai	10	15	20	1	1	1	1	1	1	67	4489	5	5	1	3	120000	2	1	2	200	10	10	10	4	1	2	0	2	0	2	0	4	1	4	1	2	0	2	0	2	0	2	0	2	0	2	0	2	0
Shanghai	10	12	14	1	1	1	1	1	1	67	4489	4	4	1	1	80000	2	1	2	120	7	7	7	3	0	3	0	2	0	2	0	3	1	3	1	2	0	2	0	2	0	2	0	3	0	2	0	2	0
Shanghai	10	10	10	1	1	1	0	1	1	67	4489	3	3	1	3	96000	2	1	2	50	8	8	8	2	0	2	0	2	0	2	0	4	1	2	0	2	0	2	0	2	0	2	0	4	1	2	0	2	0
Shanghai	5	7	10	1	1	1	0	1	1	67	4489	4	3	1	3	45600	1	0	2	67	8	8	8	1	0	1	0	2	0	2	0	3	1	3	0	2	0	2	0	2	0	1	0	3	1	2	0	1	0
Shanghai	0	0	0	0	0	0	1	1	1	66	4356	4	3	1	1	80000	2	1	2	150	10	10	10	3	1	3	1	3	0	2	1	4	1	4	1	2	0	2	0	2	0	2	0	3	1	2	0	2	0
Shanghai	0	0	0	0	0	0	0	1	1	66	4356	5	3	1	3	180000	2	1	2	75	10	10	10	2	0	2	0	2	0	2	0	5	1	5	1	2	0	2	0	2	0	2	0	2	0	2	0	2	0
Shanghai	0	0	0	0	0	0	0	1	1	66	4356	4	4	1	3	100000	3	1	2	190	9	9	8	4	1	4	0	1	0	1	0	5	1	5	1	1	0	1	0	1	0	1	0	5	1	1	0	1	0
Shanghai	0	0	0	0	0	0	1	1	1	66	4356	4	4	1	3	130000	2	1	2	80	9	9	10	1	0	1	0	1	0	2	0	5	1	5	1	4	0	2	0	4	0	3	0	4	1	1	0	1	0
Shanghai	2	2	2	1	1	1	1	1	1	65	4225	4	4	1	3	150000	2	1	2	100	9	8	7	2	0	2	0	2	0	2	0	5	1	5	1	2	0	2	0	2	0	2	0	5	0	2	0	2	0
Shanghai	0	0	0	0	0	0	0	1	1	65	4225	5	4	1	3	50000	2	0	2	100	9	9	9	4	0	4	0	2	0	2	0	4	1	4	1	2	0	2	0	2	0	2	0	4	1	2	0	2	0
Shanghai	100	80	100	1	1	1	1	1	1	64	4096	3	3	1	3	120000	3	1	2	60	8	8	8	2	0	1	0	2	0	2	0	2	0	4	1	1	0	1	0	1	0	1	0	3	0	1	0	1	0
Shanghai	80	80	70	1	1	1	0	1	1	64	4096	4	3	1	2	100000	2	1	2	210	10	10	8	2	0	2	0	2	0	2	0	4	1	4	1	1	0	1	0	3	0	3	0	4	1	4	0	2	0
Shanghai	20	30	40	1	1	1	0	1	1	64	4096	3	2	1	1	150000	4	0	2	300	10	10	10	1	0	1	0	1	0	1	0	5	1	5	1	1	0	1	0	1	0	1	0	5	1	1	0	1	0
Shanghai	10	15	20	1	1	1	1	1	1	64	4096	4	4	1	1	300000	3	1	2	310	8	8	7	1	0	1	0	1	0	1	0	5	1	5	1	1	0	1	0	4	0	4	0	4	1	1	0	1	0
Shanghai	10	15	20	1	1	1	0	1	1	64	4096	3	4	1	3	80000	3	1	2	220	10	10	4	1	0	1	0	1	0	1	1	3	1	3	0	1	0	1	0	1	0	1	0	1	1	1	0	1	0
Shanghai	0	0	0	0	0	0	0	1	1	64	4096	4	5	1	3	50000	1	1	2	80	9	9	9	2	0	2	0	2	0	2	0	4	1	4	1	2	0	2	0	2	0	2	0	4	1	4	0	2	0
Shanghai	0	0	0	0	0	0	1	1	1	64	4096	2	4	1	3	40000	2	0	2	100	9	9	8	4	0	4	0	2	0	2	0	5	1	5	1	2	0	2	0	2	0	2	0	5	1	2	0	2	0
Shanghai	0	0	0	0	0	0	1	1	1	64	4096	4	5	1	3	36000	1	0	2	65	10	10	8	2	0	2	0	2	0	2	0	4	1	4	1	2	0	2	0	2	0	2	0	2	0	2	0	2	0
Shanghai	0	0	0	0	0	0	0	1	1	64	4096	4	3	1	3	196800	4	1	2	120	8	7	6	2	0	2	0	2	0	2	0	2	0	3	1	2	0	2	0	2	0	2	0	2	0	2	0	2	0
Shanghai	0	0	0	0	0	0	0	1	1	64	4096	5	3	1	3	100000	3	1	2	150	7	7	1	4	1	4	0	4	0	2	0	4	1	4	1	1	unknwon	1	unknwon	1	unknwon	1	unknwon	1	unknwon	1	unknwon	1	unknwon
Shanghai	10	15	20	1	1	1	1	1	1	63	3969	4	4	1	3	14000	2	1	2	150	10	9	5	4	0	3	0	1	0	1	0	4	1	4	0	1	0	1	0	4	0	1	0	4	0	1	0	1	0
Shanghai	0	0	0	0	0	0	0	1	1	63	3969	4	3	1	3	150000	3	1	2	100	10	10	10	4	1	4	1	2	0	2	0	4	1	4	1	2	0	2	0	2	0	2	0	4	1	2	0	2	0
Shanghai	0	0	0	0	0	0	0	1	1	63	3969	3	4	1	1	50000	2	1	2	200	7	9	7	1	0	1	0	1	0	1	0	2	0	1	0	1	0	1	0	1	0	1	0	2	0	1	0	1	0
Shanghai	0	0	0	0	0	0	1	1	1	62	3844	5	5	1	1	110000	2	1	2	250	10	10	8	5	1	5	0	3	0	3	0	5	1	5	1	4	0	4	0	5	0	4	0	5	1	3	0	3	0
Shanghai	0	0	0	0	0	0	0	1	1	62	3844	5	3	1	3	200000	3	1	2	42	10	10	9	5	1	2	0	2	0	2	0	5	1	5	1	2	0	2	0	2	0	2	0	5	1	2	0	2	0
Shanghai	0	0	0	0	0	0	0	1	1	62	3844	4	1	1	3	80000	4	1	2	110	8	5	8	4	0	4	0	4	0	2	0	4	1	2	0	2	0	2	0	2	0	2	0	2	0	2	0	2	0
Shanghai	100	100	100	1	1	1	1	1	1	61	3721	4	4	1	3	70000	2	1	2	150	8	8	8	2	0	2	0	2	0	2	0	4	1	3	0	2	0	2	0	2	0	2	0	4	1	2	0	2	0
Shanghai	50	50	50	1	1	1	1	1	1	61	3721	3	3	1	3	50000	1	0	2	50	4	4	4	2	0	2	0	2	0	2	0	2	0	2	0	2	0	2	0	2	0	2	0	2	0	2	0	2	0
Shanghai	30	20	20	1	1	1	0	1	1	61	3721	4	4	1	2	153600	2	1	2	28	10	8	4	5	1	5	1	2	0	2	0	3	1	5	1	1	0	1	0	2	0	1	0	5	1	1	0	1	0
Shanghai	10	15	20	1	1	1	0	1	1	61	3721	3	3	1	1	80000	2	1	2	100	9	9	9	1	0	1	0	1	0	1	0	1	0	1	0	1	0	1	0	1	0	1	0	1	0	1	0	1	0
Shanghai	0	0	0	0	0	0	0	1	1	61	3721	4	5	1	3	36000	1	1	2	160	10	10	9	1	0	1	0	1	0	1	0	5	1	5	1	1	0	1	0	1	0	1	0	1	0	1	0	1	0
Shanghai	50	50	50	1	1	1	0	1	1	60	3600	5	2	1	3	90000	3	1	2	80	9	10	9	1	0	1	0	1	0	1	0	4	1	4	1	1	0	1	0	1	0	1	0	4	1	1	0	1	0
Shanghai	2	4	6	1	1	1	0	1	1	60	3600	4	3	1	2	61200	1	0	2	180	8	8	8	3	1	2	0	2	0	2	0	3	1	2	0	2	0	2	0	2	0	2	0	3	1	2	0	2	0
Shanghai	10	15	20	1	1	1	1	1	1	59	3481	4	4	1	3	300000	3	1	2	67	9	9	8	4	1	2	unknwon	2	unknwon	2	unknwon	4	1	4	1	2	unknwon	2	unknwon	4	0	2	unknwon	2	unknwon	2	unknwon	2	unknwon
Shanghai	0	0	0	0	0	0	0	1	1	59	3481	4	3	1	3	100000	2	1	2	200	9	9	9	4	1	4	1	4	0	4	0	4	0	4	0	4	0	4	0	4	0	4	0	4	0	4	0	4	0
Shanghai	0	0	0	0	0	0	1	1	1	59	3481	4	2	1	3	80000	3	1	2	130	5	6	5	2	0	2	0	1	0	2	0	1	0	2	0	1	0	1	0	1	0	1	0	1	0	1	0	1	0
Shanghai	0	0	0	0	0	0	0	1	1	58	3364	6	4	1	2	700000	2	1	2	160	9	8	5	4	0	2	0	1	0	1	0	4	1	4	1	1	0	1	0	4	0	1	0	4	1	1	0	1	0
Shanghai	10	15	20	1	1	1	1	0	0	57	3249	4	4	0	1	450000	4	1	2	180	6	10	10	2	0	2	0	2	0	2	0	4	1	4	1	1	0	1	0	4	0	2	0	4	0	4	0	1	0
Shanghai	1	2	3	1	1	1	0	1	1	57	3249	2	3	1	1	30000	3	1	2	140	9	9	8	3	1	2	0	2	0	2	0	3	1	2	0	2	0	2	0	2	0	2	0	3	1	2	0	2	0
Shanghai	5	10	15	1	1	1	0	1	1	56	3136	5	3	1	3	200000	1	1	2	100	8	7	5	3	0	3	0	2	0	2	0	3	1	3	1	2	0	2	0	2	0	2	0	3	1	2	0	2	0
Shanghai	0	0	0	0	0	0	1	1	1	56	3136	4	3	1	3	200000	5	1	2	500	8	10	7	1	0	1	0	2	0	1	0	1	0	1	0	1	0	1	0	1	0	1	0	1	0	1	0	1	0
Shanghai	50	60	70	1	1	1	0	1	1	55	3025	3	3	1	1	30000	2	1	2	200	9	9	7	1	0	1	0	1	0	1	0	1	0	5	1	1	0	1	0	1	0	1	0	1	0	1	0	1	0
Shanghai	0	0	0	0	0	0	1	1	1	54	2916	5	4	1	3	100000	1	0	2	70	8	8	8	4	1	4	1	4	0	4	0	4	0	4	0	4	0	4	0	4	0	4	0	4	0	4	0	4	0
Shanghai	30	30	30	1	1	1	0	1	1	53	2809	5	4	1	3	80000	1	0	2	400	8	8	8	1	0	1	0	1	0	1	0	2	0	4	0	1	0	1	0	1	0	1	0	1	0	1	0	1	0
Shanghai	10	15	20	1	1	1	0	1	1	53	2809	2	3	1	1	50000	6	1	2	300	5	8	8	2	0	2	0	2	0	2	0	4	1	4	1	2	0	2	0	2	0	2	0	2	0	2	0	2	0
Shanghai	40	5	10	1	1	1	1	1	1	53	2809	5	4	1	3	120000	3	1	2	150	8	8	8	2	0	1	0	1	0	1	0	4	0	2	1	2	0	1	0	2	0	2	0	4	0	2	0	4	0
Shanghai	10	7	9	1	1	1	0	0	0	53	2809	3	5	0	1	200000	6	1	2	100	9	10	8	2	0	2	0	2	0	2	0	4	1	4	1	2	0	2	0	2	0	2	0	4	1	2	0	2	0
Shanghai	5	5	5	1	1	1	0	1	1	53	2809	3	2	1	2	70000	2	1	2	400	8	8	8	5	1	5	1	2	0	1	unknwon	5	1	5	1	1	unknwon	1	unknwon	4	0	4	0	4	1	1	unknwon	1	unknwon
Shanghai	30	50	70	1	1	1	1	1	1	52	2704	5	4	1	1	300000	2	1	2	170	10	10	7	4	1	2	0	2	0	2	0	5	1	5	1	2	0	4	0	3	0	4	0	4	1	4	0	4	0
Shanghai	10	15	20	1	1	1	1	1	1	52	2704	4	3	1	1	120000	3	1	2	84	10	10	10	2	0	2	0	2	0	2	0	5	1	5	1	2	0	2	0	2	0	2	0	5	1	2	0	2	0
Shanghai	10	20	30	1	1	1	1	1	1	51	2601	1	4	1	3	200000	1	0	2	150	9	9	9	4	1	2	0	2	0	2	0	5	1	2	0	2	0	2	0	2	0	2	0	2	0	2	0	2	0
Shanghai	10	15	20	1	1	1	0	0.2	0.2	49	2401	3	3	0	1	70000	3	1	2	125	7	8	7	2	0	2	0	2	0	2	0	2	0	4	1	1	0	1	0	1	0	2	0	2	0	1	0	1	0
Shanghai	15	15	15	1	1	1	0	0.2	0.2	49	2401	3	4	0	1	80000	3	1	2	220	10	10	10	2	0	2	0	2	0	2	0	2	0	2	0	2	0	2	0	2	0	2	0	2	0	2	0	2	0
Shanghai	5	10	10	1	1	1	0	0.2	0.2	49	2401	3	4	1	1	200000	1	1	2	150	8	8	7	3	1	2	0	2	0	2	0	3	1	2	0	2	0	2	0	2	0	2	0	3	1	2	0	2	0
Shanghai	10	0	0	1	0	0	1	0.2	0.2	49	2401	5	4	1	3	300000	3	1	2	150	8	8	5	5	0	5	0	5	0	1	0	5	1	5	1	3	0	1	0	4	0	4	0	5	0	1	0	3	0
Shanghai	10	15	20	1	1	1	1	0.3	0.3	48	2304	5	4	1	3	150000	3	1	2	300	8	8	8	4	1	4	1	3	0	3	0	4	1	4	0	2	0	2	0	2	0	2	0	2	0	2	0	2	0
Shanghai	25	20	15	1	1	1	0	0.3	0.3	48	2304	3	2	1	1	29000	1	0	2	85	8	9	7	5	1	5	1	1	0	1	0	3	1	4	1	2	0	2	0	2	0	1	0	4	1	2	0	2	0
Shanghai	5	5	5	1	1	1	0	0.3	0.3	48	2304	4	2	1	3	140000	1	1	2	30	10	10	10	1	0	1	0	1	0	1	0	1	0	1	0	1	0	1	0	1	0	1	0	1	0	1	0	1	0
Shanghai	0	0	0	0	0	0	0	0.3	0.3	48	2304	4	3	1	1	130000	4	1	2	280	9	9	9	2	0	2	0	2	0	2	0	2	1	3	0	2	0	2	0	2	0	2	0	2	0	2	0	2	0
Shanghai	100	150	200	1	1	1	1	0.5	0.5	46	2116	6	5	1	1	264000	3	0	2	120	8	8	8	4	0	4	0	4	0	2	0	4	1	4	0	2	0	2	0	4	0	4	0	4	0	2	0	2	0
Shanghai	50	50	50	1	1	1	0	0.5	0.5	46	2116	3	4	0	1	1000000	3	1	2	180	9	9	9	3	0	2	0	2	0	2	0	5	1	5	1	4	0	2	0	2	0	2	0	2	1	2	0	2	0
Shanghai	4	6	8	1	1	1	0	0	0.6	45	2025	5	4	1	1	100000	3	1	2	150	10	10	10	4	0	2	0	2	0	2	0	5	1	4	1	4	0	2	0	4	0	2	0	2	0	2	0	2	0
Shanghai	5	5	5	1	1	1	0	0.7	0.7	44	1936	5	4	1	3	120000	2	0	2	110	9	8	8	4	0	4	0	4	0	2	1	5	1	5	1	2	0	2	0	2	0	2	0	5	1	2	0	2	0
Shanghai	0	0	0	0	0	0	1	0.7	0.7	44	1936	6	5	1	3	80000	1	1	2	111	8	8	8	2	0	2	0	2	0	2	0	2	1	2	1	2	0	2	0	3	0	4	0	2	1	2	0	2	0
Shanghai	0	0	0	0	0	0	0	0.7	0.7	44	1936	5	3	1	3	250000	5	1	2	250	10	10	10	2	0	1	0	1	0	1	0	1	1	1	1	1	0	1	0	1	0	1	0	1	0	1	0	1	0
Shanghai	20	25	30	1	1	1	0	0.8	0.8	43	1849	5	3	1	3	250000	5	1	2	350	10	10	5	2	1	2	0	2	0	2	0	4	1	4	1	2	0	2	0	2	0	2	0	2	1	2	0	2	0
Shanghai	0	0	0	0	0	0	0	0.8	0.8	43	1849	5	5	1	3	100000	1	1	2	500	9	9	9	4	1	4	1	4	0	4	0	4	0	4	0	4	0	4	0	4	0	4	0	4	0	4	0	4	0
Shanghai	0	0	0	0	0	0	0	0.8	0.8	43	1849	5	4	1	1	160000	3	0	2	120	8	8	8	2	0	2	0	2	0	2	0	4	1	3	1	2	0	2	0	2	0	2	0	3	1	2	0	2	0
Shanghai	0	0	0	0	0	0	0	0.8	0.8	43	1849	3	5	1	1	120000	3	1	2	150	10	10	9	4	1	1	0	1	0	1	0	4	1	4	1	2	0	4	1	4	0	1	0	4	1	1	0	1	0
Shanghai	1	2	3	1	1	1	0	0	0	42	1764	5	5	0	1	54000	3	1	2	20	8	8	8	4	0	4	0	2	unknwon	2	unknwon	4	1	4	1	1	unknwon	2	unknwon	4	0	4	0	4	1	1	unknwon	1	unknwon
Shanghai	0	0	0	0	0	0	0	1	1	42	1764	5	5	1	3	80000	3	1	2	60	10	10	10	4	0	4	0	4	0	4	0	4	0	4	0	4	0	4	0	4	0	4	0	4	0	4	0	4	0
Shanghai	0	0	0	0	0	0	0	1	1	42	1764	5	5	1	3	100000	2	1	2	149	10	10	10	3	0	2	0	3	0	2	0	3	1	4	1	3	0	2	0	3	0	2	0	2	0	2	0	2	0
Shanghai	5	20	30	1	1	1	0	1	1	41	1681	3	5	1	1	60000	1	0	2	140	7	6	5	2	1	2	0	2	0	2	0	2	0	2	0	2	0	2	0	2	0	2	0	2	0	2	0	2	0
Shanghai	10	10	10	1	1	1	1	1	1	41	1681	6	4	1	1	300000	3	1	2	30	7	7	7	3	0	4	0	3	0	2	0	5	1	5	1	2	0	2	0	4	0	4	0	4	1	4	0	2	0
Shanghai	0	0	0	0	0	0	1	1	1	41	1681	5	5	1	3	240000	5	1	2	400	10	10	10	2	0	2	0	2	0	2	0	4	1	2	0	2	0	2	0	2	0	2	0	2	0	2	0	2	0
Shanghai	0	0	0	0	0	0	0	1	1	41	1681	5	4	1	2	300000	4	1	2	200	10	10	10	1	0	1	0	1	0	1	0	5	1	5	1	1	0	1	0	1	0	1	0	1	1	1	0	1	0
Shanghai	20	30	40	1	1	1	0	1	1	40	1600	5	4	1	1	300000	3	1	2	150	9	9	8	2	0	2	0	1	0	1	0	3	1	2	0	1	0	1	0	3	0	3	0	3	1	1	0	1	0
Shanghai	0	0	0	0	0	0	0	1	1	40	1600	5	5	1	1	150000	2	1	2	300	8	9	7	2	0	2	0	2	0	2	0	4	1	4	0	2	0	2	0	3	0	2	0	2	0	2	0	2	0
Shanghai	0	0	0	0	0	0	0	1	1	40	1600	5	5	1	3	200000	1	0	2	100	9	9	9	2	0	2	0	2	0	2	0	3	1	3	1	2	0	2	0	2	0	2	0	2	0	2	0	2	0
Shanghai	20	20	20	1	1	1	0	1	1	39	1521	5	4	1	3	160000	2	1	2	300	9	9	7	4	1	2	0	2	0	2	0	4	1	4	1	2	0	2	0	2	0	2	0	4	1	1	0	1	0
Shanghai	100	100	100	1	1	1	1	1	1	38	1444	5	5	1	3	300000	3	1	2	140	10	10	10	3	0	3	0	3	0	3	0	3	0	3	0	3	0	3	0	3	0	3	0	3	0	3	0	3	0
Shanghai	0	0	0	0	0	0	1	0	0	38	1444	5	4	0	1	500000	2	1	2	250	7	7	7	2	0	2	0	2	0	2	0	2	0	2	0	2	0	2	0	2	0	2	0	2	0	2	0	2	0
Shanghai	50	50	50	1	1	1	0	1	1	36	1296	5	4	1	3	200000	1	0	2	100	5	5	5	2	0	2	0	2	0	2	0	2	0	2	0	2	0	2	0	2	0	2	0	2	0	2	0	2	0
Shanghai	1	3	5	1	1	1	0	1	1	36	1296	4	4	1	1	50000	1	1	2	70	8	9	6	1	0	1	0	1	0	1	0	1	1	1	1	1	0	1	0	1	0	1	0	1	1	2	0	1	0
Shanghai	100	100	100	1	1	1	0	1	1	35	1225	3	4	1	1	72000	3	1	2	220	10	9	10	3	0	2	0	2	0	2	0	5	1	5	1	2	0	1	0	1	0	1	0	2	0	1	0	1	0
Shanghai	0	0	0	0	0	0	0	1	1	35	1225	5	5	1	3	189000	3	1	2	60	8	9	5	3	0	3	0	3	0	3	1	4	1	4	0	3	0	3	0	3	0	3	0	3	0	3	0	3	0
Shanghai	0	0	0	0	0	0	0	1	1	35	1225	5	4	1	3	120000	2	0	2	100	9	9	9	4	0	4	0	4	0	2	0	5	1	5	1	1	0	2	0	2	0	2	0	5	1	2	0	2	0
Shanghai	0	0	0	0	0	0	0	1	1	35	1225	5	5	1	1	100000	4	1	2	300	10	10	5	2	0	2	0	2	0	2	0	5	1	2	0	2	0	2	0	2	0	2	0	2	0	2	0	2	0
Shanghai	10	15	20	1	1	1	1	1	1	34	1156	4	3	1	1	66000	4	1	2	100	9	9	9	4	1	4	1	2	0	2	0	2	unknwon	4	1	2	unknwon	3	0	4	0	3	0	2	0	2	0	2	0
Shanghai	5	8	10	1	1	1	0	1	1	34	1156	5	3	1	3	200000	1	0	2	150	8	8	8	3	0	3	0	3	0	3	0	3	1	3	0	3	0	3	0	3	0	3	0	3	1	3	0	3	0
Shanghai	100	150	200	1	1	1	1	1	1	33	1089	6	4	1	1	300000	2	1	2	40	8	8	8	2	0	2	0	2	0	2	0	4	1	4	0	2	0	2	0	4	0	2	0	2	0	2	0	2	0
Shanghai	50	50	50	1	1	1	1	0	0	33	1089	5	3	0	1	300000	2	1	2	150	8	8	8	2	0	2	0	2	0	2	0	4	1	2	0	2	0	2	0	2	0	2	0	2	unknwon	2	0	2	0
Shanghai	30	30	30	1	1	1	1	1	1	33	1089	5	5	1	3	170000	2	0	2	60	10	10	10	2	0	2	0	2	0	2	0	4	1	2	0	2	0	2	0	2	0	2	0	2	0	2	0	2	0
Shanghai	10	10	10	1	1	1	0	1	1	32	1024	5	4	1	3	400000	2	1	2	115	9	9	9	2	0	2	0	2	0	2	0	2	0	2	1	2	0	2	0	2	0	2	0	2	0	2	0	2	0
Shanghai	0	0	0	0	0	0	0	0	0	32	1024	5	4	0	1	200000	4	0	2	3500	8	8	8	2	0	2	0	2	0	1	0	2	0	1	0	1	0	1	0	1	0	1	0	2	0	1	0	1	0
Shanghai	10	15	20	1	1	1	0	1	1	31	961	6	5	1	3	200000	3	0	2	150	10	10	9	3	1	2	0	3	0	2	0	5	1	5	1	2	0	2	0	3	0	3	0	2	1	2	0	2	0
Shanghai	10	15	20	1	1	1	1	1	1	31	961	6	5	1	3	100000	1	0	2	200	8	10	8	1	0	1	0	1	0	1	0	4	1	4	1	1	0	1	0	4	0	1	0	1	0	1	0	1	0
Shanghai	20	30	30	1	1	1	0	0	0	30	900	3	3	0	1	80000	2	1	2	130	8	8	8	2	0	2	0	2	0	1	0	5	1	5	1	2	0	1	0	3	0	3	0	1	0	5	0	1	0
Shanghai	20	20	20	1	1	1	0	1	1	30	900	5	4	1	1	150000	4	1	2	350	8	8	8	1	0	1	0	1	0	1	0	4	1	1	0	1	0	1	0	1	0	1	0	4	1	1	0	1	0
Shanghai	0	0	0	0	0	0	1	0	0	30	900	2	4	0	2	400000	8	1	2	430	8	8	8	2	0	2	0	2	0	2	0	2	0	2	0	2	0	2	0	2	0	2	0	2	0	2	0	2	0
Shanghai	100	80	50	1	1	1	1	0	0	29	841	5	4	0	1	100000	2	0	2	120	8	8	6	1	0	1	0	1	0	1	0	1	0	1	0	1	0	1	0	1	0	1	0	1	0	1	0	1	0
Shanghai	0	0	0	0	0	0	1	1	1	29	841	5	5	1	3	200000	3	0	2	300	8	8	8	3	0	3	0	2	0	2	0	4	0	4	0	3	0	2	0	3	0	4	0	4	0	2	0	3	0
Shanghai	0	0	0	0	0	0	1	1	1	29	841	5	4	1	3	150000	1	0	2	40	9	9	7	4	1	2	0	1	0	4	0	4	1	4	0	2	0	2	0	3	0	4	1	4	1	1	0	2	0
Shanghai	10	15	20	1	1	1	0	1	1	28	784	5	3	1	3	80000	2	0	2	120	9	8	9	5	1	4	0	4	1	2	0	5	1	5	1	2	0	2	0	2	0	2	0	4	1	2	0	2	0
Shanghai	10	15	20	1	1	1	1	1	1	27	729	3	3	1	3	200000	3	0	2	200	8	8	6	1	0	1	0	1	0	1	0	1	1	1	1	1	0	1	0	1	0	1	0	1	1	1	0	1	0
Shanghai	2	3	4	1	1	1	0	1	1	27	729	5	5	1	1	300000	4	1	2	200	8	8	8	2	0	2	0	2	0	2	0	4	1	4	1	2	0	2	0	2	0	2	0	4	1	2	0	2	0
Shanghai	30	50	100	1	1	1	0	1	1	26	676	5	4	1	3	150000	3	0	2	330	8	8	6	3	1	3	1	2	unknwon	2	unknwon	4	1	4	1	1	0	1	0	4	0	1	0	4	1	1	0	1	0
Shanghai	15	20	25	1	1	1	1	1	1	26	676	4	4	1	2	80000	3	0	2	100	9	8	8	2	0	2	0	2	0	2	0	4	1	4	1	2	0	2	0	2	0	4	1	4	1	2	0	2	0
Shanghai	0	0	0	0	0	0	1	1	1	26	676	5	5	1	3	100000	3	0	2	130	8	6	10	4	0	2	0	2	0	1	0	5	0	5	0	1	0	1	0	5	0	1	0	5	0	1	0	1	0
Shanghai	100	100	100	1	1	1	0	1	1	25	625	5	5	1	2	1000000	4	0	2	50	8	9	8	4	1	2	0	2	0	2	0	4	1	4	1	2	0	2	0	2	0	4	1	2	0	2	0	2	0
Shaanxi province	0	0	0	0	0	0	1	0	0	76	5776	2	4	0	1	15000	4	1	2	40	7	7	7	2	0	1	0	1	unknwon	1	unknwon	1	unknwon	1	0	1	0	1	0	1	0	1	0	1	0	1	0	1	0
Shaanxi province	2	2	2	1	1	1	0	0	0	75	5625	3	1	0	1	0	2	1	2	50	2	2	10	1	0	1	0	1	0	1	0	1	0	1	0	1	0	1	0	1	0	1	0	1	0	1	0	1	0
Shaanxi province	3	8	20	1	1	1	0	0	0	74	5476	1	1	0	1	80000	5	1	2	20	10	2	10	1	0	1	0	1	0	1	0	1	0	1	0	1	0	1	0	1	0	1	0	1	0	1	0	1	0
Shaanxi province	20	20	20	1	1	1	1	1	1	72	5184	2	4	1	1	20000	2	1	2	300	8	8	8	3	0	3	0	2	0	2	0	2	0	2	0	2	0	2	0	2	0	2	0	2	0	2	0	2	0
Shaanxi province	10	10	10	1	1	1	0	1	1	71	5041	1	4	1	1	20000	2	0	2	100	9	9	3	2	0	2	0	2	0	1	0	1	0	1	0	1	0	1	0	1	0	1	0	1	0	1	0	1	0
Shaanxi province	5	10	10	1	1	1	0	0	0	66	4356	1	2	0	1	4000	2	1	2	34	10	10	10	1	0	1	0	1	0	1	0	1	0	1	0	1	0	1	0	1	0	1	0	1	0	1	0	1	0
Shaanxi province	0	0	0	0	0	0	1	1	1	66	4356	2	3	1	1	10000	7	1	2	400	6	6	4	1	0	2	0	1	0	2	0	1	0	2	0	1	0	1	0	2	0	2	0	1	0	2	0	1	0
Shaanxi province	0	0	0	0	0	0	0	0	0	64	4096	2	4	0	1	10000	2	1	2	60	5	5	10	1	0	1	0	1	0	1	0	1	0	1	0	1	0	1	0	1	0	1	0	1	0	1	0	1	0
Shaanxi province	0	0	0	0	0	0	1	0	0	64	4096	3	3	0	1	11000	2	1	2	40	10	10	10	1	0	1	0	1	0	1	0	1	0	1	0	1	0	1	0	1	0	1	0	1	0	1	0	1	0
Shaanxi province	0	0	0	0	0	0	0	0	0	62	3844	3	4	0	1	34000	4	1	2	50	9	5	6	1	0	1	0	2	0	1	0	1	0	1	0	1	0	1	0	1	0	1	0	1	0	1	0	2	0
Shaanxi province	0	0	0	0	0	0	0	0	0	62	3844	1	3	0	1	50000	3	1	2	100	6	6	5	2	1	2	1	1	0	1	0	1	0	1	0	1	0	1	0	1	0	1	0	1	0	1	0	1	0
Shaanxi province	0	0	0	0	0	0	1	0	0	61	3721	3	2	0	1	28000	5	1	2	200	10	10	8	1	0	3	1	1	1	1	0	1	0	1	0	1	unknwon	1	0	1	0	1	0	1	0	3	0	1	0
Shaanxi province	10	10	10	1	1	1	0	1	1	58	3364	1	4	1	1	5000	2	0	2	50	8	7	4	2	0	2	0	1	0	1	0	1	0	1	0	2	0	2	0	1	0	1	0	1	0	1	0	1	0
Shaanxi province	1	2	3	1	1	1	0	0	0	56	3136	4	4	0	1	16000	2	1	2	30	8	8	8	2	0	2	0	1	0	1	0	1	0	1	0	2	0	2	0	2	0	1	0	1	0	2	0	4	1
Shaanxi province	0	0	0	0	0	0	0	1	1	53	2809	4	4	1	2	10000	1	1	2	100	10	7	5	1	0	1	0	1	0	1	0	1	0	1	0	1	0	1	0	1	0	1	0	1	0	1	0	1	0
Shaanxi province	5	10	10	1	1	1	1	0.1	0.1	49	2401	3	4	0	1	20000	2	1	2	50	6	5	5	1	0	1	0	1	0	1	0	1	0	1	0	1	0	1	0	1	0	1	0	1	0	1	0	1	0
Shaanxi province	20	25	30	1	1	1	0	0.2	0.2	48	2304	3	4	0	1	10000	4	1	2	50	10	10	10	2	0	2	0	2	0	2	0	1	0	1	0	2	0	2	0	2	0	1	0	1	0	2	0	3	0
Shaanxi province	1	1	1	1	1	1	1	0.2	0.2	48	2304	3	3	0	1	30000	3	1	2	50	10	10	10	1	0	1	0	1	0	1	0	1	0	1	0	1	0	1	0	1	0	1	0	1	0	3	0	1	0
Shaanxi province	100	5	10	1	1	1	0	0	0	39	1521	3	5	0	1	60000	4	1	2	90	9	8	8	4	0	3	0	2	0	2	0	4	1	4	0	4	0	2	0	4	0	2	0	2	0	4	1	4	0
Shaanxi province	40	50	70	1	1	1	1	1	1	37	1369	5	4	1	1	80000	2	1	2	200	9	9	3	4	0	4	0	3	0	3	0	3	0	3	0	3	0	3	0	3	0	3	0	3	0	3	0	3	0
Shaanxi province	1	1	1	1	1	1	0	1	1	37	1369	5	5	1	1	90000	3	0	2	200	8	8	8	2	0	2	0	2	0	2	0	4	1	2	0	2	0	2	0	2	0	2	0	4	1	2	0	2	0
Shaanxi province	40	70	90	1	1	1	0	0	0	35	1225	5	5	0	1	90000	3	1	2	100	98	98	98	4	0	4	0	4	0	2	0	4	1	2	0	2	0	3	0	2	0	2	0	3	0	2	0	2	0
Shaanxi province	30	50	50	1	1	1	1	0	0	33	1089	4	4	0	1	600000	2	1	2	300	9	6	8	2	0	3	0	4	0	1	0	1	0	1	0	1	0	1	0	1	0	1	0	1	0	5	0	5	0
Shaanxi province	0	0	0	0	0	0	0	1	1	33	1089	5	5	1	1	40000	3	1	2	50	10	10	7	2	0	3	0	2	0	2	0	2	0	1	0	1	0	2	0	1	0	1	0	1	0	3	0	1	0
Shaanxi province	40	40	40	1	1	1	0	1	1	31	961	5	5	1	2	20000	2	0	2	100	5	6	4	3	1	3	unknwon	2	0	2	0	2	0	2	0	2	0	2	0	2	0	2	0	2	0	2	0	2	0
Shaanxi province	7	7	7	1	1	1	0	0	0	31	961	3	2	0	1	30000	3	1	2	70	10	7	10	1	0	1	0	1	0	1	0	2	0	1	0	1	0	1	0	1	0	1	0	1	0	3	0	1	0
Shaanxi province	100	100	100	1	1	1	1	1	1	27	729	4	4	1	2	70000	1	0	2	70	10	10	10	2	0	2	0	2	0	2	0	2	0	2	0	2	0	2	0	2	0	2	0	2	0	2	0	2	0
Shaanxi province	10	15	20	1	1	1	1	1	1	26	676	5	3	1	2	90000	3	0	2	70	6	6	6	2	0	2	0	2	0	2	0	2	0	2	0	2	0	3	0	3	1	3	1	2	0	2	0	2	0
Shaanxi province	30	50	50	1	1	1	0	0	0	24	576	5	4	0	1	20000	2	0	2	70	8	7	8	1	0	1	0	2	0	1	0	1	0	1	0	1	0	2	0	2	0	1	0	1	0	2	0	2	0
Shanxi province	5	6	7	1	1	1	1	1	1	87	7569	4	4	1	2	48000	1	0	2	29	10	10	10	2	0	2	0	1	0	2	0	2	0	2	0	2	0	2	0	1	0	1	0	1	0	1	0	1	0
Shanxi province	20	20	20	1	1	1	0	1	1	82	6724	1	4	1	1	25000	2	1	2	100	8	7	7	1	0	1	0	1	0	1	0	1	0	1	0	1	0	1	0	1	0	1	0	1	0	1	0	1	0
Shanxi province	0	0	0	0	0	0	0	0	0	81	6561	1	4	0	1	7200	2	1	2	100	7	6	8	2	0	2	0	2	0	2	0	2	0	2	0	2	0	2	0	2	0	2	0	2	0	2	0	2	0
Shanxi province	1	1	1	1	1	1	1	1	1	77	5929	4	5	1	2	250000	5	1	2	200	8	7	8	4	1	4	1	3	0	2	0	4	1	3	0	2	0	2	0	2	0	3	0	4	1	2	0	2	0
Shanxi province	0	0	0	0	0	0	0	0	0	76	5776	3	3	0	1	50000	1	0	2	40	7	7	5	3	1	3	0	4	1	1	unknwon	4	1	1	unknwon	2	0	1	unknwon	1	0	1	0	1	0	2	0	1	0
Shanxi province	50	75	100	1	1	1	1	1	1	74	5476	1	4	1	2	60000	2	1	2	100	10	10	10	3	1	1	0	1	0	1	0	3	1	1	0	1	0	1	0	1	0	1	0	3	1	1	0	1	0
Shanxi province	0	0	0	0	0	0	0	0	0	74	5476	1	3	0	2	20000	4	1	2	200	9	9	9	5	1	3	0	3	0	3	0	4	1	3	0	3	0	3	0	3	0	3	0	3	0	3	0	3	0
Shanxi province	0	0	0	0	0	0	1	0	0	73	5329	2	4	0	1	15000	6	1	2	300	9	9	7	5	1	5	1	2	0	1	0	1	0	1	0	1	0	1	0	1	0	2	0	1	0	1	0	1	0
Shanxi province	0	0	0	0	0	0	0	0	0	70	4900	2	2	0	1	1020	1	0	2	80	5	7	7	3	0	3	0	2	0	2	0	3	1	2	0	2	0	2	0	2	0	2	0	2	0	2	0	2	0
Shanxi province	0	0	0	0	0	0	1	0	0	70	4900	2	2	0	1	2000	2	1	2	100	9	9	9	1	0	4	1	1	0	1	0	5	1	1	0	1	0	1	0	1	0	1	0	1	0	1	0	1	0
Shanxi province	20	20	20	1	1	1	1	1	1	69	4761	5	5	1	1	36000	2	1	2	200	9	9	9	1	0	1	0	1	0	1	0	4	0	1	0	1	0	1	0	1	0	1	0	4	0	1	0	1	0
Shanxi province	0	0	10	0	0	1	0	1	1	69	4761	2	4	1	2	70000	2	1	2	140	8	8	8	4	1	2	0	2	0	2	0	2	0	2	0	2	0	2	0	2	0	2	0	2	0	2	0	2	0
Shanxi province	0	0	0	0	0	0	1	0	0	69	4761	2	2	0	1	0	2	1	2	80	7	7	7	4	1	4	1	4	1	1	0	3	1	3	1	1	0	1	0	1	0	1	0	4	1	1	0	1	0
Shanxi province	10	15	20	1	1	1	1	1	1	67	4489	5	4	1	1	50000	2	1	2	143	9	9	9	2	0	2	0	2	0	2	0	3	1	3	1	2	0	2	0	2	0	2	0	2	0	2	0	2	0
Shanxi province	0	0	0	0	0	0	0	1	1	63	3969	2	4	1	1	60000	2	1	2	80	7	6	6	3	0	3	1	3	0	2	0	4	1	2	1	2	0	2	0	2	0	2	0	2	0	2	0	2	0
Shanxi province	3	3	3	1	1	1	1	1	1	60	3600	2	4	1	2	70000	2	1	2	300	8	8	5	1	0	1	0	1	0	1	0	1	0	1	0	1	0	1	0	1	0	1	0	1	0	1	0	1	0
Shanxi province	0	0	0	0	0	0	0	0	0	60	3600	2	3	0	1	80000	4	0	2	230	7	7	5	4	0	4	0	4	1	2	unknwon	4	1	2	unknwon	1	unknwon	1	unknwon	1	unknwon	1	unknwon	4	unknwon	2	unknwon	1	unknwon
Shanxi province	10	15	20	1	1	1	1	0	0	59	3481	2	5	0	1	60000	2	1	2	40	10	10	10	2	0	2	0	2	0	2	0	3	0	3	0	3	0	3	0	2	0	1	0	1	0	2	0	2	0
Shanxi province	2	2	2	1	1	1	1	1	1	59	3481	4	5	1	1	200000	4	1	2	150	9	9	9	2	0	2	0	2	0	4	1	4	1	4	1	2	0	2	0	2	0	2	0	2	0	2	0	2	0
Shanxi province	0	0	0	0	0	0	0	0	0	59	3481	2	3	0	1	200000	11	1	2	120	10	10	10	2	0	2	0	2	0	2	0	3	1	3	1	1	0	3	0	4	1	2	0	1	0	3	0	1	0
Shanxi province	0	0	0	0	0	0	1	0	0	59	3481	2	4	0	1	40000	5	1	2	500	10	10	10	1	0	1	0	1	0	1	0	1	0	1	0	1	0	1	0	1	0	1	0	1	0	1	0	1	0
Shanxi province	0	0	0	0	0	0	1	0	0	58	3364	2	3	0	1	10000	2	1	2	180	8	8	8	4	0	4	0	2	0	2	0	4	0	4	0	4	0	4	0	4	0	4	0	4	0	4	0	2	0
Shanxi province	2	3	4	1	1	1	0	0	0	57	3249	2	5	0	1	50000	2	1	2	100	9	9	10	1	0	1	0	1	0	1	0	4	1	1	0	1	0	1	0	1	0	1	0	1	0	1	0	1	0
Shanxi province	20	20	20	1	1	1	1	0	0	56	3136	1	4	0	1	100000	3	0	2	400	9	9	4	1	0	1	0	1	0	1	0	1	0	1	0	1	0	1	0	1	0	1	0	1	0	1	0	1	0
Shanxi province	0	0	0	0	0	0	0	0	0	55	3025	2	4	0	1	500000	3	1	2	140	8	8	8	1	0	1	0	1	0	3	1	3	1	3	1	1	0	1	0	1	0	1	0	1	0	1	0	1	0
Shanxi province	0	0	0	0	0	0	0	0	0	55	3025	1	5	0	1	50000	6	1	2	110	9	9	10	1	0	1	0	1	0	1	0	5	1	1	0	1	0	1	0	1	0	1	0	1	0	1	0	1	0
Shanxi province	1	1	1	1	1	1	1	1	1	54	2916	3	4	1	1	60000	4	1	2	120	5	6	5	3	0	4	0	3	1	4	1	3	1	3	0	3	0	3	0	4	0	4	0	3	0	3	0	3	0
Shanxi province	0	0	0	0	0	0	0	0	0	54	2916	2	1	0	1	50000	3	1	2	145	6	7	8	3	0	3	0	3	0	3	0	3	0	3	0	3	0	3	0	3	0	2	0	2	0	2	0	2	0
Shanxi province	3	6	10	1	1	1	0	0	0	52	2704	4	3	0	1	30000	3	0	2	17	9	10	10	4	1	2	0	2	0	3	1	4	1	4	1	2	0	2	0	2	0	2	0	4	1	2	0	1	0
Shanxi province	0	0	0	0	0	0	1	1	1	51	2601	5	5	1	2	40000	2	1	2	200	10	10	10	2	0	2	0	2	0	2	0	5	1	2	0	2	0	2	0	2	0	2	0	5	1	2	0	2	0
Shanxi province	0	0	0	0	0	0	0	1	1	51	2601	4	5	1	2	70000	2	1	2	200	10	7	10	4	1	1	0	1	0	1	0	4	1	1	0	1	0	1	0	1	0	1	0	4	1	1	0	1	0
Shanxi province	10	10	10	1	1	1	0	0.1	0.1	50	2500	4	3	0	1	50000	4	1	2	57	10	10	10	2	0	2	0	2	0	2	0	2	0	2	0	2	0	1	0	1	0	1	0	1	0	1	0	1	0
Shanxi province	1	1	1	1	1	1	1	0.1	0.1	50	2500	3	4	0	2	120000	3	1	2	400	9	9	6	1	0	1	0	1	0	1	0	1	0	1	0	1	0	1	0	1	0	1	0	1	0	1	0	1	0
Shanxi province	3	6	9	1	1	1	0	0.2	0.2	49	2401	2	5	0	1	50000	5	1	2	70	8	8	8	2	0	2	0	2	0	4	1	4	1	4	1	2	0	2	0	2	0	2	0	2	0	2	0	2	0
Shanxi province	0	0	0	0	0	0	0	0.2	0.2	49	2401	5	4	1	3	168000	3	1	2	80	8	8	8	2	0	2	0	2	0	2	0	4	1	2	0	2	0	2	0	2	0	2	0	4	0	2	0	2	0
Shanxi province	0	0	0	0	0	0	1	0.2	0.2	49	2401	3	2	1	2	30000	6	1	2	200	9	9	5	1	0	1	0	1	0	1	0	3	1	1	0	1	0	1	0	1	0	1	0	3	1	1	0	1	0
Shanxi province	100	100	100	1	1	1	0	0.3	0.3	48	2304	3	5	0	1	30000	4	1	2	600	10	10	4	4	1	4	1	1	0	1	0	4	1	1	0	1	0	1	0	1	0	1	0	1	0	1	0	1	0
Shanxi province	5	5	5	1	1	1	1	0.4	0.4	47	2209	4	5	1	3	20000	4	1	2	215	10	10	10	1	0	1	0	1	0	1	0	3	1	3	1	1	0	1	0	1	0	1	0	1	0	1	0	1	0
Shanxi province	5	10	15	1	1	1	0	0.5	0.5	46	2116	2	5	0	1	50000	4	1	2	50	8	8	8	2	0	2	0	2	0	2	0	4	1	4	1	2	0	2	0	2	0	1	0	1	0	1	0	1	0
Shanxi province	0	0	0	0	0	0	1	0.5	0.5	46	2116	4	4	1	2	150000	3	0	2	150	8	8	6	5	1	3	1	4	1	2	0	3	1	2	0	2	0	2	0	2	0	2	0	3	1	2	0	2	0
Shanxi province	5	10	10	1	1	1	1	0.6	0.6	45	2025	3	5	0	1	100000	2	1	2	200	10	9	8	1	0	1	0	1	0	1	0	1	0	1	0	1	0	1	0	4	0	2	0	1	0	1	0	1	0
Shanxi province	10	10	10	1	1	1	1	0.7	0.7	44	1936	4	5	0	1	120000	5	1	2	400	8	8	6	2	0	2	0	2	0	2	0	3	1	2	0	2	0	2	0	2	0	2	0	2	0	2	0	2	0
Shanxi province	1	2	3	1	1	1	0	0.7	0.7	44	1936	3	4	0	1	50000	4	1	2	143	10	10	10	2	0	2	0	4	1	1	0	3	0	3	0	1	0	2	0	1	0	1	0	1	0	1	0	1	0
Shanxi province	0	0	0	0	0	0	1	0.8	0.8	43	1849	3	4	0	1	50000	5	1	2	150	9	8	4	4	1	4	1	3	0	3	0	4	1	4	1	2	0	2	0	2	0	2	0	3	0	2	0	3	0
Shanxi province	150	50	0	1	1	0	1	1	1	42	1764	5	5	1	2	120000	3	1	2	400	8	7	5	2	0	2	0	2	0	2	0	4	1	4	1	2	0	2	0	2	0	2	0	2	0	2	0	2	0
Shanxi province	5	5	5	1	1	1	1	0	0	40	1600	3	5	0	1	40000	3	1	2	65	10	8	8	1	0	2	0	1	0	1	0	2	1	2	1	1	0	3	0	1	0	1	0	1	0	2	0	1	0
Shanxi province	0	0	0	0	0	0	0	1	1	40	1600	4	4	1	1	100000	2	1	2	130	6	7	7	4	1	4	1	3	0	3	0	4	1	4	1	2	0	2	0	2	0	2	0	4	1	2	0	2	0
Shanxi province	0	0	0	0	0	0	1	1	1	40	1600	5	5	1	2	160000	3	1	2	500	9	9	5	1	0	1	0	1	0	1	0	4	1	2	0	1	0	1	0	1	0	1	0	1	0	1	0	1	0
Shanxi province	0	0	7	0	0	1	1	1	1	37	1369	4	3	1	2	96000	3	1	2	50	6	6	6	3	0	2	0	2	0	2	0	4	1	2	0	2	0	2	0	4	0	2	0	4	0	2	0	2	0
Shanxi province	0	0	0	0	0	0	0	1	1	37	1369	4	4	1	3	36000	5	1	2	143	10	10	10	1	0	1	0	1	0	1	0	1	0	1	0	1	0	1	0	1	0	1	0	1	0	1	0	1	0
Shanxi province	0	0	0	0	0	0	0	0	0	36	1296	4	3	0	1	180000	3	1	2	70	7	7	5	3	0	1	0	1	0	2	0	4	1	2	0	2	0	2	0	2	0	2	0	3	0	2	0	2	0
Shanxi province	0	0	0	0	0	0	0	0	0	36	1296	5	5	0	1	80000	6	1	2	500	9	9	6	2	0	2	0	2	0	2	0	4	1	2	0	2	0	2	0	2	0	2	0	2	0	2	0	2	0
Shanxi province	0	0	0	0	0	0	1	1	1	35	1225	5	4	1	3	156000	2	1	2	200	7	7	7	4	0	4	0	3	0	2	0	4	1	2	0	2	0	2	0	4	0	2	0	4	0	2	0	2	0
Shanxi province	10	15	20	1	1	1	0	1	1	34	1156	1	4	1	3	130000	3	1	2	500	8	8	7	4	1	3	0	3	0	3	0	3	0	3	0	3	0	3	0	3	0	3	0	3	0	3	0	3	0
Shanxi province	1	1.5	2	1	1	1	1	1	1	31	961	5	5	1	2	80000	2	1	2	70	9	9	8	1	0	1	0	1	0	4	1	4	1	4	1	1	0	1	0	1	0	1	0	1	0	1	0	1	0
Shanxi province	0	0	0	0	0	0	0	0	0	30	900	4	5	0	1	40000	4	1	2	110	9	9	4	1	0	1	0	1	0	1	0	5	1	1	0	1	0	1	0	1	0	1	0	1	0	1	0	1	0
Shanxi province	2	2	5	1	1	1	0	0	0	29	841	4	5	0	1	0	5	1	2	20	6	6	7	3	1	3	0	4	0	2	0	4	0	4	0	3	0	4	0	3	0	4	0	4	0	3	0	3	0
Shanxi province	1	1	1	1	1	1	1	0	0	29	841	4	4	0	1	50000	3	0	2	120	7	7	8	3	1	3	1	2	0	2	0	4	1	4	1	2	0	2	0	2	0	2	0	4	1	1	0	1	0
Shanxi province	10	15	20	1	1	1	1	1	1	28	784	6	4	1	3	100000	2	0	2	300	8	7	8	4	1	3	0	3	0	2	0	4	0	2	0	2	0	2	0	2	0	2	0	2	0	2	0	2	0
Shanxi province	5	7.5	10	1	1	1	0	0	0	28	784	3	5	0	1	40000	2	1	2	150	9	7	8	1	0	2	0	2	0	2	0	4	1	2	0	2	0	2	0	2	0	2	0	2	0	2	0	2	0
Shanxi province	0	0	0	0	0	0	1	1	1	28	784	5	5	1	2	80000	3	0	2	150	8	8	7	2	0	2	0	2	0	2	0	3	1	2	unknwon	2	unknwon	2	0	3	0	2	0	2	0	2	0	2	0
Shanxi province	0	0	0	0	0	0	0	1	1	28	784	5	5	1	2	100000	1	0	2	200	10	10	10	1	0	1	0	1	0	1	0	4	1	1	0	1	0	1	0	1	0	1	0	1	0	1	0	1	0
Shanxi province	0	0	0	0	0	0	1	1	1	27	729	5	5	1	2	50000	3	0	2	100	7	7	7	4	0	4	unknwon	3	0	2	0	4	1	4	1	2	0	2	0	2	0	2	0	4	1	2	0	2	0
Shanxi province	3	5	8	1	1	1	0	0	0	26	676	4	5	0	1	40000	5	0	2	180	9	9	9	2	0	2	0	3	1	3	1	4	1	4	1	2	0	2	0	1	0	1	0	1	0	1	0	1	0
Shanxi province	0	0	0	0	0	0	0	0	0	25	625	5	4	0	1	60000	6	0	2	300	9	8	8	1	0	1	0	1	0	1	0	4	1	1	0	1	0	1	0	1	0	1	0	1	0	1	0	1	0
Shandong Province	20	20	20	1	1	1	0	0	0	97	9409	1	3	0	1	61800	4	0	2	250	8	8	8	4	1	4	1	2	0	2	0	2	1	2	0	2	0	2	0	1	0	1	0	1	0	1	0	1	0
Shandong Province	0	0	0	0	0	0	0	1	1	93	8649	1	3	1	1	10000	4	0	2	200	9	9	9	2	0	2	0	2	0	2	0	2	0	2	0	1	0	1	0	1	0	1	0	1	0	1	0	1	0
Shandong Province	0	0	0	0	0	0	0	0	0	89	7921	2	2	0	1	200	3	0	2	30	7	7	7	2	0	2	0	2	0	2	0	2	0	2	0	2	0	2	0	2	0	2	0	2	0	2	0	2	0
Shandong Province	0	0	0	0	0	0	1	0	0	87	7569	2	3	0	1	5200	3	1	2	40	8	7	98	2	0	2	0	2	0	2	0	2	0	2	0	2	0	2	0	2	0	2	0	2	0	2	0	2	0
Shandong Province	0	0	0	0	0	0	1	1	1	86	7396	4	4	1	1	60000	2	1	2	50	5	4	5	2	0	2	0	2	0	2	0	3	0	2	0	3	0	2	0	2	0	2	0	3	0	3	0	2	0
Shandong Province	0	0	0	0	0	0	1	1	1	86	7396	5	2	1	2	50000	2	1	2	200	8	8	8	1	0	1	0	1	0	1	0	4	1	4	1	1	0	1	0	1	0	1	0	1	0	1	0	1	0
Shandong Province	20	20	20	1	1	1	1	1	1	85	7225	2	4	1	3	30000	2	0	2	60	10	10	5	4	1	4	0	1	0	1	0	4	1	4	1	1	0	1	0	1	0	1	0	4	1	1	0	1	0
Shandong Province	5	8	10	1	1	1	1	1	1	85	7225	1	3	1	1	100000	5	1	2	60	7	9	8	4	0	4	0	2	0	2	0	3	1	3	1	1	1	1	1	1	1	1	1	1	1	3	1	1	1
Shandong Province	0	0	0	0	0	0	1	1	1	84	7056	1	2	1	1	25000	2	1	2	80	8	7	8	4	1	1	0	1	0	1	0	3	1	3	1	1	0	1	0	1	0	1	0	1	0	1	0	1	0
Shandong Province	0	0	0	0	0	0	1	0	0	82	6724	1	4	0	1	0	1	0	2	80	10	7	9	1	0	1	0	1	0	1	0	1	unknwon	1	0	1	0	1	0	1	0	1	0	1	0	1	0	1	0
Shandong Province	0	0	0	0	0	0	1	1	1	81	6561	2	2	1	1	36000	1	0	2	50	7	7	8	3	1	2	0	2	0	2	0	3	1	3	1	2	0	2	0	2	0	1	0	4	1	2	0	2	0
Shandong Province	0	0	0	0	0	0	1	0	0	79	6241	2	1	0	1	0	2	1	2	40	5	5	5	3	0	3	0	3	0	1	0	1	0	1	0	1	0	1	0	1	0	1	0	1	0	1	0	1	0
Shandong Province	12	12	12	1	1	1	1	0	0	76	5776	2	4	0	1	2400	2	1	2	45	9	7	8	1	0	1	0	1	0	1	0	1	0	1	0	1	0	2	0	1	0	1	0	1	0	1	0	1	0
Shandong Province	0	0	0	0	0	0	0	0	0	75	5625	2	2	0	1	1000	2	1	2	14	10	10	10	1	0	1	0	1	0	1	0	1	0	1	0	1	0	1	0	1	0	1	0	1	0	1	0	1	0
Shandong Province	5	5	10	1	1	1	1	0	0	74	5476	1	3	0	1	0	2	1	2	80	10	10	8	1	0	2	0	3	0	1	0	2	0	1	0	1	0	1	0	1	0	1	0	1	0	1	0	1	0
Shandong Province	0	0	0	0	0	0	1	0	0	74	5476	1	5	0	1	35000	6	1	2	300	5	5	5	1	0	1	0	1	0	1	0	1	0	1	0	1	0	1	0	1	0	1	0	1	0	1	0	1	0
Shandong Province	50	30	30	1	1	1	0	0	0	73	5329	1	5	0	1	56000	3	1	2	120	9	10	5	1	0	1	0	1	0	1	0	3	1	4	1	1	0	1	0	1	0	1	0	2	0	1	0	1	0
Shandong Province	10	20	25	1	1	1	1	0	0	73	5329	3	4	0	1	2000	2	1	2	100	9	8	7	2	0	1	0	1	0	1	0	2	0	1	0	1	0	1	0	1	0	1	0	1	0	1	0	1	0
Shandong Province	0	0	0	0	0	0	0	1	1	73	5329	2	3	1	1	250000	4	1	2	120	8	10	6	3	0	3	0	1	0	1	0	3	1	2	0	1	0	1	0	1	0	1	0	3	1	1	0	1	0
Shandong Province	1	2	3	1	1	1	0	0	0	72	5184	1	4	0	1	0	1	0	2	50	3	3	3	2	0	2	0	2	0	2	0	2	0	2	0	2	0	2	0	2	0	2	0	2	0	2	0	2	0
Shandong Province	0	0	0	0	0	0	0	0	0	72	5184	2	2	0	1	3200	1	1	2	60	10	10	10	3	0	2	0	2	0	2	0	4	0	3	0	3	0	2	0	2	0	2	0	2	0	2	0	3	0
Shandong Province	10	20	30	1	1	1	1	0	0	70	4900	3	4	0	1	0	2	1	2	100	5	5	5	1	0	1	0	1	0	1	0	1	0	1	0	1	0	1	0	1	0	1	0	1	0	1	0	1	0
Shandong Province	0	0	0	0	0	0	0	0	0	70	4900	4	1	0	1	25000	3	1	2	50	7	7	7	1	1	1	0	1	0	1	0	2	0	2	1	2	0	2	0	2	0	2	1	2	0	2	0	2	0
Shandong Province	0	0	0	0	0	0	0	1	1	70	4900	2	2	1	2	60000	3	0	2	320	9	10	9	4	0	2	0	1	0	1	0	5	1	3	0	1	0	2	0	2	0	2	0	3	0	1	0	1	0
Shandong Province	0	0	0	0	0	0	1	0	0	70	4900	2	5	0	1	17000	3	1	2	140	10	8	8	4	1	3	1	1	0	1	0	3	0	1	0	1	0	1	0	1	0	1	0	1	0	1	0	1	0
Shandong Province	0	0	0	0	0	0	0	0	0	70	4900	2	3	0	1	2400	2	1	2	100	10	10	10	4	0	4	0	1	0	1	0	1	0	1	0	1	0	1	0	1	0	1	0	1	0	1	0	1	0
Shandong Province	10	15	20	1	1	1	1	1	1	68	4624	3	4	1	3	40000	2	1	2	150	8	8	7	4	1	4	0	1	0	1	0	4	1	4	1	1	0	1	0	1	0	1	0	1	0	1	0	1	0
Shandong Province	10	12	15	1	1	1	1	1	1	68	4624	3	4	1	3	60000	2	1	2	60	8	8	7	4	1	2	0	4	0	1	0	4	1	2	0	1	0	1	0	1	0	1	0	1	0	1	0	1	0
Shandong Province	0	0	0	0	0	0	0	0	0	68	4624	1	3	0	1	80000	5	1	2	100	5	5	5	1	0	1	0	1	0	1	0	1	0	1	0	1	0	2	0	2	0	1	0	1	0	1	0	1	0
Shandong Province	20	30	50	1	1	1	0	0	0	67	4489	3	3	0	1	60000	6	1	2	100	5	5	5	2	0	2	0	2	0	2	0	2	0	2	0	2	0	2	0	2	0	2	0	2	0	2	0	2	0
Shandong Province	0	0	0	0	0	0	0	0	0	67	4489	1	3	0	1	60000	6	1	2	55	8	8	8	2	0	2	0	2	0	1	0	5	1	1	0	1	0	1	0	1	0	1	0	1	0	1	0	1	0
Shandong Province	0	0	0	0	0	0	1	1	1	66	4356	1	4	1	3	650000	2	1	2	100	9	9	9	3	0	3	0	3	0	3	0	3	1	3	0	3	0	3	0	3	0	3	0	3	1	3	0	3	0
Shandong Province	0	0	0	0	0	0	1	0	0	66	4356	1	2	0	1	5000	2	1	2	40	5	8	5	2	0	1	0	1	0	1	0	4	0	4	0	4	0	1	0	1	0	1	0	1	0	1	0	1	0
Shandong Province	0	0	0	0	0	0	1	0	0	66	4356	3	4	0	1	60000	5	1	2	250	8	9	7	1	0	1	0	1	0	1	0	1	0	1	0	1	0	1	0	1	0	1	0	1	0	1	0	1	0
Shandong Province	10	15	20	1	1	1	0	1	1	65	4225	5	4	1	3	150000	3	1	2	200	10	10	10	4	0	4	0	1	0	1	0	4	0	4	0	4	0	4	0	4	0	4	0	4	0	4	0	4	0
Shandong Province	0	0	0	0	0	0	0	0	0	64	4096	1	4	0	1	3600	2	1	2	40	7	5	5	2	0	2	0	2	0	2	0	2	unknwon	2	0	2	0	2	0	2	0	2	0	2	0	2	0	2	0
Shandong Province	5	6	7	1	1	1	1	1	1	63	3969	5	3	1	1	70000	2	1	2	200	6	6	5	3	0	3	0	3	0	3	0	4	1	4	1	2	0	2	0	2	0	2	0	4	1	4	1	3	0
Shandong Province	0	0	0	0	0	0	0	0	0	63	3969	2	5	0	1	30000	2	1	2	60	9	9	9	4	0	4	0	2	0	1	0	1	0	1	0	1	0	1	0	1	0	1	0	1	0	1	0	1	0
Shandong Province	0	0	0	0	0	0	0	0	0	62	3844	4	3	0	1	55000	2	1	2	90	5	4	3	2	0	2	0	1	0	1	0	1	0	1	0	1	0	1	0	1	0	1	0	1	0	1	0	1	0
Shandong Province	10	15	15	1	1	1	0	0	0	61	3721	2	3	0	1	20000	3	1	2	150	8	9	8	1	0	1	0	3	1	1	0	2	0	1	0	1	0	1	0	1	0	1	0	1	0	1	0	1	0
Shandong Province	10	15	20	1	1	1	0	0	0	60	3600	3	2	0	1	6000	2	1	2	200	7	8	8	1	0	1	0	1	0	1	0	1	0	1	0	1	0	1	0	1	0	1	0	1	0	1	0	1	0
Shandong Province	60	60	60	1	1	1	1	0	0	58	3364	3	5	0	1	20000	3	1	2	60	10	10	10	1	0	1	0	1	0	1	0	1	0	1	0	1	0	1	0	1	0	1	0	1	0	1	0	1	0
Shandong Province	10	20	30	1	1	1	0	0	0	58	3364	3	4	0	1	5000	2	1	2	100	5	5	5	2	0	2	0	2	0	2	0	2	0	2	0	2	0	2	0	2	0	2	0	2	0	2	0	2	0
Shandong Province	5	7.5	10	1	1	1	0	1	1	58	3364	5	4	1	3	350000	3	1	2	125	10	10	10	3	0	3	0	3	0	3	0	3	0	3	0	3	0	3	0	3	0	3	0	3	0	3	0	3	0
Shandong Province	0	0	0	0	0	0	0	0	0	58	3364	3	3	0	1	90000	2	1	2	6000	7	7	7	1	0	1	0	3	0	1	unknwon	1	unknwon	1	unknwon	1	0	1	0	1	0	1	0	1	0	1	0	3	0
Shandong Province	0	0	0	0	0	0	1	0	0	58	3364	3	1	0	1	2000	1	0	2	50	8	8	7	1	0	1	0	1	0	1	0	1	0	1	0	1	0	1	0	1	0	1	0	1	0	1	0	1	0
Shandong Province	0	0	0	0	0	0	0	0	0	58	3364	2	1	0	1	35000	2	1	2	200	8	8	8	1	0	1	0	1	0	1	0	1	0	1	0	1	0	1	0	1	0	1	0	1	0	1	0	1	0
Shandong Province	0	0	0	0	0	0	0	0	0	57	3249	3	1	0	1	0	2	1	2	14	8	8	8	1	0	1	0	1	0	1	0	1	0	1	0	1	0	1	0	1	0	1	0	1	0	1	0	1	0
Shandong Province	10	10	10	1	1	1	0	0	0	56	3136	2	1	0	1	32000	1	1	2	14	9	9	8	1	0	1	0	2	0	1	0	3	0	2	0	1	0	1	0	1	0	1	0	1	0	1	0	1	0
Shandong Province	5	6	6	1	1	1	0	0	0	55	3025	2	4	0	1	60000	2	1	2	70	8	8	7	1	0	1	0	1	0	1	0	2	unknwon	2	unknwon	1	0	1	0	1	0	1	0	1	0	1	0	1	0
Shandong Province	0	0	0	0	0	0	1	0	0	54	2916	3	5	0	1	25000	2	1	2	350	5	5	3	2	0	2	0	2	0	2	0	2	0	2	0	2	0	2	0	2	0	2	0	2	0	2	0	2	0
Shandong Province	0	0	0	0	0	0	0	0	0	54	2916	2	4	0	1	6000	4	1	2	100	10	10	10	1	0	1	0	3	0	1	0	1	0	1	0	1	0	1	0	1	0	1	0	1	0	1	0	1	0
Shandong Province	10	20	30	1	1	1	1	0	0	53	2809	3	5	0	1	35000	3	1	2	140	5	5	5	1	0	1	0	1	0	1	0	1	0	1	0	1	0	1	0	1	0	1	0	1	0	1	0	1	0
Shandong Province	10	15	20	1	1	1	0	1	1	53	2809	5	4	1	3	150000	3	1	2	320	10	10	10	1	0	1	0	1	0	1	0	2	0	2	0	1	0	1	0	1	0	1	0	1	0	1	0	1	0
Shandong Province	10	15	20	1	1	1	1	0	0	52	2704	3	5	0	1	50000	3	1	2	182	8	8	8	2	0	2	0	2	0	2	0	4	1	2	0	5	0	4	0	1	0	1	0	1	0	4	0	1	0
Shandong Province	0	0	0	0	0	0	0	0	0	52	2704	4	4	0	1	100000	3	1	2	150	10	10	10	4	0	4	0	5	1	5	1	5	0	5	0	4	0	4	0	3	0	3	0	1	0	1	0	1	0
Shandong Province	0	0	0	0	0	0	0	0	0	52	2704	3	4	0	1	80000	2	1	2	80	8	7	8	2	0	2	0	1	0	1	0	4	1	2	1	1	0	1	unknwon	1	0	1	0	1	0	1	0	1	0
Shandong Province	0	0	0	0	0	0	0	0	0	52	2704	1	4	0	1	0	3	1	2	30	10	10	10	1	0	1	0	1	0	1	0	1	0	1	0	1	0	1	0	1	0	1	0	1	0	1	0	1	0
Shandong Province	5	8	10	1	1	1	0	0	0	51	2601	3	5	0	1	30000	3	1	2	100	9	9	6	1	0	1	0	2	0	1	0	1	0	1	0	4	0	4	0	1	0	1	0	1	0	4	0	1	0
Shandong Province	1	1	1	1	1	1	1	1	1	51	2601	3	4	1	3	130000	6	1	2	400	8	8	8	3	0	3	0	3	0	3	0	4	1	2	0	2	0	2	0	2	0	2	0	3	1	2	0	2	0
Shandong Province	30	30	30	1	1	1	0	0.1	0.1	50	2500	3	5	0	1	72000	1	1	2	130	8	6	8	2	0	2	0	2	0	2	0	5	1	2	0	2	0	2	0	2	0	2	0	2	0	2	0	2	0
Shandong Province	20	30	30	1	1	1	1	0.1	0.1	50	2500	5	5	1	1	80000	2	1	2	266	10	10	9	3	0	3	0	2	0	2	0	4	1	2	0	1	0	1	0	1	0	1	0	1	0	1	0	1	0
Shandong Province	5	5	5	1	1	1	1	0.1	0.1	50	2500	2	5	1	1	20000	3	1	2	90	8	10	3	5	1	5	0	4	0	4	0	5	1	5	1	5	0	2	0	4	0	4	0	1	0	1	0	1	0
Shandong Province	0	0	0	0	0	0	1	0.1	0.1	50	2500	4	3	0	1	100000	3	1	2	150	8	10	8	4	0	1	0	4	0	1	0	5	1	1	0	1	0	1	0	1	0	1	0	5	0	1	0	1	0
Shandong Province	50	70	90	1	1	1	0	0.2	0.2	49	2401	3	5	0	1	110000	3	1	2	400	5	5	5	2	0	2	0	2	0	2	0	4	1	2	1	2	0	2	0	2	0	2	0	2	0	2	0	3	0
Shandong Province	20	30	40	1	1	1	1	0.2	0.2	49	2401	5	2	1	3	160000	3	1	2	360	8	8	7	2	1	2	0	1	0	1	0	2	0	2	0	2	0	2	0	2	0	2	0	2	0	2	0	2	0
Shandong Province	0	0	0	0	0	0	1	0.2	0.2	49	2401	3	4	0	1	50000	2	1	2	100	5	5	5	2	0	2	0	2	0	2	0	3	0	1	0	2	0	1	0	3	0	2	0	2	0	2	0	2	0
Shandong Province	0	0	0	0	0	0	0	0.2	0.2	49	2401	3	4	0	1	50000	2	1	2	200	8	8	8	4	0	4	0	4	0	2	0	2	0	2	0	2	0	2	0	2	0	2	0	2	0	2	0	2	0
Shandong Province	0	0	0	0	0	0	1	0.2	0.2	49	2401	5	5	1	3	100000	3	1	2	300	8	8	8	2	0	2	0	2	0	2	0	2	0	2	0	2	0	2	0	2	0	2	0	2	0	2	0	2	0
Shandong Province	0	0	0	0	0	0	0	0.2	0.2	49	2401	3	4	1	1	100000	3	1	2	200	9	9	9	2	0	2	0	2	0	2	0	2	0	2	0	2	0	2	0	2	0	2	0	2	1	2	0	2	0
Shandong Province	0	0	0	0	0	0	1	0.2	0.2	49	2401	2	4	0	1	13000	4	1	2	150	5	5	5	2	0	2	0	2	0	2	0	2	0	2	0	2	0	2	0	2	0	2	0	2	0	2	0	2	0
Shandong Province	5	5	5	1	1	1	0	0.3	0.3	48	2304	3	4	0	1	40000	3	1	2	120	5	5	5	1	0	1	0	1	0	1	0	1	0	1	0	1	0	1	0	1	0	1	0	1	0	1	0	1	0
Shandong Province	0	0	0	0	0	0	0	0.3	0.3	48	2304	3	3	0	1	30000	2	1	2	80	3	3	3	2	0	2	0	2	0	2	0	2	0	2	0	2	0	2	0	2	0	2	0	2	0	2	0	2	0
Shandong Province	50	50	50	1	1	1	1	0.4	0.4	47	2209	3	4	0	1	120000	4	1	2	85	9	9	8	1	0	1	0	1	0	1	0	2	1	1	0	1	0	1	0	1	0	1	0	1	0	1	0	1	0
Shandong Province	10	15	20	1	1	1	0	0.4	0.4	47	2209	3	4	0	1	100000	4	1	2	148	10	10	9	1	0	1	0	1	0	1	0	4	0	4	0	1	0	2	0	2	0	2	0	4	0	2	0	1	0
Shandong Province	30	50	60	1	1	1	1	0.7	0.7	44	1936	5	5	1	1	100000	3	1	2	550	9	9	9	5	0	5	0	5	0	5	0	5	0	5	0	5	0	4	0	5	0	5	0	5	0	5	0	5	0
Shandong Province	20	20	30	1	1	1	0	0.7	0.7	44	1936	3	5	0	1	50000	4	1	2	50	10	10	10	3	0	2	0	1	0	1	0	1	0	1	0	1	0	1	0	1	0	1	0	1	0	1	0	1	0
Shandong Province	0	0	0	0	0	0	0	0.7	0.7	44	1936	3	4	1	1	30000	4	1	2	100	5	5	5	3	0	3	0	3	0	3	0	3	0	3	0	3	0	3	0	3	0	3	0	3	0	3	0	3	0
Shandong Province	0	0	0	0	0	0	0	0.7	0.7	44	1936	4	4	1	3	30000	3	1	2	50	8	8	8	2	0	2	0	2	0	2	0	4	1	4	1	1	0	4	0	2	0	2	0	2	0	2	0	2	0
Shandong Province	0	0	0	0	0	0	1	0.7	0.7	44	1936	3	3	0	1	700000	4	1	2	50	10	10	10	2	0	2	0	2	0	2	0	2	0	4	0	1	0	2	0	2	0	2	0	2	0	2	0	2	0
Shandong Province	0	0	0	0	0	0	1	0.7	0.7	44	1936	3	4	0	1	40000	4	1	2	100	10	10	8	1	0	1	0	1	0	1	0	1	0	1	0	1	0	1	0	1	0	1	0	1	0	1	0	1	0
Shandong Province	10	20	30	1	1	1	1	0.8	0.8	43	1849	2	4	0	1	50000	3	1	2	160	5	5	5	1	0	1	0	1	0	1	0	1	0	1	0	1	0	1	0	1	0	1	0	1	0	1	0	1	0
Shandong Province	0	0	0	0	0	0	0	0.8	0.8	43	1849	5	4	1	1	100000	4	1	2	100	10	10	10	2	1	2	1	2	0	2	0	3	1	2	0	2	0	2	0	2	0	2	0	2	0	2	0	2	0
Shandong Province	10	20	20	1	1	1	0	0	0	42	1764	3	3	0	1	50000	3	1	2	60	10	9	10	2	0	2	0	2	0	1	0	4	0	1	0	1	0	1	0	1	0	1	0	1	0	1	0	1	0
Shandong Province	50	60	60	1	1	1	0	0	0	40	1600	2	3	0	1	300000	1	1	2	150	5	5	5	2	0	2	0	4	1	2	0	4	1	2	0	1	0	2	0	2	0	2	0	2	0	1	0	1	0
Shandong Province	0	0	0	0	0	0	0	0	0	40	1600	2	3	0	1	100000	3	1	2	40	7	7	3	2	0	2	0	2	0	2	0	3	1	1	unknwon	3	0	1	0	3	1	1	unknwon	1	0	1	0	3	0
Shandong Province	0	0	0	0	0	0	0	0	0	39	1521	2	5	0	1	50000	4	1	2	200	9	9	9	3	0	3	0	3	0	3	0	2	1	2	0	2	0	2	0	2	0	2	0	2	0	2	0	2	0
Shandong Province	0	0	0	0	0	0	0	0	0	39	1521	4	4	0	1	50000	6	1	2	300	9	9	9	2	0	2	0	2	0	1	0	3	1	2	0	1	0	3	0	3	0	1	0	2	0	2	0	2	0
Shandong Province	0	0	0	0	0	0	1	1	1	39	1521	4	5	1	3	150000	3	1	2	500	10	10	10	4	0	2	0	1	0	1	0	1	0	3	0	4	0	1	0	4	0	1	0	5	1	2	0	1	0
Shandong Province	10	10	10	1	1	1	1	0	0	38	1444	4	4	0	1	100000	4	1	2	200	10	10	6	4	0	1	0	1	0	1	0	4	0	4	0	1	0	1	0	1	0	1	0	1	0	1	0	1	0
Shandong Province	10	10	10	1	1	1	0	1	1	38	1444	3	3	1	2	20000	3	1	2	181	7	9	5	1	0	1	0	1	0	1	0	1	0	1	0	1	0	1	0	1	0	1	0	1	0	1	0	1	0
Shandong Province	1.5	4	8	1	1	1	0	0	0	37	1369	5	5	0	1	200000	1	1	2	160	10	10	8	4	0	4	0	4	0	1	0	4	1	4	0	1	0	1	0	4	0	1	0	1	0	1	0	1	0
Shandong Province	0	0	0	0	0	0	1	0	0	36	1296	2	3	0	1	50000	5	1	2	300	10	8	10	3	0	3	0	1	0	1	0	4	1	1	0	1	0	1	0	1	0	1	0	1	0	1	0	1	0
Shandong Province	10	20	30	1	1	1	1	0	0	34	1156	5	4	0	1	180000	2	1	2	110	8	10	8	3	0	3	0	3	0	2	0	4	0	1	0	4	0	1	0	1	0	1	0	1	0	4	0	4	0
Shandong Province	0	0	0	0	0	0	0	0	0	34	1156	5	3	0	1	100000	3	1	2	250	8	9	5	3	0	3	0	2	0	1	0	2	0	1	0	4	0	1	0	1	0	2	0	2	0	1	0	1	0
Shandong Province	0	0	0	0	0	0	0	0	0	34	1156	3	5	0	1	60000	2	1	2	60	8	8	8	1	0	1	0	3	0	1	0	3	0	3	0	1	0	1	0	1	0	1	0	1	0	1	0	1	0
Shandong Province	1.5	4	6.7	1	1	1	0	0	0	33	1089	3	5	0	1	40000	1	1	2	120	8	9	10	1	0	1	0	2	0	1	0	1	0	1	0	1	0	1	0	1	0	1	0	5	1	1	0	1	0
Shandong Province	20	20	20	1	1	1	0	1	1	32	1024	5	5	1	3	110000	2	1	2	80	9	9	8	3	1	2	0	1	0	1	0	4	1	4	1	1	0	1	0	1	0	1	0	1	0	1	0	1	0
Shandong Province	30	40	50	1	1	1	0	1	1	31	961	3	5	1	2	500000	4	1	2	100	10	10	9	2	0	2	0	2	0	2	0	3	0	2	0	1	0	1	0	1	0	1	0	1	0	1	0	1	0
Shandong Province	0	0	0	0	0	0	1	0	0	31	961	3	4	0	1	60000	7	1	2	400	5	5	5	1	0	1	0	1	0	1	0	1	0	1	0	1	0	1	0	1	0	1	0	1	0	1	0	1	0
Shandong Province	50	50	50	1	1	1	1	1	1	30	900	5	5	1	3	73000	2	0	2	70	9	9	9	3	1	2	0	2	0	1	0	4	1	1	unknwon	1	0	1	0	3	0	1	0	2	unknwon	2	0	1	0
Shandong Province	10	15	18	1	1	1	0	1	1	30	900	5	4	1	3	80000	3	1	2	60	8	8	8	3	0	2	0	1	0	2	unknwon	5	1	4	1	1	0	1	0	3	0	1	0	1	0	1	0	1	0
Shandong Province	10	10	10	1	1	1	1	0	0	30	900	4	3	0	1	60000	1	0	2	30	8	6	7	4	0	4	0	4	0	1	0	5	1	5	1	1	0	1	0	1	0	1	0	4	0	4	0	1	0
Shandong Province	10	10	10	1	1	1	1	1	1	26	676	4	4	1	1	100000	3	0	2	250	8	8	8	3	0	2	0	3	0	1	0	4	1	4	0	4	0	4	0	4	0	3	0	3	0	3	0	3	0
Shandong Province	10	15	15	1	1	1	0	0	0	24	576	5	5	0	1	300000	4	0	2	50	10	10	8	1	0	1	0	1	0	2	0	1	0	1	0	1	0	1	0	2	0	1	0	1	0	4	1	1	0
Shandong Province	50	50	50	1	1	1	1	0	0	22	484	4	5	0	1	60000	3	0	2	110	6	8	8	2	0	1	0	1	0	1	0	1	0	1	0	1	0	1	0	1	0	1	0	1	0	1	0	1	0
Qinghai province	2	3	5	1	1	1	0	1	1	80	6400	2	2	1	1	48000	2	1	2	50	8	7	8	1	0	1	0	1	0	1	0	1	0	1	0	1	0	1	0	1	0	1	0	1	0	1	0	1	0
Qinghai province	0	0	0	0	0	0	1	0	0	64	4096	2	2	0	1	50000	7	1	2	80	8	6	5	2	0	3	0	2	0	1	0	3	1	1	0	1	0	1	0	1	0	1	0	1	0	1	0	1	0
Qinghai province	0	0	0	0	0	0	1	0	0	60	3600	3	2	0	1	1000000	2	1	2	200	8	6	8	1	0	1	0	1	0	1	0	1	0	1	0	1	0	1	0	1	0	1	0	1	0	1	0	1	0
Qinghai province	0	0	0	0	0	0	0	1	1	56	3136	3	3	1	3	150000	5	1	2	150	8	8	8	4	0	4	0	3	0	1	0	4	1	4	1	1	0	1	0	1	0	1	0	1	0	1	0	1	0
Qinghai province	0	0	0	0	0	0	1	1	1	56	3136	3	3	1	1	30000	3	1	2	60	10	10	10	4	1	4	1	4	1	1	0	4	1	1	0	1	0	1	0	1	0	1	0	1	0	1	0	1	0
Qinghai province	5	5	5	1	1	1	0	0	0	50	2500	3	3	0	1	70000	4	1	2	20	8	9	8	1	0	1	0	1	0	1	0	3	1	3	1	1	0	1	0	1	0	1	0	1	0	1	0	1	0
Qinghai province	100	50	30	1	1	1	1	0.8	0.8	41	1681	3	5	0	1	100000	6	1	2	100	8	8	8	1	0	1	0	1	0	1	0	1	0	1	0	1	0	1	0	1	0	1	0	1	0	1	0	1	0
Qinghai province	2	5	8	1	1	1	1	1	1	37	1369	5	5	1	2	120000	3	1	2	120	8	8	8	3	0	3	0	1	0	1	0	1	0	1	0	1	0	1	0	3	0	1	0	1	0	3	0	1	0
Qinghai province	0	0	0	0	0	0	0	0	0	31	961	5	4	0	2	80000	4	1	2	300	8	6	2	1	0	1	0	1	0	1	0	1	0	1	0	1	0	1	0	1	0	1	0	1	0	1	0	1	0
Qinghai province	8	12	16	1	1	1	0	1	1	24	576	5	4	1	3	72000	3	0	2	125	9	8	8	3	0	3	0	3	0	3	0	3	0	3	0	3	0	3	0	3	0	3	0	3	0	3	0	3	0
Ningxia Hui Autonomous Region	10	15	20	1	1	1	0	0	0	84	7056	1	4	0	1	2000	3	0	2	200	6	6	9	1	0	1	0	1	0	1	0	1	0	1	0	1	0	1	0	1	0	1	0	1	0	1	0	1	0
Ningxia Hui Autonomous Region	20	30	50	1	1	1	1	1	1	72	5184	4	3	1	3	120000	2	1	2	4	8	8	5	5	0	5	0	1	0	1	0	5	0	1	0	1	0	1	0	4	0	1	0	5	0	5	0	5	0
Ningxia Hui Autonomous Region	0	0	0	0	0	0	0	1	1	59	3481	4	3	1	2	60000	2	1	2	50	9	8	8	1	0	1	0	1	0	1	0	1	0	1	0	1	0	1	0	1	0	1	0	1	0	1	0	1	0
Ningxia Hui Autonomous Region	0	0	0	0	0	0	0	0	0	59	3481	2	2	0	1	13000	10	1	2	200	7	8	6	1	0	1	0	1	0	1	0	1	0	1	0	1	0	1	0	1	0	1	0	1	0	1	0	1	0
Ningxia Hui Autonomous Region	0	0	0	0	0	0	0	0	0	52	2704	1	2	0	1	15000	4	1	2	60	5	5	5	1	0	1	0	1	0	1	0	1	0	1	0	1	0	1	0	1	0	1	0	1	0	1	0	1	0
Ningxia Hui Autonomous Region	10	15	20	1	1	1	0	0.7	0.7	44	1936	3	4	1	1	60000	4	1	2	50	10	10	10	3	0	2	0	3	0	1	0	5	1	1	0	1	0	1	0	4	0	1	0	1	0	5	0	1	0
Ningxia Hui Autonomous Region	0	0	0	0	0	0	1	0.7	0.7	44	1936	3	5	0	1	35000	6	1	2	60	8	7	6	1	0	1	0	1	0	1	0	1	0	1	0	1	0	1	0	1	0	1	0	1	0	1	0	1	0
Ningxia Hui Autonomous Region	0	0	0	0	0	0	0	1	1	42	1764	3	1	1	1	2400	2	0	2	30	10	10	10	1	0	1	0	1	0	1	0	1	0	1	0	1	0	1	0	1	0	1	0	1	0	1	0	1	0
Ningxia Hui Autonomous Region	0	0	0	0	0	0	0	0	0	41	1681	3	4	0	1	100000	4	1	2	100	10	7	5	2	0	3	0	1	0	1	0	1	0	1	0	1	0	1	0	2	0	1	0	1	0	1	0	1	0
Ningxia Hui Autonomous Region	0	0	0	0	0	0	0	0	0	41	1681	2	2	0	1	60000	5	1	2	200	10	10	5	1	0	1	0	1	0	1	0	1	0	1	0	1	0	1	0	1	0	1	0	1	0	1	0	1	0
Ningxia Hui Autonomous Region	10	15	20	1	1	1	1	1	1	40	1600	5	4	1	1	100000	4	1	2	60	8	10	10	5	0	5	0	4	0	2	0	4	0	1	0	1	0	1	0	5	0	1	0	1	0	1	0	4	0
Ningxia Hui Autonomous Region	10	15	20	1	1	1	0	1	1	40	1600	2	4	1	1	15000	4	0	2	70	5	8	8	1	0	1	0	4	0	1	0	1	0	1	0	1	0	1	0	2	0	1	0	1	0	4	0	1	0
Ningxia Hui Autonomous Region	10	20	30	1	1	1	0	1	1	38	1444	5	4	1	2	40000	6	1	2	80	10	10	10	1	0	1	0	1	0	1	0	1	0	1	0	1	0	1	0	1	0	1	0	1	0	1	0	1	0
Ningxia Hui Autonomous Region	50	70	100	1	1	1	0	0	0	36	1296	4	5	0	1	100000	4	1	2	200	8	8	7	1	0	1	0	1	0	1	0	4	0	1	0	1	0	1	0	1	0	1	0	1	0	1	0	1	0
Ningxia Hui Autonomous Region	20	30	40	1	1	1	0	0	0	35	1225	3	4	0	1	30000	6	1	2	100	10	10	10	1	0	1	0	1	0	1	0	1	0	1	0	1	0	1	0	1	0	1	0	1	0	1	0	1	0
Ningxia Hui Autonomous Region	3	5	8	1	1	1	0	0	0	31	961	5	4	0	1	600000	4	1	2	100	6	6	8	5	0	5	0	1	0	1	0	4	0	1	0	1	0	4	0	4	0	2	0	1	0	4	0	1	0
Ningxia Hui Autonomous Region	1	1.5	2	1	1	1	0	0	0	30	900	1	5	0	1	40000	4	1	2	100	8	8	8	1	0	4	0	1	0	1	0	1	0	1	0	1	0	1	0	1	0	1	0	1	0	1	0	1	0
Ningxia Hui Autonomous Region	50	80	120	1	1	1	1	0	0	28	784	3	5	0	1	200000	3	1	2	200	8	10	10	4	0	4	0	4	0	4	0	2	0	1	0	1	0	2	0	2	0	1	0	1	0	2	0	1	0
Ningxia Hui Autonomous Region	5	10	15	1	1	1	0	0	0	27	729	2	3	0	1	20000	5	1	2	70	5	5	3	3	0	1	0	1	0	1	0	1	0	1	0	1	0	1	0	5	0	1	0	1	0	1	0	1	0
Inner Mongolia Autonomous Region	0	0	0	0	0	0	1	0	0	78	6084	2	2	0	1	31200	1	0	2	30	8	8	5	1	0	1	0	1	0	1	0	1	0	1	0	1	0	1	0	1	0	1	0	1	0	1	0	1	0
Inner Mongolia Autonomous Region	0	0	0	0	0	0	1	0	0	73	5329	2	4	0	1	6000	2	0	2	50	8	8	8	1	0	1	0	1	0	1	0	1	0	1	0	1	0	1	0	1	0	1	0	1	0	1	0	1	0
Inner Mongolia Autonomous Region	10	10	10	1	1	1	1	0	0	71	5041	2	4	0	1	18200	1	0	2	110	10	8	9	1	0	1	0	1	0	1	0	4	0	1	0	1	0	1	0	1	0	1	0	1	0	1	0	1	0
Inner Mongolia Autonomous Region	5	8	10	1	1	1	0	0	0	70	4900	2	4	0	1	24200	4	1	2	60	8	4	8	4	0	4	0	4	0	1	0	4	0	4	0	1	0	1	0	1	0	1	0	1	0	1	0	1	0
Inner Mongolia Autonomous Region	0	0	0	0	0	0	0	0	0	66	4356	1	1	0	1	2400	2	1	2	55	8	9	8	1	0	1	0	1	0	1	0	2	0	1	0	1	0	1	0	1	0	1	0	1	0	1	0	1	0
Inner Mongolia Autonomous Region	2	2	3	1	1	1	1	0	0	64	4096	2	2	0	1	5000	1	0	2	35	5	8	8	4	0	1	0	1	0	1	0	4	1	1	0	1	0	1	0	1	0	1	0	1	0	1	0	4	0
Inner Mongolia Autonomous Region	0	0	0	0	0	0	0	0	0	60	3600	1	4	0	1	20000	2	1	2	25	8	9	8	3	0	3	0	1	0	1	0	1	0	1	0	1	0	1	0	1	0	1	0	1	0	1	0	3	0
Inner Mongolia Autonomous Region	0	0	0	0	0	0	1	0	0	60	3600	3	5	0	1	20000	3	1	2	90	8	6	8	2	0	2	0	2	0	2	0	3	1	2	0	2	0	2	0	2	0	2	0	2	0	2	0	2	0
Inner Mongolia Autonomous Region	5	5	10	1	1	1	0	0	0	57	3249	3	4	0	1	40000	1	0	2	90	8	8	8	1	0	1	0	1	0	1	0	1	0	1	0	1	0	1	0	1	0	1	0	1	0	1	0	1	0
Inner Mongolia Autonomous Region	5	10	10	1	1	1	0	0	0	49	2401	3	5	0	1	40000	1	1	2	60	10	7	7	1	0	1	0	1	0	1	0	1	0	1	0	1	0	1	0	1	0	1	0	1	0	1	0	1	0
Inner Mongolia Autonomous Region	5	5	5	1	1	1	0	0	0	34	1156	5	4	0	1	30000	2	1	2	100	8	8	8	1	0	1	0	1	0	1	0	1	0	1	0	1	0	1	0	1	0	1	0	1	0	1	0	1	0
Inner Mongolia Autonomous Region	100	200	300	1	1	1	1	0	0	31	961	4	4	0	1	80000	2	1	2	150	9	9	9	3	0	3	0	1	0	4	0	1	0	1	0	1	0	1	0	4	0	2	0	1	0	4	0	1	0
Inner Mongolia Autonomous Region	5	5	5	1	1	1	0	0	0	27	729	5	5	0	1	60000	3	0	2	50	10	10	8	2	0	2	0	2	0	2	0	2	0	2	0	2	0	2	0	2	0	2	0	2	0	2	0	2	0
Inner Mongolia Autonomous Region	1	1	1	1	1	1	1	0	0	26	676	5	4	0	1	60000	2	0	2	120	9	8	8	4	0	4	0	1	0	1	0	4	0	1	0	4	0	1	0	4	0	1	0	1	0	3	0	1	0
Liaoning province	0	0	0	0	0	0	0	1	1	94	8836	1	1	1	1	50000	2	0	2	100	4	5	6	4	0	4	0	3	0	2	0	4	0	4	0	2	0	2	0	4	0	5	0	3	0	2	0	4	0
Liaoning province	10	10	10	1	1	1	0	0	0	92	8464	2	4	0	1	30000	2	1	2	80	8	8	8	2	0	2	0	2	0	2	0	3	1	3	1	2	0	2	0	2	0	2	0	2	0	2	0	2	0
Liaoning province	0	0	0	0	0	0	0	1	1	92	8464	2	4	1	1	40000	3	0	2	120	8	8	5	1	0	1	0	1	0	1	0	4	1	1	0	1	0	1	0	1	0	1	0	1	0	1	0	1	0
Liaoning province	0	0	0	0	0	0	0	1	1	89	7921	2	1	1	1	24000	1	0	2	30	5	5	4	1	0	1	0	1	0	1	0	1	0	1	0	1	0	1	0	1	0	1	0	1	0	1	0	1	0
Liaoning province	0	0	0	0	0	0	0	1	1	88	7744	1	5	1	1	24000	1	0	2	160	10	10	6	1	0	1	0	1	0	1	0	1	0	2	0	1	0	1	0	1	0	1	0	1	0	1	0	1	0
Liaoning province	0	0	0	0	0	0	0	1	1	86	7396	1	2	1	3	20000	2	1	2	200	5	6	5	4	1	4	0	2	0	2	1	4	0	2	0	2	0	2	0	2	0	2	0	2	0	2	0	2	0
Liaoning province	10	10	10	1	1	1	0	1	1	85	7225	1	2	1	1	75000	1	0	2	170	5	8	8	4	0	4	0	2	0	1	1	1	0	1	0	1	0	1	0	1	0	1	0	1	0	1	0	1	0
Liaoning province	20	20	20	1	1	1	0	1	1	84	7056	5	4	1	1	600000	3	0	2	10	9	9	9	3	0	3	0	3	0	3	1	3	0	3	0	3	0	3	0	3	0	3	0	3	0	3	0	3	0
Liaoning province	0	0	0	0	0	0	1	1	1	84	7056	3	3	1	3	60000	2	1	2	210	10	10	9	2	0	2	0	2	0	2	0	2	1	2	0	2	0	2	0	2	0	2	0	2	1	2	0	2	0
Liaoning province	0	0	0	0	0	0	0	1	1	82	6724	3	2	1	1	30000	3	1	2	80	9	8	5	1	0	1	0	1	0	1	0	1	0	1	0	1	0	1	0	1	0	1	0	1	0	1	0	1	0
Liaoning province	0	0	0	0	0	0	1	1	1	80	6400	5	3	1	3	120000	2	1	2	200	8	8	8	1	0	1	0	1	0	1	0	4	1	1	0	1	0	1	0	1	0	1	0	4	1	1	0	1	0
Liaoning province	10	10	10	1	1	1	1	0	0	79	6241	3	3	0	1	34620	2	1	2	100	10	10	10	1	0	1	0	1	0	1	0	1	0	1	0	1	0	1	0	1	0	1	0	1	0	1	0	1	0
Liaoning province	2	2	2	1	1	1	1	1	1	77	5929	2	1	1	1	30000	2	1	2	300	9	9	5	1	0	1	0	1	0	1	0	4	1	1	0	1	0	1	0	1	0	1	0	1	0	1	0	1	0
Liaoning province	0	0	0	0	0	0	0	1	1	77	5929	2	3	1	3	30000	2	1	2	120	8	8	7	1	0	1	0	1	0	1	0	3	1	1	0	1	0	1	0	1	0	1	0	2	0	1	0	1	0
Liaoning province	10	10	10	1	1	1	0	1	1	76	5776	4	4	1	1	10000	1	0	2	200	8	8	8	1	0	1	0	1	0	1	0	2	0	2	0	1	0	1	0	1	0	1	0	2	0	2	0	1	0
Liaoning province	10	15	20	1	1	1	1	1	1	75	5625	4	3	1	3	100000	2	1	2	240	8	8	9	1	0	1	0	1	0	1	0	4	1	2	0	1	0	1	0	1	0	1	0	1	0	1	0	1	0
Liaoning province	1	1	2	1	1	1	1	1	1	75	5625	5	3	1	1	78000	2	1	2	110	9	9	9	3	0	3	0	4	0	2	0	3	0	2	0	2	0	2	0	2	0	2	0	2	0	2	0	2	0
Liaoning province	1	1	1	1	1	1	0	1	1	75	5625	3	3	1	2	30000	1	0	2	160	9	9	8	2	0	1	0	1	0	1	0	3	0	1	0	1	0	2	0	2	0	1	0	1	0	1	0	1	0
Liaoning province	0	0	0	0	0	0	0	1	1	74	5476	3	3	1	3	26400	2	1	2	120	9	9	6	2	0	2	0	2	0	2	0	3	0	2	0	2	0	2	0	2	0	2	0	2	0	2	0	2	0
Liaoning province	0	0	0	0	0	0	1	1	1	73	5329	2	3	1	1	50000	5	1	2	200	6	6	5	1	0	1	0	1	0	1	0	1	0	1	0	1	0	1	0	1	0	1	0	1	0	1	0	1	0
Liaoning province	0	0	0	0	0	0	0	1	1	72	5184	2	5	1	1	78000	2	1	2	200	10	9	5	3	0	3	0	2	0	2	0	2	0	2	0	2	0	2	0	2	0	2	0	2	0	2	0	2	0
Liaoning province	0	0	0	0	0	0	0	0	0	72	5184	3	2	0	1	30000	3	1	2	100	8	8	7	1	0	1	0	1	0	1	0	1	0	1	0	1	0	1	0	1	0	1	0	1	0	2	0	1	0
Liaoning province	5	5	5	1	1	1	1	1	1	71	5041	1	3	1	3	21000	1	0	2	50	8	9	6	1	0	1	0	1	0	1	0	2	1	2	0	1	0	1	0	1	0	1	0	3	1	1	0	1	0
Liaoning province	5	10	15	1	1	1	1	1	1	70	4900	5	4	1	3	83000	1	1	2	83	6	8	7	1	1	1	1	1	1	1	0	3	1	1	1	1	0	1	0	1	0	1	0	1	0	1	0	1	0
Liaoning province	0	0	0	0	0	0	0	0	0	70	4900	1	4	0	1	20000	2	1	2	100	4	3	5	2	0	1	0	2	0	2	0	2	0	1	0	1	0	1	0	2	0	2	0	2	0	3	0	1	0
Liaoning province	0	0	0	0	0	0	1	1	1	70	4900	4	3	1	1	40000	4	1	2	100	7	10	7	2	1	2	0	2	0	2	0	5	1	1	0	1	0	1	0	1	0	1	0	2	1	1	0	1	0
Liaoning province	10	20	25	1	1	1	0	1	1	69	4761	3	4	1	1	36000	2	1	2	200	8	9	8	1	0	1	0	1	0	1	0	3	0	1	0	1	0	3	0	1	0	1	0	1	0	1	0	1	0
Liaoning province	0	0	0	0	0	0	1	1	1	69	4761	5	4	1	3	50000	3	1	2	200	8	8	8	3	0	3	0	2	0	2	0	2	0	2	0	2	0	2	0	2	0	2	0	2	0	2	0	2	0
Liaoning province	0	0	0	0	0	0	0	0	0	69	4761	2	4	0	1	48000	2	1	2	66	9	9	7	1	0	1	0	1	0	1	0	1	0	1	0	2	0	1	0	1	0	1	0	1	0	1	0	2	0
Liaoning province	0	0	0	0	0	0	0	0	0	68	4624	2	3	0	1	5500	2	1	2	50	10	10	10	1	0	1	0	1	0	1	0	1	1	1	0	1	0	1	0	1	0	1	0	1	0	1	0	1	0
Liaoning province	10	15	20	1	1	1	0	1	1	67	4489	5	3	1	1	70000	2	1	2	200	7	7	7	3	0	3	0	2	0	3	0	4	0	4	0	2	0	2	0	2	0	4	0	4	0	4	0	3	0
Liaoning province	5	10	15	1	1	1	1	1	1	67	4489	3	4	1	1	40000	2	1	2	140	10	10	9	4	1	4	1	4	0	1	0	4	1	1	0	1	0	1	0	1	0	1	0	1	0	1	0	1	0
Liaoning province	0	0	0	0	0	0	1	1	1	67	4489	2	2	1	3	60000	2	1	2	70	7	8	1	2	0	2	0	2	0	2	0	4	0	2	0	2	0	2	0	2	0	2	0	2	0	2	0	2	0
Liaoning province	0	0	0	0	0	0	1	1	1	67	4489	3	4	1	2	60000	3	1	2	100	5	6	8	1	0	1	0	1	0	1	0	3	0	1	0	1	0	1	0	1	0	1	0	1	0	1	0	1	0
Liaoning province	0	0	0	0	0	0	1	0	0	67	4489	2	2	0	1	18000	1	0	2	40	8	8	8	1	0	1	0	1	0	1	0	1	0	1	0	1	0	1	0	1	0	1	0	1	0	1	0	1	0
Liaoning province	0	0	0	0	0	0	1	1	1	65	4225	4	4	1	1	60000	2	1	2	3	8	10	8	2	0	2	0	2	0	2	0	4	1	4	0	2	0	2	0	4	0	2	0	2	0	4	0	4	0
Liaoning province	10	10	10	1	1	1	1	1	1	64	4096	1	4	1	1	35000	2	1	2	80	7	10	6	3	0	2	1	2	0	4	0	4	1	2	1	1	0	2	0	1	0	1	0	2	1	2	0	1	0
Liaoning province	2	4	6	1	1	1	1	1	1	64	4096	5	4	1	2	150000	3	1	2	260	8	8	4	3	1	3	1	3	0	1	0	3	1	1	0	1	0	1	0	1	0	1	0	1	0	1	0	1	0
Liaoning province	0	0	0	0	0	0	0	1	1	64	4096	2	5	1	1	20000	2	1	2	30	10	9	9	2	0	2	0	3	0	1	0	4	1	3	0	1	0	3	0	2	0	1	0	4	0	2	0	1	0
Liaoning province	0	0	0	0	0	0	0	0	0	64	4096	4	2	0	1	60000	4	0	2	165	9	9	8	2	0	1	0	1	0	1	0	4	1	1	0	1	0	1	0	1	0	1	0	2	1	1	0	1	0
Liaoning province	30	30	30	1	1	1	0	1	1	63	3969	4	5	1	3	80000	2	1	2	400	9	8	9	4	0	4	0	2	0	2	1	4	0	3	0	2	0	2	0	1	0	1	0	1	0	1	0	1	0
Liaoning province	1	1	1	1	1	1	0	1	1	63	3969	3	4	1	3	50000	2	1	2	200	8	10	10	1	0	1	0	1	0	1	0	2	1	2	1	1	0	2	0	1	0	1	0	2	1	1	0	1	0
Liaoning province	0	0	0	0	0	0	1	1	1	63	3969	4	3	1	3	30000	2	1	2	240	10	10	7	5	1	1	unknwon	1	unknwon	2	0	5	1	1	0	1	unknwon	1	0	1	0	4	0	1	0	1	0	1	0
Liaoning province	10	15	20	1	1	1	0	1	1	62	3844	3	4	1	3	40000	2	1	2	150	9	9	9	3	1	3	0	4	0	5	1	5	1	3	0	3	0	3	0	3	0	3	0	5	1	2	0	2	0
Liaoning province	5	10	15	1	1	1	0	1	1	62	3844	3	4	1	3	30000	1	0	2	150	8	8	7	1	0	1	0	1	0	1	0	2	0	1	0	1	0	1	0	1	0	1	0	1	0	1	0	1	0
Liaoning province	10	10	10	1	1	1	1	1	1	62	3844	4	5	1	1	30000	2	1	2	140	5	8	8	4	0	4	0	1	0	1	0	4	1	4	1	1	1	1	1	1	1	1	1	4	1	4	0	1	0
Liaoning province	0	0	0	0	0	0	0	1	1	62	3844	2	3	1	3	40000	2	1	2	100	7	9	10	1	0	3	0	3	0	3	0	4	0	4	0	4	0	1	0	4	0	1	0	4	0	1	0	4	0
Liaoning province	0	0	0	0	0	0	0	0	0	62	3844	2	3	0	1	20000	3	1	2	80	10	10	8	1	0	1	0	3	0	2	0	4	1	3	0	1	0	1	0	2	0	1	0	2	0	2	0	2	0
Liaoning province	0	0	0	0	0	0	0	1	1	62	3844	5	4	1	3	25000	1	0	2	140	8	9	5	4	1	2	0	3	0	1	0	4	0	1	0	1	0	1	0	1	0	1	0	2	0	1	0	1	0
Liaoning province	0	0	0	0	0	0	1	0	0	62	3844	4	4	0	1	70000	2	1	2	250	7	7	7	1	0	1	0	1	0	1	0	4	0	1	0	1	0	1	0	1	0	1	0	1	0	1	0	1	0
Liaoning province	0	0	0	0	0	0	0	1	1	62	3844	3	2	1	3	48000	2	1	2	140	10	10	7	1	0	1	0	1	0	1	0	4	1	1	0	1	0	1	0	1	0	1	0	1	0	1	0	1	0
Liaoning province	0	0	0	0	0	0	1	1	1	61	3721	4	1	1	3	44400	3	0	2	195	8	8	5	2	0	2	0	2	0	2	0	4	1	2	0	2	0	2	0	2	0	2	0	4	1	2	0	2	0
Liaoning province	50	50	50	1	1	1	0	0	0	60	3600	3	4	0	1	30000	2	1	2	100	8	8	8	2	0	2	0	2	0	2	0	4	0	4	0	2	0	2	0	2	0	4	0	4	0	3	0	2	0
Liaoning province	20	20	20	1	1	1	0	1	1	60	3600	4	2	1	1	100000	2	1	2	200	10	9	9	2	0	2	0	2	0	2	0	1	0	2	0	2	0	1	0	3	0	3	0	3	1	1	0	4	0
Liaoning province	0	0	0	0	0	0	0	1	1	60	3600	4	2	1	2	100000	2	1	2	1000	9	9	9	1	0	1	0	1	0	1	0	4	1	1	0	1	0	1	0	1	0	1	0	3	0	1	0	1	0
Liaoning province	0	0	0	0	0	0	0	1	1	60	3600	4	4	1	3	30000	1	0	2	70	6	8	6	2	1	2	1	2	0	2	0	5	1	1	0	2	0	1	0	1	0	1	0	2	1	1	0	1	0
Liaoning province	0	0	0	0	0	0	1	1	1	60	3600	4	5	1	3	60000	3	1	2	180	9	10	9	2	0	2	0	1	0	1	0	3	1	1	0	1	0	1	0	1	0	1	0	1	0	1	0	1	0
Liaoning province	0	0	0	0	0	0	1	0	0	60	3600	3	4	0	1	20000	2	1	2	160	9	9	5	1	0	1	0	1	0	1	0	3	0	1	0	1	0	1	0	1	0	1	0	1	0	1	0	1	0
Liaoning province	0	0	0	0	0	0	0	0	0	60	3600	2	2	0	1	4000	3	1	2	60	9	8	9	1	0	1	0	2	0	1	0	2	0	1	0	1	0	1	0	1	0	1	0	1	0	1	0	1	0
Liaoning province	0	0	0	0	0	0	0	1	1	58	3364	3	3	1	1	40000	1	0	2	100	5	8	5	4	1	2	0	2	0	2	0	4	1	2	0	2	0	2	0	2	0	2	0	4	1	2	0	2	0
Liaoning province	0	0	0	0	0	0	1	0	0	58	3364	3	3	0	1	18000	2	1	2	120	8	8	8	2	0	2	0	2	0	2	0	3	0	2	0	2	0	3	0	2	0	2	0	2	0	2	0	2	0
Liaoning province	0	0	0	0	0	0	1	0	0	58	3364	3	4	0	1	20000	3	1	2	50	9	8	8	2	0	2	0	3	0	2	0	3	1	2	0	2	0	2	0	2	0	2	0	2	0	2	0	2	0
Liaoning province	0	0	0	0	0	0	0	0	0	58	3364	2	3	0	1	40000	2	1	2	200	10	8	7	1	0	1	0	1	0	1	0	4	1	1	unknwon	1	unknwon	1	unknwon	2	0	1	unknwon	1	0	1	0	1	0
Liaoning province	5	5	5	1	1	1	1	1	1	57	3249	3	3	1	3	15000	1	0	2	40	8	8	8	2	0	2	0	1	0	1	0	4	1	4	1	2	0	3	0	1	0	1	0	1	0	1	0	1	0
Liaoning province	0	0	0	0	0	0	0	1	1	57	3249	3	4	1	3	30000	2	1	2	100	8	8	8	2	0	2	0	2	0	2	0	4	1	2	0	2	0	2	0	2	0	2	0	3	1	2	0	2	0
Liaoning province	0	0	0	0	0	0	0	0	0	56	3136	3	5	0	1	30000	2	1	2	50	8	9	5	1	0	1	0	1	0	1	0	1	0	1	0	1	0	1	0	1	0	1	0	1	0	1	0	1	0
Liaoning province	3	5	5	1	1	1	0	1	1	55	3025	4	4	1	1	60000	2	1	2	100	8	8	7	2	0	1	0	1	0	1	0	4	1	4	1	1	0	2	0	3	0	1	0	4	1	1	0	1	0
Liaoning province	0	0	0	0	0	0	0	1	1	55	3025	3	3	1	1	45000	2	1	2	40	5	5	8	1	0	1	0	1	0	1	0	1	0	1	0	1	0	1	0	1	0	1	0	1	0	1	0	1	0
Liaoning province	10	10	10	1	1	1	0	0	0	54	2916	3	2	0	2	50000	3	1	2	60	5	5	6	2	0	2	0	1	0	2	0	4	1	4	1	2	0	3	0	2	0	1	0	4	1	3	0	2	0
Liaoning province	3	4	5	1	1	1	0	0	0	54	2916	3	3	0	1	100000	4	0	2	200	8	8	5	1	0	1	0	1	0	1	0	2	0	1	0	1	0	1	0	1	0	1	0	1	0	1	0	1	0
Liaoning province	50	50	50	1	1	1	0	1	1	53	2809	4	3	1	3	30000	4	1	2	200	10	8	8	1	0	1	0	1	0	1	0	3	0	1	0	1	0	1	0	3	0	1	0	1	0	1	0	1	0
Liaoning province	10	13	15	1	1	1	1	1	1	53	2809	4	4	1	1	40000	2	1	2	400	8	8	8	2	0	2	0	1	0	1	0	3	0	3	0	3	0	3	0	3	0	2	0	3	0	3	0	3	0
Liaoning province	10	10	10	1	1	1	1	0	0	53	2809	4	4	0	1	30000	3	1	2	140	10	10	10	4	1	4	0	4	0	2	0	4	1	4	1	4	0	4	0	4	0	4	0	4	1	4	0	2	0
Liaoning province	0	0	0	0	0	0	1	1	1	53	2809	3	1	1	1	21600	3	1	2	120	9	9	4	3	0	3	0	3	0	2	0	2	0	2	0	2	0	2	0	2	0	2	0	2	0	2	0	2	0
Liaoning province	20	20	20	1	1	1	1	1	1	52	2704	6	4	1	2	80000	2	1	2	200	10	10	8	2	0	2	0	1	0	1	0	4	0	4	0	1	0	1	0	1	0	1	0	1	0	1	0	1	0
Liaoning province	5	10	15	1	1	1	0	1	1	52	2704	5	5	1	1	80000	3	1	2	200	6	8	7	1	0	1	0	1	0	1	0	1	0	1	0	1	0	1	0	1	0	1	0	1	0	1	0	1	0
Liaoning province	3	4	5	1	1	1	1	1	1	51	2601	5	3	1	3	100000	5	0	2	400	9	9	10	1	0	1	0	4	0	1	0	5	1	1	0	1	0	1	0	1	0	1	0	4	0	1	0	1	0
Liaoning province	1	1	1	1	1	1	1	0	0	51	2601	3	5	0	1	200000	4	1	2	200	9	9	8	3	0	3	0	3	0	1	0	5	1	1	0	1	0	1	0	5	0	1	0	1	0	1	0	1	0
Liaoning province	0	0	0	0	0	0	0	1	1	51	2601	1	4	1	1	30000	4	1	2	30	8	8	8	2	0	2	0	2	0	2	0	3	1	3	1	2	0	2	0	2	0	2	0	2	0	2	0	3	0
Liaoning province	10	15	20	1	1	1	1	0.2	0.2	49	2401	4	3	1	3	70000	3	1	2	6	10	10	5	2	0	2	0	2	0	2	0	3	1	3	0	2	0	2	0	2	0	2	0	3	1	2	0	2	0
Liaoning province	1	1	1	1	1	1	1	0.2	0.2	49	2401	4	3	1	3	24000	1	1	2	200	9	9	3	1	0	1	0	1	0	1	0	4	1	4	1	1	0	1	0	1	0	1	0	1	0	1	0	1	0
Liaoning province	10	10	10	1	1	1	0	0.3	0.3	48	2304	2	3	0	1	10000	3	1	2	110	7	7	7	1	0	1	0	1	0	1	0	5	1	1	0	5	0	1	0	1	0	1	0	1	0	1	0	1	0
Liaoning province	10	15	20	1	1	1	0	0.4	0.4	47	2209	3	3	0	1	50000	2	1	2	95	9	9	9	1	0	1	0	1	0	1	0	4	1	1	1	1	0	1	0	4	0	1	0	4	1	1	0	1	0
Liaoning province	10	10	10	1	1	1	0	0.4	0.4	47	2209	4	4	0	1	50000	3	1	2	100	9	9	5	1	0	1	0	1	0	1	0	1	0	1	0	1	0	1	0	1	0	1	0	1	0	1	0	1	0
Liaoning province	5	5	5	1	1	1	1	0.4	0.4	47	2209	4	5	0	1	20000	3	1	2	60	8	8	4	1	0	1	0	1	0	1	0	4	0	1	0	1	0	1	0	2	0	1	0	1	0	1	0	1	0
Liaoning province	0	0	0	0	0	0	1	0.4	0.4	47	2209	5	4	1	1	36000	1	0	2	360	9	7	8	2	0	3	0	1	0	1	0	3	0	1	0	1	0	1	0	2	0	1	0	1	0	1	0	1	0
Liaoning province	0	0	0	0	0	0	0	0.5	0.5	46	2116	5	4	1	3	50000	3	1	2	200	9	9	5	1	0	1	0	1	0	1	0	3	0	2	0	3	0	3	0	3	0	2	0	3	0	2	0	2	0
Liaoning province	20	20	20	1	1	1	1	0.6	0.6	45	2025	4	4	1	3	80000	3	1	2	40	10	10	10	1	0	1	0	1	0	1	0	1	0	1	0	1	0	1	0	1	0	1	0	1	0	1	0	1	0
Liaoning province	10	15	20	1	1	1	0	0.6	0.6	45	2025	2	4	1	1	60000	2	1	2	100	10	10	8	2	0	2	0	1	0	2	0	3	1	3	1	1	0	1	0	1	0	1	0	1	0	1	0	1	0
Liaoning province	10	10	10	1	1	1	0	0.6	0.6	45	2025	3	4	1	3	70000	2	1	2	400	8	9	9	4	0	2	0	2	0	2	0	3	1	2	1	2	0	2	0	2	0	2	0	3	0	2	0	2	0
Liaoning province	1	1.5	2	1	1	1	0	0.6	0.6	45	2025	5	3	1	1	100000	2	0	2	80	8	8	8	3	0	3	0	2	0	1	0	3	0	3	0	2	0	2	0	4	0	2	0	2	0	2	0	2	0
Liaoning province	0	0	0	0	0	0	0	0.6	0.6	45	2025	2	4	0	1	20000	4	1	2	55	10	10	10	1	0	1	0	1	0	1	0	2	0	1	0	1	0	1	0	1	0	1	0	1	0	1	0	1	0
Liaoning province	0	0	0	0	0	0	0	0.7	0.7	44	1936	4	4	1	1	10000	2	1	2	100	10	10	10	2	1	2	0	2	0	2	0	3	1	2	1	2	0	2	0	2	0	2	0	3	1	2	0	2	0
Liaoning province	5	10	15	1	1	1	1	0.8	0.8	43	1849	5	4	1	2	100000	4	1	2	300	8	8	8	3	1	3	1	3	0	1	0	3	1	3	0	1	0	1	0	1	0	1	0	1	0	1	0	1	0
Liaoning province	1	1	2	1	1	1	1	0.8	0.8	43	1849	2	3	0	1	10000	4	0	2	50	9	9	8	1	0	1	0	2	0	3	0	4	0	3	0	1	0	1	0	1	0	1	0	1	0	1	0	1	0
Liaoning province	0	0	0	0	0	0	1	0.8	0.8	43	1849	4	3	1	3	20000	1	0	2	50	10	10	10	1	0	1	0	1	0	1	0	4	1	4	0	1	0	1	0	3	0	1	0	1	0	1	0	1	0
Liaoning province	0	0	0	0	0	0	1	1	1	42	1764	3	5	1	1	30000	1	1	2	30	5	8	8	4	0	2	0	4	0	1	0	4	1	1	0	4	0	2	0	1	0	1	0	1	0	1	0	1	0
Liaoning province	10	10	10	1	1	1	1	1	1	41	1681	5	5	1	3	150000	1	0	2	120	8	8	8	1	0	1	0	1	0	1	0	2	0	1	0	1	0	1	0	1	0	1	0	1	0	1	0	1	0
Liaoning province	0	0	0	0	0	0	1	1	1	41	1681	5	5	1	3	80000	4	1	2	400	8	8	3	1	0	1	0	1	0	1	0	3	0	1	0	1	0	1	0	1	0	1	0	1	0	1	0	1	0
Liaoning province	5	5	5	1	1	1	1	0	0	40	1600	3	5	0	1	60000	2	1	2	200	8	8	5	1	0	1	0	1	0	1	0	1	1	1	0	1	0	1	0	1	0	1	0	1	1	1	0	1	0
Liaoning province	0	0	0	0	0	0	1	0	0	37	1369	4	5	0	1	30000	2	0	2	200	8	10	7	2	0	2	0	2	0	2	0	4	1	2	0	2	0	2	0	2	0	2	0	2	0	2	0	2	0
Liaoning province	5	10	20	1	1	1	1	1	1	36	1296	5	2	1	3	100000	3	1	2	100	8	8	7	2	0	2	0	1	0	1	0	3	1	1	0	1	0	1	0	1	0	1	0	2	0	1	0	1	0
Liaoning province	0	0	0	0	0	0	1	1	1	35	1225	4	3	1	3	30000	3	1	2	200	8	8	8	1	0	1	0	1	0	1	0	4	1	3	0	1	0	1	0	1	0	1	0	4	1	1	0	1	0
Liaoning province	100	100	200	1	1	1	1	1	1	34	1156	3	4	1	3	90000	3	1	2	600	8	8	8	2	0	2	0	2	0	2	0	4	1	2	0	2	0	2	0	2	0	2	0	3	1	2	0	2	0
Liaoning province	30	30	30	1	1	1	1	1	1	34	1156	5	5	1	3	100000	1	1	2	300	8	8	6	4	0	4	0	3	0	5	0	4	1	3	0	4	0	4	0	4	0	4	0	4	0	4	0	4	0
Liaoning province	25	30	20	1	1	1	1	1	1	34	1156	4	4	1	3	40000	3	1	2	200	8	10	9	1	0	1	0	1	0	1	0	5	1	1	unknwon	1	0	1	0	4	0	1	0	4	0	1	0	1	0
Liaoning province	0	0	0	0	0	0	0	1	1	33	1089	3	3	1	3	80000	5	1	2	260	8	8	8	1	0	1	0	1	0	1	0	4	1	1	0	1	0	1	0	1	0	1	0	4	0	1	0	1	0
Liaoning province	1	1	2	1	1	1	0	1	1	32	1024	6	4	1	3	75000	3	0	2	70	7	7	8	4	0	2	0	2	0	2	0	4	1	4	unknwon	2	0	2	0	4	0	2	0	2	0	2	0	2	0
Liaoning province	3	5	6	1	1	1	0	0	0	29	841	5	5	0	1	20000	2	0	2	100	8	8	7	1	0	1	0	1	0	1	0	2	0	1	0	1	0	1	0	1	0	1	0	1	0	1	0	1	0
Liaoning province	2	4	6	1	1	1	1	1	1	29	841	5	5	1	3	20000	1	0	2	100	8	8	7	2	0	2	0	2	0	2	0	3	1	2	0	2	0	2	0	2	0	2	0	2	0	2	0	2	0
Liaoning province	0	0	0	0	0	0	1	1	1	27	729	4	3	1	3	40000	2	1	2	200	5	5	5	4	0	4	0	3	0	3	0	4	1	4	1	2	0	2	0	2	0	2	0	3	1	3	0	3	0
Liaoning province	3	3	3	1	1	1	1	1	1	26	676	5	5	1	3	48000	3	0	2	150	8	8	7	1	0	1	0	1	0	1	0	1	0	2	0	1	0	1	0	1	0	1	0	1	0	1	0	1	0
Liaoning province	0	0	0	0	0	0	0	0	0	26	676	3	4	0	1	60000	1	0	2	25	8	8	8	2	0	2	0	2	0	2	0	4	1	2	0	2	0	2	0	2	0	2	0	3	1	2	0	2	0
Liaoning province	2	4	5	1	1	1	0	0	0	24	576	5	5	0	3	50000	3	0	2	100	7	7	7	3	0	3	0	3	0	3	0	1	1	1	0	1	0	1	0	1	0	1	0	1	0	1	0	1	0
Liaoning province	0	0	0	0	0	0	1	1	1	24	576	5	5	1	1	0	1	0	2	100	8	8	8	2	0	2	0	2	0	2	0	2	0	2	0	2	0	2	0	2	0	2	0	2	0	2	0	2	0
Liaoning province	0	0	0	0	0	0	0	1	1	24	576	5	4	1	3	10000	3	0	2	100	7	9	7	1	1	1	0	2	0	1	1	1	1	1	0	1	0	1	0	1	0	1	0	1	1	1	0	1	0
Liaoning province	1	1	1	1	1	1	0	1	1	22	484	5	5	1	3	100000	2	0	2	100	9	9	5	1	0	1	0	1	0	1	0	3	1	1	0	1	0	1	0	1	0	1	0	1	0	1	0	1	0
Jiangxi province	5	7	10	1	1	1	1	0	0	89	7921	2	5	0	1	100000	4	0	2	60	8	8	8	1	0	2	0	1	0	3	0	3	1	2	0	1	0	1	0	1	0	1	0	2	0	2	0	1	0
Jiangxi province	5	10	15	1	1	1	1	1	1	87	7569	4	4	1	2	150000	6	1	2	110	9	9	9	4	0	4	0	2	0	2	0	3	0	3	0	4	0	4	0	4	0	4	0	2	0	2	0	4	0
Jiangxi province	0	0	0	0	0	0	1	0	0	85	7225	2	3	0	1	0	2	1	2	70	8	8	8	1	0	1	0	1	0	1	0	1	unknwon	1	0	1	0	3	0	1	0	1	0	1	0	1	0	1	0
Jiangxi province	0	0	0	0	0	0	1	0	0	81	6561	1	1	0	1	0	2	1	2	50	9	8	5	2	0	2	0	2	0	1	0	1	0	1	0	1	0	1	0	1	0	1	0	1	0	1	0	1	0
Jiangxi province	2	3	4	1	1	1	0	0	0	80	6400	3	2	0	1	25000	4	0	2	85	8	10	9	2	0	2	0	2	1	2	0	1	1	4	1	2	0	2	0	2	unknwon	2	unknwon	2	unknwon	2	unknwon	2	unknwon
Jiangxi province	5	7	10	1	1	1	0	1	1	76	5776	4	5	1	1	250000	3	0	2	200	8	8	8	1	0	1	0	1	0	1	0	4	1	1	0	1	0	1	0	1	0	1	0	1	0	1	0	1	0
Jiangxi province	6	9	12	1	1	1	1	0	0	75	5625	2	4	0	1	5000	1	1	2	80	9	9	7	1	0	1	0	1	0	1	0	1	0	1	0	1	0	1	0	1	0	1	0	1	0	1	0	1	0
Jiangxi province	5	5	5	1	1	1	1	0	0	75	5625	3	3	0	1	4500	2	1	2	65	9	9	8	3	1	3	1	2	0	2	0	2	1	1	0	2	0	2	0	2	0	2	0	2	0	4	1	3	0
Jiangxi province	0	0	0	0	0	0	0	1	1	75	5625	2	5	1	1	3000	1	0	2	250	8	8	8	1	0	1	0	1	0	1	0	1	unknwon	1	0	1	0	1	0	1	0	1	0	1	0	1	0	1	0
Jiangxi province	5	10	15	1	1	1	0	0	0	74	5476	2	3	0	1	40000	7	1	2	200	10	10	10	1	0	1	0	1	0	1	0	1	0	1	0	1	0	1	0	1	0	1	0	1	0	1	0	1	0
Jiangxi province	0	0	0	0	0	0	1	1	1	74	5476	2	4	1	1	10000	2	1	2	100	8	1	8	1	0	1	0	1	0	1	0	1	unknwon	1	0	1	0	1	0	1	0	1	0	1	0	4	0	1	0
Jiangxi province	6	9	12	1	1	1	1	0	0	72	5184	1	2	0	1	0	5	1	2	78	8	8	8	2	0	2	0	2	0	2	0	2	0	2	0	2	0	2	0	2	0	2	0	2	0	2	0	2	0
Jiangxi province	0	0	0	0	0	0	0	1	1	72	5184	4	4	1	2	90000	2	1	2	90	5	5	5	2	0	2	0	2	0	2	0	3	1	3	1	2	0	2	0	2	0	2	0	2	0	2	0	2	0
Jiangxi province	0	0	0	0	0	0	0	0	0	72	5184	2	4	0	1	0	1	1	2	140	9	9	9	1	0	1	0	1	0	1	0	2	0	1	0	1	0	1	0	1	0	1	0	1	0	1	0	1	0
Jiangxi province	20	20	20	1	1	1	1	1	1	71	5041	1	4	1	1	60000	4	1	2	160	8	8	8	2	0	2	0	2	0	2	0	2	0	2	0	2	0	2	0	2	0	2	0	2	0	2	0	2	0
Jiangxi province	2	2	2	1	1	1	1	0	0	71	5041	1	3	0	1	100000	2	1	2	70	9	7	7	1	0	1	0	1	0	1	0	1	0	1	0	1	0	1	0	1	0	1	0	1	0	1	0	1	0
Jiangxi province	0	0	0	0	0	0	1	0	0	71	5041	3	3	0	1	3000	4	1	2	200	8	8	8	1	0	1	0	1	0	1	0	1	unknwon	1	0	1	0	1	0	1	0	1	0	1	0	1	0	1	0
Jiangxi province	20	30	30	1	1	1	1	0	0	70	4900	2	3	0	1	72000	5	1	2	160	8	8	8	2	0	2	0	2	0	2	0	2	0	2	unknwon	3	unknwon	2	0	2	0	2	0	2	0	2	0	3	0
Jiangxi province	0	0	0	0	0	0	0	0	0	70	4900	1	5	0	1	200000	3	0	2	150	9	9	9	1	0	1	0	1	0	1	0	3	0	1	0	1	0	1	0	1	0	1	0	2	0	3	0	3	0
Jiangxi province	0	0	0	0	0	0	0	1	1	70	4900	2	2	1	3	48000	2	1	2	139	8	8	8	3	1	1	unknwon	1	unknwon	1	unknwon	3	1	3	1	1	unknwon	1	unknwon	1	unknwon	1	unknwon	1	unknwon	1	unknwon	1	unknwon
Jiangxi province	5	7	10	1	1	1	1	0	0	69	4761	4	2	0	1	50000	7	1	2	100	8	8	6	2	0	2	0	2	0	2	0	3	1	2	0	2	0	2	0	2	0	2	0	2	0	2	0	2	0
Jiangxi province	30	30	30	1	1	1	1	0	0	68	4624	2	4	0	1	60000	1	0	2	50	8	8	8	2	0	2	0	2	0	2	0	2	0	2	0	2	0	2	0	2	0	2	0	2	0	2	0	2	0
Jiangxi province	0	0	0	0	0	0	0	1	1	68	4624	3	4	1	3	30000	1	0	2	30	9	10	8	2	0	2	0	2	0	2	0	3	1	3	1	2	0	2	0	1	0	1	0	1	0	1	0	1	0
Jiangxi province	50	50	50	1	1	1	0	0	0	66	4356	1	3	0	1	8000	3	1	2	100	9	9	9	1	0	1	0	1	0	1	0	3	1	2	0	1	0	1	0	1	0	1	0	1	0	1	0	1	0
Jiangxi province	0	0	0	0	0	0	1	0	0	65	4225	2	5	0	1	60000	7	1	2	200	8	8	8	1	0	1	0	1	0	1	0	1	0	1	0	1	0	1	0	1	0	1	0	1	0	1	0	1	0
Jiangxi province	6	9	12	1	1	1	0	0	0	64	4096	2	1	0	1	0	2	0	2	110	9	9	8	1	0	1	0	1	0	1	0	1	0	1	0	1	0	1	0	1	0	1	0	1	0	1	0	1	0
Jiangxi province	6	9	12	1	1	1	1	0	0	64	4096	4	4	0	1	0	2	1	2	166	8	7	8	1	0	1	0	1	0	1	0	1	0	1	0	1	0	1	0	1	0	1	0	1	0	1	0	1	0
Jiangxi province	100	100	100	1	1	1	0	1	1	63	3969	3	5	1	3	110000	6	1	2	100	6	6	6	2	0	3	0	2	0	2	0	5	1	5	1	2	0	2	0	3	0	3	0	3	1	2	0	2	0
Jiangxi province	0	0	0	0	0	0	1	1	1	63	3969	2	5	1	1	30000	6	1	2	70	8	8	7	2	0	1	0	1	0	1	0	1	0	1	0	1	0	1	0	1	0	1	0	1	0	1	0	1	0
Jiangxi province	5	7	10	1	1	1	0	1	1	62	3844	4	3	1	1	700000	6	0	2	300	8	8	8	4	1	3	1	3	0	3	1	5	1	5	0	2	1	2	1	2	0	2	0	2	0	2	0	2	0
Jiangxi province	0	0	0	0	0	0	1	0	0	62	3844	3	3	0	1	40000	2	1	2	100	8	8	8	4	0	3	0	1	0	1	0	2	0	1	0	1	0	1	0	1	0	1	0	1	0	1	0	1	0
Jiangxi province	0	0	0	0	0	0	0	0	0	62	3844	2	2	0	1	7000	2	1	2	40	10	10	10	1	0	1	0	1	0	1	0	1	0	1	0	1	0	1	0	1	0	1	0	1	0	1	0	1	0
Jiangxi province	100	100	100	1	1	1	0	0	0	61	3721	2	2	0	1	30000	4	1	2	100	10	10	9	2	0	2	0	2	0	1	0	3	1	2	0	1	0	2	0	1	0	2	0	2	0	1	0	2	0
Jiangxi province	30	30	30	1	1	1	0	0	0	61	3721	1	4	0	1	12000	2	1	2	40	8	8	8	3	0	3	0	3	0	2	0	2	0	2	0	2	0	2	0	2	0	2	0	2	0	2	0	2	0
Jiangxi province	5	8	10	1	1	1	0	0	0	60	3600	1	3	0	1	5000	2	1	2	70	8	8	7	1	0	1	0	1	0	1	0	3	1	1	0	1	0	1	0	1	0	1	0	1	0	1	0	1	0
Jiangxi province	0	0	0	0	0	0	1	1	1	60	3600	4	5	1	1	20000	2	1	2	150	10	10	9	2	0	2	0	1	0	1	0	1	0	1	0	1	0	1	0	1	0	1	0	1	0	1	0	1	0
Jiangxi province	20	20	20	1	1	1	1	0	0	59	3481	3	4	0	1	50000	2	1	2	80	9	9	7	1	0	1	0	1	0	2	0	3	1	3	0	2	0	2	0	1	0	1	0	2	0	2	0	2	0
Jiangxi province	0	0	0	0	0	0	0	1	1	59	3481	2	3	1	1	500000	4	1	2	70	8	8	8	2	0	2	0	2	0	2	0	2	0	2	0	2	0	2	0	2	0	2	0	2	0	2	0	2	0
Jiangxi province	0	0	0	0	0	0	0	0	0	59	3481	1	2	0	1	15000	3	1	2	130	8	9	5	2	0	2	0	1	0	1	0	1	0	1	0	1	0	1	0	1	0	1	0	1	0	1	0	1	0
Jiangxi province	0	0	0	0	0	0	0	0	0	59	3481	4	3	0	1	240000	4	0	2	100	8	8	8	1	0	1	0	1	0	1	0	1	0	1	0	1	0	1	0	1	0	1	0	1	0	1	0	1	0
Jiangxi province	0	0	0	0	0	0	1	0	0	58	3364	3	5	0	1	0	4	0	2	120	9	9	9	1	0	1	0	1	0	1	0	1	0	1	0	1	0	1	0	1	0	1	0	1	0	1	0	1	0
Jiangxi province	40	40	40	1	1	1	1	0	0	57	3249	2	4	0	1	80000	4	1	2	200	8	8	8	2	0	2	0	2	0	2	0	2	0	2	0	2	0	2	0	2	0	2	0	2	0	2	0	2	0
Jiangxi province	5	10	15	1	1	1	0	0	0	57	3249	3	4	0	1	200000	5	1	2	300	8	8	7	3	0	3	0	2	0	3	0	3	0	2	0	4	0	4	0	4	0	3	0	3	0	3	0	3	0
Jiangxi province	5	5	5	1	1	1	1	1	1	57	3249	4	4	1	2	48000	4	1	2	170	5	5	5	4	0	4	0	2	0	2	0	4	1	4	1	2	0	2	0	2	0	2	0	2	0	2	0	2	0
Jiangxi province	0	0	0	0	0	0	1	0	0	57	3249	1	3	0	1	10000	1	1	2	50	8	7	8	2	0	2	0	2	0	2	0	2	0	2	0	1	0	1	0	1	0	1	0	1	0	1	0	1	0
Jiangxi province	0	0	0	0	0	0	0	1	1	57	3249	2	3	1	1	60000	6	1	2	300	10	5	3	1	0	1	0	1	0	1	0	1	0	1	0	1	0	1	0	1	0	1	0	1	0	1	0	1	0
Jiangxi province	30	30	30	1	1	1	0	1	1	56	3136	2	4	1	1	80000	4	1	2	300	5	10	7	4	0	4	0	4	0	3	0	3	1	4	0	3	0	4	0	4	0	3	0	4	0	3	0	4	0
Jiangxi province	5	20	30	1	1	1	0	0	0	56	3136	3	4	0	1	90000	6	1	2	300	9	8	7	3	0	4	0	2	0	2	0	3	0	3	0	4	0	3	0	3	0	3	0	3	0	3	0	3	0
Jiangxi province	8	12	15	1	1	1	0	0	0	56	3136	3	3	0	1	20000	2	1	2	70	9	7	5	1	0	1	0	1	0	1	0	1	0	1	0	2	0	1	0	2	0	1	0	1	0	1	0	1	0
Jiangxi province	5	10	15	1	1	1	1	0	0	56	3136	2	4	0	1	50000	2	1	2	150	8	8	8	3	0	2	0	1	0	1	0	2	0	1	0	1	0	1	0	1	0	1	0	1	0	3	0	3	0
Jiangxi province	10	10	10	1	1	1	0	1	1	56	3136	1	5	1	3	66000	2	1	2	100	7	7	6	2	0	2	0	2	0	2	0	5	1	5	1	1	0	1	0	1	0	1	0	1	0	1	0	1	0
Jiangxi province	0	0	0	0	0	0	0	0	0	56	3136	2	4	0	1	10000	2	1	2	100	5	8	8	1	0	1	0	1	0	1	0	1	0	1	0	1	0	4	0	1	0	1	0	1	0	4	0	1	0
Jiangxi province	30	40	50	1	1	1	0	0	0	54	2916	3	3	0	1	10000	5	1	2	250	9	4	8	2	0	2	0	2	0	2	0	4	0	2	0	2	0	4	1	2	0	2	0	2	0	2	0	2	0
Jiangxi province	10	10	10	1	1	1	0	0	0	54	2916	2	4	0	1	30000	4	1	2	150	9	8	8	2	0	1	0	1	0	1	0	2	0	1	0	1	0	2	0	1	0	1	0	1	0	1	0	1	0
Jiangxi province	1	1.5	2	1	1	1	0	1	1	54	2916	2	4	1	3	24000	1	0	2	50	8	10	8	2	0	2	0	2	0	2	0	4	1	4	1	2	0	2	0	2	0	2	0	2	0	2	0	2	0
Jiangxi province	0	0	0	0	0	0	0	0	0	54	2916	3	5	0	1	24000	4	1	2	75	10	10	5	1	0	1	0	1	0	1	0	1	0	1	0	1	0	1	0	1	0	1	0	1	0	1	0	1	0
Jiangxi province	100	100	100	1	1	1	0	0	0	53	2809	2	4	0	1	30000	2	1	2	160	8	7	7	1	0	1	0	1	0	1	0	1	unknwon	1	0	1	0	1	0	1	0	1	0	1	0	1	0	1	0
Jiangxi province	50	60	70	1	1	1	0	0	0	53	2809	3	2	0	1	20000	3	1	2	150	8	8	9	1	0	1	0	1	0	1	0	1	0	1	0	1	0	1	0	1	0	1	0	1	0	1	0	1	0
Jiangxi province	2	1.5	1	1	1	1	1	1	1	53	2809	5	2	1	1	150000	3	1	2	150	8	8	8	2	0	2	0	2	0	2	0	2	0	2	0	2	0	2	0	2	0	2	0	2	0	2	0	2	0
Jiangxi province	0	0	0	0	0	0	0	0	0	53	2809	1	2	0	1	30000	2	1	2	150	5	8	8	1	0	1	0	1	0	3	0	1	unknwon	1	0	1	0	1	0	1	0	1	0	1	0	1	0	1	0
Jiangxi province	20	20	20	1	1	1	0	0	0	52	2704	1	3	0	1	100000	5	1	2	100	9	9	9	1	0	1	0	1	0	1	0	3	1	2	0	1	0	1	0	1	0	1	0	2	0	1	0	2	0
Jiangxi province	30	30	30	1	1	1	1	1	1	51	2601	2	3	1	1	70000	1	1	2	130	8	8	8	2	0	2	0	2	0	2	0	2	0	2	0	2	0	2	0	2	0	2	0	2	0	2	0	2	0
Jiangxi province	10	10	10	1	1	1	0	1	1	51	2601	4	5	1	2	110000	3	1	2	130	7	7	5	2	0	2	0	2	0	2	0	4	1	4	1	2	0	2	0	2	0	2	0	4	1	2	0	2	0
Jiangxi province	5	8	10	1	1	1	1	1	1	51	2601	5	3	1	1	100000	2	1	2	200	8	8	7	3	0	2	0	2	0	1	0	5	0	1	0	1	0	5	0	1	0	1	0	2	0	1	0	1	0
Jiangxi province	0	0	0	0	0	0	0	0.2	0.2	49	2401	3	3	1	1	40000	3	1	2	100	9	9	8	1	0	1	0	1	0	1	0	2	0	1	0	1	0	1	0	1	0	1	0	1	0	1	0	1	0
Jiangxi province	200	200	200	1	1	1	1	0.3	0.3	48	2304	5	4	1	1	200000	4	1	2	300	9	8	8	4	0	4	0	4	0	3	0	5	1	4	0	4	0	4	0	3	0	4	0	5	1	4	0	4	0
Jiangxi province	0	0	0	0	0	0	0	0.3	0.3	48	2304	2	4	0	1	20000	3	1	2	120	9	9	6	3	0	1	0	1	0	1	0	4	0	1	0	1	0	1	0	3	0	1	0	1	0	1	0	1	0
Jiangxi province	5	5	5	1	1	1	1	0.4	0.4	47	2209	3	4	0	1	45000	3	1	2	250	8	8	6	1	0	1	0	1	0	1	0	4	0	1	0	1	0	1	0	3	0	1	0	1	0	1	0	1	0
Jiangxi province	0	0	0	0	0	0	0	0.4	0.4	47	2209	1	2	0	1	70000	3	1	2	250	5	7	5	1	0	1	0	1	0	1	0	1	1	1	0	1	0	3	0	1	0	1	0	1	0	1	0	1	0
Jiangxi province	0	0	0	0	0	0	1	0.4	0.4	47	2209	1	4	1	1	500000	4	1	2	400	8	8	7	1	0	1	0	1	0	1	0	3	0	1	0	1	0	1	0	1	0	1	0	1	0	1	0	1	0
Jiangxi province	20	20	20	1	1	1	0	0.5	0.5	46	2116	3	3	0	1	99000	5	1	2	200	8	8	8	3	0	2	0	2	0	2	0	2	0	2	0	2	0	2	0	2	0	2	0	2	0	2	0	2	0
Jiangxi province	5	10	15	1	1	1	0	0.5	0.5	46	2116	4	5	1	3	100000	4	1	2	150	8	9	7	2	0	2	0	2	0	2	0	3	1	2	0	2	0	2	0	2	0	2	0	2	0	2	0	2	0
Jiangxi province	10	10	10	1	1	1	0	0.5	0.5	46	2116	3	1	1	1	200000	4	1	2	300	8	6	6	2	0	1	0	1	0	1	0	1	1	1	0	4	0	1	0	1	0	1	0	1	0	4	0	4	0
Jiangxi province	0	0	0	0	0	0	1	0.5	0.5	46	2116	2	4	0	1	11000	1	0	2	30	8	10	6	3	0	3	0	2	0	3	0	4	1	4	1	2	0	2	0	2	0	2	0	2	0	2	0	2	0
Jiangxi province	0	0	0	0	0	0	0	0.5	0.5	46	2116	2	2	0	1	170000	5	1	2	200	10	10	5	2	0	2	0	2	0	2	0	2	0	2	0	2	0	2	0	2	0	2	0	2	0	2	0	2	0
Jiangxi province	0	0	0	0	0	0	1	0.5	0.5	46	2116	2	5	0	1	100000	3	1	2	60	8	8	8	2	0	2	0	1	0	1	0	1	0	1	0	1	0	2	0	1	0	1	0	1	0	1	0	1	0
Jiangxi province	20	30	50	1	1	1	1	0.6	0.6	45	2025	3	5	0	1	25000	5	1	2	90	6	6	8	1	0	1	0	1	0	1	0	1	0	1	0	1	0	1	0	4	0	4	0	1	0	3	0	1	0
Jiangxi province	30	30	30	1	1	1	0	0.6	0.6	45	2025	3	3	1	1	130000	4	1	2	200	8	8	8	2	0	2	0	2	0	2	0	1	0	1	0	1	0	2	0	2	0	1	0	1	0	1	0	2	0
Jiangxi province	10	10	10	1	1	1	0	0.7	0.7	44	1936	3	4	1	1	50000	3	1	2	80	7	7	7	2	0	2	0	2	0	2	0	4	1	2	0	2	0	2	0	2	0	2	0	2	0	2	0	2	0
Jiangxi province	20	30	40	1	1	1	1	0.8	0.8	43	1849	3	5	1	1	120000	11	1	2	150	9	9	8	4	1	4	1	1	0	2	0	4	1	3	0	1	0	2	0	2	0	2	0	2	0	3	0	2	0
Jiangxi province	50	20	20	1	1	1	0	1	1	41	1681	4	3	1	1	150000	4	1	2	200	7	7	7	4	0	4	0	3	0	3	1	4	unknwon	3	0	3	0	3	0	3	0	3	0	3	0	3	0	3	0
Jiangxi province	2	1.5	1	1	1	1	0	1	1	40	1600	4	3	1	2	100000	2	1	2	120	8	8	8	2	0	2	0	2	0	2	0	2	0	2	0	2	0	2	0	2	0	2	0	2	0	2	0	2	0
Jiangxi province	5	10	15	1	1	1	0	0	0	39	1521	3	4	0	1	100000	3	1	2	100	8	8	7	2	1	2	1	1	0	1	0	4	1	1	0	1	0	1	0	1	0	1	0	1	0	1	0	1	0
Jiangxi province	0	0	0	0	0	0	0	1	1	39	1521	4	5	1	3	100000	4	1	2	170	7	8	5	4	1	4	1	3	0	3	0	3	1	3	1	3	0	3	0	3	0	1	0	1	unknwon	1	unknwon	1	unknwon
Jiangxi province	200	200	200	1	1	1	0	1	1	36	1296	4	4	1	2	100000	3	1	2	300	8	8	8	3	0	3	0	2	0	2	1	4	0	4	0	2	0	3	0	2	0	4	0	4	1	2	0	2	0
Jiangxi province	100	100	100	1	1	1	0	1	1	34	1156	5	5	1	2	72000	4	1	2	275	8	8	8	2	0	2	0	2	0	2	0	2	0	2	1	2	1	2	0	2	0	2	0	2	0	2	0	2	0
Jiangxi province	20	20	20	1	1	1	1	1	1	33	1089	3	5	1	1	70000	3	0	2	300	9	8	8	1	0	1	0	1	0	1	0	1	unknwon	1	0	1	0	1	0	1	0	1	0	1	0	1	0	1	0
Jiangxi province	20	20	20	1	1	1	0	0	0	32	1024	3	4	0	1	74000	4	1	2	200	8	8	8	2	0	2	0	2	0	2	0	2	0	2	0	2	0	2	0	2	0	2	0	2	0	2	0	1	0
Jiangxi province	0	0	0	0	0	0	1	0	0	31	961	2	3	0	1	15000	7	1	2	80	9	9	8	1	0	1	0	1	0	1	0	1	0	1	0	1	0	1	0	1	0	1	0	1	0	1	0	1	0
Jiangxi province	12	14	16	1	1	1	1	0	0	23	529	5	4	0	1	100000	4	0	2	120	8	8	8	4	1	4	1	3	0	2	1	4	1	4	1	2	0	4	1	4	1	3	1	4	0	3	1	2	0
Jiangxi province	0	0	0	0	0	0	1	1	1	23	529	4	5	1	2	84000	4	0	2	170	5	5	5	3	0	3	0	2	0	2	0	4	1	4	0	2	0	2	0	2	0	2	0	2	0	2	0	2	0
Jiangxi province	5	8	10	1	1	1	0	1	1	22	484	4	5	1	2	80000	3	0	2	150	9	9	8	2	0	4	0	2	0	2	0	4	1	4	0	4	0	2	0	2	0	2	0	2	0	4	0	2	0
Jiangxi province	0	0	0	0	0	0	1	0	0	22	484	4	5	0	1	300000	4	0	2	100	9	9	9	1	0	1	0	1	0	1	0	1	0	1	0	1	0	1	0	1	0	1	0	1	0	1	0	1	0
Jiangsu Province	0	0	0	0	0	0	1	1	1	92	8464	4	2	1	3	60000	1	0	2	130	7	7	7	4	1	4	1	2	0	2	0	4	1	4	1	2	0	2	0	2	0	2	0	4	1	4	0	3	0
Jiangsu Province	0	0	0	0	0	0	1	0	0	92	8464	1	3	0	1	50000	1	0	2	90	6	6	6	1	0	1	0	1	0	1	0	1	1	1	0	1	0	1	0	1	0	1	0	1	0	1	0	1	0
Jiangsu Province	20	20	30	1	1	1	0	0	0	87	7569	2	4	0	1	0	2	1	2	60	8	8	7	2	0	2	0	2	0	2	0	3	1	3	1	2	0	2	0	2	0	2	0	2	0	2	0	2	0
Jiangsu Province	0	0	0	0	0	0	1	1	1	87	7569	5	2	1	3	29000	1	0	2	60	7	8	6	4	1	4	0	4	0	2	0	5	1	5	1	3	0	3	0	3	0	2	0	4	1	2	0	2	0
Jiangsu Province	10	15	20	1	1	1	0	0	0	86	7396	1	2	0	1	600	1	0	2	7	6	6	5	3	0	3	0	2	0	2	0	2	0	2	0	2	0	2	0	2	0	2	0	2	0	2	0	2	0
Jiangsu Province	0	0	0	0	0	0	0	1	1	85	7225	2	4	1	1	20000	1	0	2	120	10	10	8	2	1	2	0	2	0	2	0	4	1	4	1	2	0	2	0	2	0	2	0	4	1	2	0	2	0
Jiangsu Province	0	0	0	0	0	0	0	0	0	85	7225	1	4	0	1	5000	2	1	2	60	7	8	8	2	0	2	0	2	0	1	0	2	0	2	0	2	0	2	0	2	0	2	0	2	0	2	0	2	0
Jiangsu Province	2	3	5	1	1	1	1	1	1	84	7056	5	3	1	3	40000	1	0	2	135	9	9	8	2	0	2	0	1	0	1	0	4	1	4	1	1	0	1	0	1	0	1	0	1	0	1	0	1	0
Jiangsu Province	200	200	200	1	1	1	0	0	0	83	6889	1	4	0	1	100000	5	1	2	200	8	7	5	2	0	2	0	2	0	2	0	4	0	4	0	2	0	2	0	4	0	2	0	2	0	2	0	2	0
Jiangsu Province	2	2	2	1	1	1	0	1	1	83	6889	4	2	1	3	40800	2	1	2	60	7	7	7	4	1	4	0	1	0	1	0	4	1	4	1	1	0	4	0	1	0	1	0	1	0	1	0	1	0
Jiangsu Province	20	20	20	1	1	1	0	1	1	81	6561	3	4	1	1	80000	2	1	2	150	7	8	6	4	1	4	1	3	0	3	0	4	1	4	0	2	0	3	0	2	0	2	0	4	1	2	0	2	0
Jiangsu Province	100	100	150	1	1	1	0	1	1	78	6084	4	4	1	2	108000	2	1	2	300	7	6	6	3	1	2	0	2	0	2	0	2	0	2	0	2	0	2	0	2	0	2	0	3	1	3	0	2	0
Jiangsu Province	0	0	0	0	0	0	1	0	0	78	6084	2	4	0	1	20000	3	1	2	130	7	8	9	1	0	1	0	4	0	1	0	1	0	1	0	3	0	1	0	1	0	2	0	2	0	1	0	1	0
Jiangsu Province	5	5	5	1	1	1	1	0	0	76	5776	2	4	0	1	20000	2	1	2	60	8	8	5	1	0	1	0	1	0	1	1	3	1	3	0	1	0	1	0	1	0	1	0	1	0	1	0	1	0
Jiangsu Province	10	15	20	1	1	1	0	0	0	74	5476	1	4	0	1	12400	3	1	2	50	8	7	7	3	0	2	0	1	0	1	0	4	1	3	1	1	unknwon	2	unknwon	1	0	1	unknwon	1	unknwon	2	0	2	unknwon
Jiangsu Province	7	7	7	1	1	1	1	1	1	74	5476	4	2	1	1	70000	2	1	2	80	10	10	5	4	1	4	0	2	0	3	0	5	1	5	1	2	0	2	0	2	0	2	0	4	1	2	0	2	0
Jiangsu Province	0	0	0	0	0	0	0	0	0	74	5476	2	3	0	1	10000	2	1	2	50	8	8	6	2	0	2	0	2	0	2	0	4	0	4	0	2	0	2	0	2	0	2	0	2	0	2	0	2	0
Jiangsu Province	10	10	15	1	1	1	0	0	0	73	5329	1	4	0	1	20000	2	1	2	160	9	9	8	3	1	3	1	3	0	2	1	4	0	4	0	2	0	2	0	2	0	2	0	3	0	4	0	2	0
Jiangsu Province	0	0	0	0	0	0	1	1	1	72	5184	3	4	1	1	90000	2	1	2	100	6	6	6	1	0	1	0	1	0	1	0	3	1	3	1	1	0	1	0	1	0	1	0	1	0	1	0	1	0
Jiangsu Province	80	80	80	1	1	1	0	0	0	71	5041	1	2	0	1	10000	1	0	2	200	9	8	5	1	0	1	0	1	0	1	0	3	0	3	0	3	0	1	0	2	0	1	0	1	0	1	0	1	0
Jiangsu Province	30	30	30	1	1	1	1	0	0	71	5041	3	4	0	1	20000	2	1	2	350	7	7	7	2	0	2	0	2	0	1	0	1	0	1	0	1	0	1	0	1	0	1	0	1	0	1	0	1	0
Jiangsu Province	10	20	20	1	1	1	1	1	1	71	5041	3	2	1	3	72000	2	1	2	135	4	8	5	4	1	2	0	2	0	2	0	4	1	4	1	4	0	2	0	1	0	1	0	4	1	4	0	4	0
Jiangsu Province	10	5	5	1	1	1	0	1	1	71	5041	1	2	1	1	56000	1	1	2	428	8	8	8	3	1	3	1	1	0	1	0	1	0	1	0	1	0	1	0	1	0	1	0	1	0	1	0	1	0
Jiangsu Province	0	0	0	0	0	0	0	0	0	71	5041	1	2	0	1	2640	2	1	2	200	8	8	8	2	0	2	0	2	0	2	0	2	1	2	1	2	0	2	0	2	0	2	0	2	0	2	0	2	0
Jiangsu Province	0	0	0	0	0	0	0	0	0	71	5041	1	1	0	1	10000	1	0	2	100	8	8	8	2	0	2	0	2	0	2	0	2	0	2	0	2	0	2	0	2	0	2	0	2	0	2	0	2	0
Jiangsu Province	0	0	5	0	0	1	1	1	1	70	4900	3	3	1	3	80400	2	1	2	100	8	8	8	5	1	5	1	2	0	2	0	5	0	5	1	4	0	4	0	4	0	1	0	1	0	1	0	1	0
Jiangsu Province	0	0	0	0	0	0	1	1	1	70	4900	3	4	1	1	30000	1	1	2	100	8	7	8	1	0	1	0	1	0	1	0	1	0	1	0	2	0	2	0	2	0	1	0	2	0	2	0	1	0
Jiangsu Province	10	15	20	1	1	1	1	0	0	69	4761	1	5	0	1	72000	2	1	2	160	8	8	7	2	0	2	0	2	0	2	0	5	0	5	0	3	0	2	0	2	0	2	0	2	0	2	0	2	0
Jiangsu Province	5	5	5	1	1	1	1	0	0	69	4761	2	2	0	1	5000	1	0	2	60	6	6	6	1	0	1	0	1	0	1	0	1	0	1	0	1	0	1	0	1	0	1	0	1	0	1	0	1	0
Jiangsu Province	0	0	0	0	0	0	1	0	0	68	4624	1	4	0	1	75000	4	0	2	100	8	8	6	4	0	2	0	2	0	2	0	4	1	4	1	4	0	2	0	2	0	2	0	2	0	2	0	4	0
Jiangsu Province	0	0	0	0	0	0	1	0	0	68	4624	3	3	0	1	1000	2	1	2	140	4	4	4	3	1	3	1	3	1	3	1	3	1	3	1	3	1	3	1	3	1	3	1	3	1	3	1	3	1
Jiangsu Province	0	0	0	0	0	0	1	1	1	68	4624	5	5	1	1	100000	2	1	2	170	7	7	7	2	0	2	0	2	0	2	0	4	0	4	0	2	0	2	0	2	0	2	0	2	0	1	0	1	0
Jiangsu Province	0	0	0	0	0	0	1	1	1	67	4489	3	5	1	1	50000	2	1	2	80	5	5	5	2	0	2	unknwon	2	0	2	0	2	1	3	1	2	0	2	0	2	0	2	0	2	0	2	0	2	0
Jiangsu Province	10	20	30	1	1	1	0	0	0	66	4356	1	4	0	1	100000	5	1	2	200	8	6	5	2	0	2	0	2	0	2	0	2	0	2	0	2	0	2	0	2	0	2	0	2	0	2	0	2	0
Jiangsu Province	0	0	0	0	0	0	0	0	0	66	4356	2	4	0	1	15000	3	1	2	150	8	7	8	2	0	2	0	2	0	2	0	2	0	2	0	3	0	3	0	2	0	3	0	1	0	2	0	2	0
Jiangsu Province	0	0	0	0	0	0	1	0	0	66	4356	4	4	0	1	30000	3	1	2	200	5	6	3	2	0	2	0	2	0	2	0	3	0	2	0	1	0	1	0	1	0	1	0	1	0	3	0	1	0
Jiangsu Province	200	200	200	1	1	1	0	1	1	63	3969	3	4	1	1	72000	2	1	2	100	6	6	6	3	1	2	0	2	0	2	0	2	0	2	0	2	0	2	0	2	0	2	0	2	0	2	0	2	0
Jiangsu Province	0	0	0	0	0	0	0	0	0	62	3844	1	2	0	1	500000	5	1	2	120	10	10	10	4	0	2	0	2	0	2	0	4	1	4	1	2	0	2	0	2	0	2	0	2	0	2	0	2	0
Jiangsu Province	20	20	10	1	1	1	0	0	0	61	3721	3	5	0	1	50000	2	1	2	150	6	7	5	2	0	2	0	3	0	2	0	2	0	3	0	3	0	2	0	2	0	3	0	1	0	4	0	1	0
Jiangsu Province	12	20	34	1	1	1	0	1	1	60	3600	3	4	1	1	60000	2	1	2	130	8	9	8	3	1	3	1	3	1	2	1	4	1	4	0	3	0	3	0	3	0	3	0	3	0	3	0	3	0
Jiangsu Province	10	15	20	1	1	1	0	0	0	60	3600	1	5	0	1	120000	3	1	2	100	10	8	9	2	0	2	0	2	0	1	0	3	0	3	0	2	0	2	0	2	0	2	0	2	0	2	0	1	0
Jiangsu Province	8	10	14	1	1	1	0	0	0	60	3600	1	4	0	1	50000	2	1	2	125	8	8	7	2	0	2	0	2	0	2	0	3	unknwon	3	1	2	0	2	0	2	unknwon	2	0	2	0	2	unknwon	2	0
Jiangsu Province	10	10	10	1	1	1	1	0	0	60	3600	3	5	0	1	50000	3	1	2	300	8	8	8	2	0	2	0	2	0	2	0	4	1	4	1	2	0	2	0	2	0	2	0	2	0	2	0	2	0
Jiangsu Province	5	5	5	1	1	1	0	0	0	60	3600	2	5	0	1	70000	3	1	2	60	8	8	6	1	0	1	0	1	0	1	1	3	1	3	unknwon	1	unknwon	1	unknwon	1	unknwon	1	0	1	0	1	0	1	0
Jiangsu Province	0	0	0	0	0	0	1	0	0	60	3600	3	4	0	1	130000	3	1	2	200	8	8	7	2	0	2	0	2	0	2	0	2	0	4	1	2	0	3	0	2	0	2	0	2	0	2	0	2	0
Jiangsu Province	0	0	0	0	0	0	0	0	0	60	3600	2	5	0	1	50000	2	1	2	60	8	8	7	2	0	2	0	2	0	1	0	3	1	3	1	1	0	1	0	1	0	1	0	1	0	1	0	1	0
Jiangsu Province	0	0	0	0	0	0	1	1	1	59	3481	3	4	1	1	72000	2	1	2	150	9	9	7	4	1	4	0	2	0	2	0	4	1	4	1	2	0	2	0	4	0	2	0	4	0	2	0	2	0
Jiangsu Province	0	0	0	0	0	0	1	0	0	59	3481	4	5	0	1	40000	1	1	2	120	5	5	5	1	0	1	0	1	0	1	0	1	1	1	1	1	0	1	0	1	0	1	0	1	0	1	0	1	0
Jiangsu Province	100	100	100	1	1	1	1	1	1	58	3364	3	3	1	3	80000	2	1	2	85	6	6	6	2	1	2	1	2	0	2	0	4	0	4	1	2	0	2	0	2	0	4	0	2	0	1	0	1	0
Jiangsu Province	100	100	100	1	1	1	1	0	0	57	3249	3	4	0	1	80000	3	1	2	160	6	6	5	4	1	2	0	2	0	2	0	2	0	2	0	2	0	2	0	2	0	2	0	2	0	2	0	2	0
Jiangsu Province	5	10	15	1	1	1	0	0	0	57	3249	2	4	0	1	20600	2	1	2	93	6	6	6	2	0	2	0	2	0	2	0	2	0	2	0	2	0	2	0	2	0	2	0	2	0	2	0	2	0
Jiangsu Province	100	100	100	1	1	1	1	1	1	56	3136	5	4	1	1	100000	2	1	2	600	7	7	4	3	0	3	0	4	0	3	0	4	1	3	0	4	0	2	0	4	0	4	0	4	1	4	0	4	0
Jiangsu Province	20	30	40	1	1	1	0	0	0	56	3136	1	4	0	1	120000	3	1	2	250	8	7	6	2	0	2	0	2	0	2	0	3	0	3	0	2	0	2	0	2	0	2	0	2	0	2	0	2	0
Jiangsu Province	5	5	5	1	1	1	0	0	0	56	3136	3	3	0	1	60000	2	0	2	150	7	7	7	3	0	2	0	3	0	3	0	4	1	4	1	1	0	1	0	1	0	1	0	2	unknwon	2	0	3	0
Jiangsu Province	5	5	5	1	1	1	0	0	0	56	3136	3	3	0	1	100000	5	1	2	180	8	10	8	1	0	1	0	1	0	1	0	1	0	1	unknwon	1	0	1	0	1	0	1	0	1	0	1	0	1	0
Jiangsu Province	0	0	0	0	0	0	1	1	1	56	3136	3	4	1	1	100000	3	1	2	100	9	9	7	4	1	4	1	2	0	2	0	4	1	4	1	4	0	4	0	4	0	4	0	4	0	2	0	2	0
Jiangsu Province	5	5	5	1	1	1	0	0	0	55	3025	3	2	0	1	60000	2	1	2	120	6	6	7	1	0	1	0	1	0	1	0	3	1	3	0	1	0	1	0	1	0	1	0	1	0	1	0	1	0
Jiangsu Province	5	6	8	1	1	1	0	1	1	54	2916	3	4	1	1	75000	2	1	2	63	8	7	7	1	0	1	0	1	0	1	0	1	0	1	0	1	0	1	0	1	0	1	0	1	0	1	0	1	0
Jiangsu Province	0	0	0	0	0	0	0	0	0	54	2916	3	3	0	1	20000	3	1	2	100	6	6	6	2	0	2	0	2	0	2	0	2	1	2	1	2	0	2	0	2	0	2	0	2	0	2	0	2	0
Jiangsu Province	0	0	0	0	0	0	0	1	1	54	2916	3	4	1	1	30000	3	0	2	150	5	5	5	2	0	2	0	2	0	1	0	3	0	3	0	1	0	2	0	1	0	1	0	1	0	1	0	1	0
Jiangsu Province	0	0	0	0	0	0	1	0	0	53	2809	3	4	0	1	20000	3	1	2	200	9	8	8	3	0	1	0	1	0	1	0	1	0	1	0	1	0	3	0	1	0	1	0	1	0	1	0	1	0
Jiangsu Province	4	5	5	1	1	1	0	0	0	52	2704	2	4	0	1	120000	4	1	2	300	8	8	8	2	0	2	0	2	0	1	0	3	0	4	1	1	0	1	0	1	0	1	0	1	0	1	0	1	0
Jiangsu Province	0	0	0	0	0	0	1	0	0	52	2704	3	2	0	1	30000	6	1	2	140	6	6	5	3	0	3	0	3	0	3	0	3	0	3	0	3	0	3	0	3	0	3	0	3	0	3	0	3	0
Jiangsu Province	0	0	0	0	0	0	0	0	0	52	2704	1	5	0	1	100000	4	1	2	160	6	6	6	1	0	1	0	1	0	1	0	5	0	5	1	1	1	3	0	3	0	1	0	1	0	1	0	1	0
Jiangsu Province	0	0	0	0	0	0	1	1	1	52	2704	1	1	1	1	70000	4	1	2	150	7	7	7	3	0	3	0	1	0	1	0	1	0	1	0	1	0	1	0	1	0	1	0	1	0	1	0	1	0
Jiangsu Province	0	0	0	0	0	0	0	0	0	52	2704	3	4	0	1	80000	3	1	2	100	6	6	6	1	0	1	0	1	0	1	0	1	0	1	0	1	0	1	0	1	0	1	0	1	0	1	0	1	0
Jiangsu Province	5	8	8	1	1	1	0	1	1	51	2601	5	4	1	3	350000	2	1	2	250	8	9	8	3	0	2	0	2	0	2	0	4	1	4	1	2	0	2	0	2	0	2	0	4	1	2	0	2	0
Jiangsu Province	6	5	5	1	1	1	0	0	0	51	2601	2	4	0	1	140000	2	1	2	200	6	8	6	2	0	2	0	1	0	2	0	3	0	3	1	2	0	2	0	3	0	2	0	3	0	4	0	2	0
Jiangsu Province	0	0	0	0	0	0	1	1	1	51	2601	4	1	1	1	60000	2	0	2	170	7	7	6	4	0	4	0	3	0	4	0	5	1	5	1	3	0	3	0	2	0	2	0	4	0	3	0	3	0
Jiangsu Province	0	0	0	0	0	0	1	1	1	51	2601	5	5	1	1	150000	3	1	2	150	5	5	5	1	0	1	0	1	0	1	0	3	1	3	1	1	0	1	0	1	0	1	0	1	0	1	0	1	0
Jiangsu Province	0	0	0	0	0	0	1	0.1	0.1	50	2500	3	3	0	1	120000	4	1	2	2333	6	6	6	5	1	5	1	2	0	2	0	2	0	4	0	2	0	2	0	2	0	2	0	2	0	2	0	2	0
Jiangsu Province	30	30	30	1	1	1	1	0.2	0.2	49	2401	2	4	0	1	60000	2	1	2	50	9	8	8	2	1	2	1	1	0	1	0	1	0	1	0	1	0	1	0	1	0	1	0	1	0	1	0	1	0
Jiangsu Province	0	0	0	0	0	0	0	0.3	0.3	48	2304	3	4	0	1	50000	1	1	2	250	7	9	3	4	0	3	0	2	0	3	0	4	0	4	0	2	0	2	0	2	0	2	0	3	0	2	0	2	0
Jiangsu Province	0	0	0	0	0	0	1	0.3	0.3	48	2304	5	4	1	1	100000	4	1	2	150	5	5	5	2	0	2	0	2	0	2	0	3	1	3	1	2	0	2	0	2	0	2	0	2	0	2	0	2	0
Jiangsu Province	50	80	100	1	1	1	0	0.4	0.4	47	2209	2	4	1	3	70000	3	1	2	150	9	8	7	1	0	2	0	1	0	1	0	4	1	4	1	1	0	1	0	1	0	1	0	1	0	1	0	1	0
Jiangsu Province	50	60	70	1	1	1	1	0.4	0.4	47	2209	2	4	0	1	30000	3	1	2	500	5	5	5	4	0	3	0	2	0	2	0	3	0	3	0	4	0	4	0	4	0	4	0	3	0	3	0	2	0
Jiangsu Province	5	7	10	1	1	1	0	0.4	0.4	47	2209	4	4	1	1	70000	3	1	2	110	9	9	7	3	0	3	0	2	0	2	0	2	unknwon	4	1	2	0	1	0	3	unknwon	3	unknwon	3	unknwon	2	0	1	0
Jiangsu Province	0	0	0	0	0	0	1	0.4	0.4	47	2209	4	3	1	3	70000	3	1	2	60	8	8	7	4	1	3	0	3	0	3	0	4	unknwon	4	0	2	0	2	0	3	0	3	0	4	unknwon	2	0	2	0
Jiangsu Province	50	50	50	1	1	1	0	0.5	0.5	46	2116	3	3	0	1	70000	2	1	2	150	10	8	7	2	0	2	0	2	0	2	0	2	0	2	0	2	0	2	0	4	0	2	0	2	0	2	0	2	0
Jiangsu Province	10	10	10	1	1	1	0	0.5	0.5	46	2116	4	4	0	1	100000	5	1	2	150	7	7	7	2	0	2	0	2	0	2	0	4	1	4	1	2	0	2	0	2	0	2	0	2	0	2	0	2	0
Jiangsu Province	0	0	0	0	0	0	1	0.5	0.5	46	2116	1	4	1	2	10000	3	1	2	200	8	8	6	4	1	4	1	2	0	2	0	4	1	4	1	1	0	1	0	1	0	1	0	3	0	1	0	1	0
Jiangsu Province	5	5	5	1	1	1	0	0.6	0.6	45	2025	5	4	1	1	150000	3	1	2	120	8	7	8	2	1	2	0	1	0	1	0	1	0	1	0	1	0	1	0	1	0	1	0	1	0	1	0	1	0
Jiangsu Province	0	0	0	0	0	0	0	0.6	0.6	45	2025	5	5	0	1	120000	3	1	2	200	9	10	10	4	0	4	0	4	0	4	0	4	1	4	1	4	0	4	0	4	0	4	0	4	0	4	0	4	0
Jiangsu Province	50	50	50	1	1	1	1	0.7	0.7	44	1936	5	4	1	3	140000	3	1	2	300	9	9	8	3	0	3	0	1	0	2	0	2	0	4	1	1	0	1	0	1	0	2	0	3	unknwon	1	0	1	0
Jiangsu Province	10	15	20	1	1	1	0	0.7	0.7	44	1936	3	4	0	1	96000	3	1	2	119	5	5	5	2	0	2	0	1	0	1	0	1	0	3	0	2	0	2	0	2	0	2	0	1	0	1	0	1	0
Jiangsu Province	10	10	10	1	1	1	1	0.7	0.7	44	1936	4	4	1	3	150000	3	1	2	120	10	10	8	5	1	4	0	3	0	2	0	5	1	5	1	2	0	2	0	4	0	2	0	4	1	2	0	2	0
Jiangsu Province	5	5	5	1	1	1	1	0.7	0.7	44	1936	5	4	1	3	200000	4	1	2	100	8	8	8	4	1	4	1	3	0	3	0	3	0	3	0	2	0	2	0	3	0	3	0	3	1	2	0	2	0
Jiangsu Province	0	0	0	0	0	0	1	0.7	0.7	44	1936	2	4	0	1	20000	4	1	2	90	6	6	6	2	0	2	0	2	0	2	0	2	0	2	0	2	0	2	0	2	0	2	0	2	0	2	0	2	0
Jiangsu Province	0	0	0	0	0	0	0	0.7	0.7	44	1936	1	5	1	2	90000	3	1	2	150	9	9	5	4	0	4	0	2	0	2	0	4	1	4	1	1	0	1	0	1	0	1	0	1	0	1	0	1	0
Jiangsu Province	40	60	80	1	1	1	1	0.8	0.8	43	1849	4	4	1	1	70000	3	1	2	254	9	8	8	5	0	4	0	3	0	3	0	2	0	3	0	3	0	4	0	4	0	4	0	4	0	3	0	4	0
Jiangsu Province	30	50	90	1	1	1	0	0	0	41	1681	3	4	0	1	50000	4	1	2	150	10	10	10	4	0	4	0	4	0	2	0	4	1	4	1	4	0	4	0	4	0	4	0	4	0	4	0	4	0
Jiangsu Province	10	15	20	1	1	1	1	0	0	41	1681	1	5	0	1	100000	3	1	2	200	8	7	6	3	0	3	1	2	0	2	0	5	1	5	1	5	0	4	0	2	0	2	0	3	0	1	0	1	0
Jiangsu Province	5	10	15	1	1	1	0	1	1	41	1681	3	4	1	1	70000	3	1	2	150	5	8	6	2	0	2	0	2	0	2	0	4	1	4	1	2	0	2	0	4	0	2	0	3	0	2	0	2	0
Jiangsu Province	0	0	5	0	0	1	1	0	0	41	1681	5	4	0	1	300000	2	1	2	80	6	6	6	4	1	4	1	3	0	2	0	4	0	4	1	4	0	3	0	4	0	4	0	4	0	2	0	3	0
Jiangsu Province	100	100	100	1	1	1	0	1	1	40	1600	5	4	1	2	100000	3	1	2	450	8	8	8	1	0	1	0	1	0	1	0	3	unknwon	3	unknwon	3	0	2	unknwon	3	0	3	unknwon	2	unknwon	2	0	3	unknwon
Jiangsu Province	0	0	0	0	0	0	0	0	0	40	1600	4	4	0	1	7000	6	0	2	300	9	9	7	2	0	2	0	2	0	2	0	3	0	2	0	2	0	2	0	2	0	2	0	2	0	3	0	2	0
Jiangsu Province	0	0	0	0	0	0	0	0	0	40	1600	3	5	0	1	150000	4	1	2	140	9	9	9	4	1	2	0	2	0	2	0	4	1	4	1	2	0	2	0	2	0	2	0	4	1	2	0	2	0
Jiangsu Province	50	80	100	1	1	1	0	0	0	37	1369	2	4	0	1	50000	4	1	2	60	9	9	6	2	0	2	0	2	0	2	0	2	0	2	0	2	0	2	0	2	0	2	0	2	0	2	0	2	0
Jiangsu Province	50	50	50	1	1	1	0	0	0	37	1369	3	4	0	1	120000	3	1	2	75	9	8	8	3	0	2	0	2	0	2	0	4	1	4	1	2	0	2	0	2	0	1	unknwon	2	0	2	0	2	0
Jiangsu Province	50	50	50	1	1	1	0	0	0	37	1369	3	5	0	1	80000	7	1	2	350	8	8	8	1	0	1	0	1	0	1	0	1	0	1	0	1	0	1	0	1	0	1	0	1	0	1	0	1	0
Jiangsu Province	10	10	10	1	1	1	1	0	0	37	1369	3	4	0	1	150000	3	1	2	300	6	6	6	4	1	2	0	2	0	1	0	4	1	4	1	1	0	4	1	4	1	1	0	4	1	4	1	1	0
Jiangsu Province	10	20	30	1	1	1	1	0	0	35	1225	4	4	0	1	75000	4	1	2	305	7	8	6	4	0	3	0	2	0	2	0	3	0	3	0	1	0	2	0	2	0	2	0	1	0	1	0	3	0
Jiangsu Province	50	50	50	1	1	1	0	1	1	33	1089	1	4	1	2	100000	5	1	2	350	7	7	8	2	0	2	0	2	0	2	0	3	0	3	0	2	0	2	0	4	0	3	0	3	0	3	0	3	0
Jiangsu Province	0	0	0	0	0	0	0	1	1	33	1089	5	4	1	3	100000	2	1	2	300	10	10	8	2	0	2	0	2	0	2	0	2	0	3	1	2	0	2	0	2	unknwon	3	unknwon	3	unknwon	2	0	2	0
Jiangsu Province	0	0	0	0	0	0	0	1	1	33	1089	5	5	1	1	100000	2	1	2	150	5	5	5	2	0	2	0	2	0	2	0	2	1	2	1	2	0	2	0	2	0	2	0	3	1	2	0	2	0
Jiangsu Province	100	100	100	1	1	1	1	1	1	32	1024	4	4	1	2	150000	5	1	2	400	7	6	7	2	1	2	1	2	1	2	1	3	0	2	1	2	1	2	1	2	1	3	1	2	1	2	1	2	1
Jiangsu Province	5	10	15	1	1	1	1	0	0	32	1024	4	4	0	1	100000	1	0	2	120	10	10	10	3	0	3	0	2	0	2	1	5	1	5	0	4	0	4	0	4	0	4	0	2	0	4	0	4	0
Jiangsu Province	80	80	80	1	1	1	1	0	0	30	900	4	5	0	1	70000	3	1	2	400	8	8	8	2	0	2	0	2	0	2	0	2	0	2	0	1	unknwon	1	unknwon	3	unknwon	1	0	2	unknwon	1	unknwon	1	unknwon
Jiangsu Province	10	10	10	1	1	1	0	0	0	30	900	3	4	0	1	200000	2	1	2	160	8	8	6	2	0	2	0	1	0	1	0	3	1	3	1	1	0	2	0	3	1	3	1	1	0	1	0	1	0
Jiangsu Province	0	0	0	0	0	0	0	0	0	30	900	2	3	0	1	20000	2	1	2	400	6	6	6	3	0	3	0	2	0	2	0	2	0	2	0	2	0	2	0	2	0	2	0	2	0	3	0	3	0
Jiangsu Province	10	15	20	1	1	1	0	0	0	29	841	5	4	0	1	230000	4	1	2	120	9	9	9	1	0	1	0	1	0	1	0	4	1	4	1	1	0	1	0	1	0	1	0	1	0	1	0	1	0
Jiangsu Province	10	10	10	1	1	1	1	1	1	28	784	4	5	1	3	55000	2	0	2	225	8	8	5	4	1	4	0	2	0	1	1	5	1	5	0	1	0	1	0	4	0	4	0	4	1	1	0	1	0
Jiangsu Province	5	5	5	1	1	1	0	1	1	28	784	6	5	1	3	120000	3	0	2	140	10	10	7	4	1	4	1	3	unknwon	4	unknwon	4	1	4	1	3	unknwon	3	unknwon	3	unknwon	3	unknwon	3	1	4	unknwon	4	unknwon
Jiangsu Province	5	7	10	1	1	1	0	0	0	27	729	5	5	0	1	80000	4	1	2	140	9	8	8	2	0	2	0	2	0	2	0	3	1	3	1	2	0	2	0	2	0	2	0	2	0	2	0	2	0
Jiangsu Province	0	0	0	0	0	0	0	0	0	26	676	3	2	0	1	30000	4	1	2	400	7	8	6	3	0	3	0	2	0	2	0	2	0	2	0	2	0	2	0	2	0	2	0	2	0	2	0	2	0
Jiangsu Province	0	0	0	0	0	0	1	1	1	26	676	4	4	1	2	90000	2	0	2	200	9	9	7	2	0	2	0	2	0	2	0	2	0	2	0	2	0	2	0	2	0	2	0	2	0	2	0	2	0
Jiangsu Province	50	50	50	1	1	1	1	1	1	24	576	1	4	1	3	200000	3	0	2	200	8	8	8	3	1	3	1	3	0	3	0	3	1	3	1	3	0	3	0	2	0	2	0	2	0	2	0	3	0
Jiangsu Province	30	30	30	1	1	1	0	0	0	24	576	5	4	0	1	300000	4	0	2	100	10	10	10	2	1	2	0	2	0	2	0	2	0	2	0	2	0	2	0	2	0	2	0	2	0	2	0	2	0
Jiangsu Province	0	0	0	0	0	0	0	1	1	22	484	5	5	1	2	12000	4	0	2	80	8	8	8	2	0	2	0	2	0	2	0	4	1	4	1	2	0	2	0	2	0	2	0	2	0	2	0	2	0
Jilin province	10	10	10	1	1	1	1	0	0	92	8464	1	4	0	1	10000	4	0	2	245	5	5	5	5	0	5	0	5	0	5	0	5	0	5	0	5	0	5	0	5	0	5	0	5	0	5	0	5	0
Jilin province	3	6	8	1	1	1	0	1	1	83	6889	3	5	1	3	100000	4	0	2	100	9	9	9	2	0	2	0	1	0	1	0	4	0	1	0	1	0	1	0	1	0	1	0	1	0	1	0	1	0
Jilin province	0	0	0	0	0	0	0	0	0	81	6561	3	2	0	1	5000	2	1	2	100	10	10	10	3	0	3	0	3	0	2	0	1	0	1	0	1	0	1	0	1	0	1	0	1	0	1	0	1	0
Jilin province	1	2	3	1	1	1	1	1	1	80	6400		2	1	2	20000	2	1	2	40	8	8	7	2	0	2	0	1	0	1	0	1	0	1	0	1	0	1	0	1	0	1	0	1	0	1	0	1	0
Jilin province	20	20	20	1	1	1	0	1	1	78	6084	4	4	1	3	28800	1	0	2	40	10	8	8	1	0	1	0	1	0	1	0	1	0	1	0	1	0	4	0	1	0	1	0	1	0	1	0	1	0
Jilin province	1	2	3	1	1	1	1	1	1	76	5776	4	4	1	3	40000	2	1	2	200	7	8	7	1	0	1	0	1	0	1	0	1	0	1	0	1	0	1	0	1	0	1	0	1	0	1	0	1	0
Jilin province	10	20	30	1	1	1	0	0	0	75	5625	2	4	0	1	4260	1	0	2	35	5	5	5	1	0	1	0	1	0	1	0	5	1	4	0	1	0	1	0	1	0	1	0	1	0	1	0	1	0
Jilin province	15	15	15	1	1	1	1	0	0	75	5625	3	4	0	1	15000	2	1	2	100	8	8	6	1	0	1	0	1	0	1	0	1	0	1	0	3	0	3	0	1	0	1	0	2	0	2	0	1	0
Jilin province	0	0	0	0	0	0	1	0	0	75	5625	2	3	0	1	60000	3	1	2	50	8	8	4	2	0	1	0	1	0	1	0	1	0	1	0	1	0	1	0	1	0	1	0	1	0	2	0	1	0
Jilin province	50	50	50	1	1	1	0	0	0	74	5476	2	3	0	1	0	2	1	2	100	8	8	8	1	0	1	0	2	0	2	0	3	0	2	0	2	0	2	0	2	0	2	0	2	0	3	0	2	0
Jilin province	0	0	0	0	0	0	1	0	0	74	5476	3	4	0	1	25000	1	0	2	20	9	9	8	2	0	2	0	2	0	2	0	2	0	2	0	2	0	2	0	2	0	2	0	2	0	2	0	2	0
Jilin province	5	10	15	1	1	1	1	0	0	73	5329	2	1	0	1	10000	2	1	2	120	8	8	6	2	0	2	0	2	0	2	0	2	0	2	0	3	0	1	0	1	0	1	0	1	0	3	0	2	0
Jilin province	8	10	12	1	1	1	0	1	1	73	5329	2	2	1	1	44000	2	1	2	80	8	6	5	1	0	1	0	1	0	2	0	3	0	1	0	1	0	1	0	1	0	1	0	1	0	1	0	1	0
Jilin province	0	0	0	0	0	0	1	1	1	73	5329		3	1	1	20000	2	1	2	100	5	8	7	2	0	2	0	2	0	2	0	2	1	2	0	1	0	1	0	1	0	1	0	1	0	2	0	2	0
Jilin province	70	100	130	1	1	1	1	0	0	72	5184	3	4	0	1	130000	1	0	2	60	8	7	4	2	0	1	0	1	0	1	0	1	0	1	0	1	0	1	0	1	0	1	0	1	0	1	0	1	0
Jilin province	3	4	5	1	1	1	1	1	1	72	5184	3	4	1	2	40000	1	1	2	100	9	9	8	3	0	3	0	2	0	1	0	3	0	2	0	1	0	1	0	1	0	1	0	1	0	1	0	1	0
Jilin province	0	0	0	0	0	0	1	0	0	72	5184	4	2	0	1	6000	2	1	2	60	9	8	7	2	0	2	0	1	0	1	0	1	0	1	0	1	0	1	0	1	0	1	0	1	0	1	0	2	0
Jilin province	0	0	0	0	0	0	1	0	0	71	5041	2	2	0	1	3800	2	1	2	120	8	7	8	2	0	2	0	2	0	2	0	4	1	2	0	2	0	2	0	2	0	2	0	2	0	4	0	2	0
Jilin province	10	15	20	1	1	1	1	0	0	70	4900	2	4	0	1	10000	4	1	2	600	10	10	8	1	0	1	0	1	0	1	0	1	0	1	0	1	0	1	0	1	0	1	0	1	0	1	0	1	0
Jilin province	0	0	0	0	0	0	1	1	1	70	4900	5	3	1	3	70000	2	1	2	100	10	10	10	4	0	5	0	3	0	2	0	4	1	4	0	3	0	1	0	3	0	1	0	1	0	1	0	1	0
Jilin province	0	0	0	0	0	0	1	0	0	70	4900	3	4	0	1	20000	2	1	2	80	9	10	4	1	0	1	0	1	0	1	0	1	0	1	0	1	0	1	0	1	0	1	0	1	0	1	0	1	0
Jilin province	2	5	10	1	1	1	1	0	0	69	4761	3	3	0	1	15000	6	1	2	60	8	9	6	2	0	2	0	2	0	2	0	2	0	2	0	1	0	1	0	2	0	1	0	1	0	2	0	1	0
Jilin province	0	0	0	0	0	0	0	0	0	69	4761	1	2	0	1	50000	4	0	2	100	6	7	4	1	0	1	0	2	0	2	0	2	0	1	0	1	0	1	0	1	0	1	0	2	0	3	0	2	0
Jilin province	0	0	0	0	0	0	1	0	0	69	4761	4	3	0	1	20000	2	1	2	180	8	8	4	2	0	2	0	2	0	2	0	3	1	3	0	2	0	2	0	2	0	2	0	3	1	2	0	2	0
Jilin province	10	20	30	1	1	1	1	0	0	68	4624	4	2	0	1	3000	2	1	2	160	4	4	8	2	0	2	0	2	0	1	0	1	0	1	0	1	0	1	0	1	0	1	0	1	0	1	0	1	0
Jilin province	0	0	0	0	0	0	0	1	1	68	4624	2	2	1	1	10000	2	1	2	100	8	8	5	1	0	1	0	1	0	1	0	1	0	1	0	1	0	1	0	1	0	1	0	1	0	1	0	1	0
Jilin province	0	0	0	0	0	0	0	0	0	67	4489	1	3	0	1	30000	2	1	2	100	10	9	8	2	0	2	0	1	0	1	0	2	0	2	0	1	0	3	0	1	0	1	0	1	0	1	0	1	0
Jilin province	0	0	0	0	0	0	1	1	1	67	4489	4	2	1	2	40000	2	1	2	110	8	8	8	4	0	4	0	1	0	1	0	4	0	4	0	1	0	1	0	1	0	1	0	1	0	1	0	1	0
Jilin province	0	0	0	0	0	0	0	0	0	67	4489	2	2	0	1	15000	3	1	2	35	10	9	5	1	0	1	0	1	0	1	0	4	0	1	0	1	0	1	0	1	0	1	0	1	0	1	0	1	0
Jilin province	10	15	20	1	1	1	1	0	0	66	4356	3	1	0	1	7920	1	1	2	100	7	8	5	2	0	2	0	3	0	3	0	4	1	1	0	3	0	2	0	4	0	1	0	1	0	1	0	4	0
Jilin province	10	15	20	1	1	1	1	1	1	66	4356	4	2	1	3	50000	3	1	2	140	8	8	8	2	0	2	0	3	0	2	0	4	1	2	0	2	0	2	0	3	0	3	0	3	0	3	0	3	0
Jilin province	1	3	5	1	1	1	0	0	0	66	4356	3	4	0	1	20000	2	1	2	200	8	9	6	1	0	1	0	1	0	1	0	1	0	1	0	1	0	1	0	1	0	1	0	1	0	1	0	1	0
Jilin province	0	0	0	0	0	0	1	0	0	66	4356	2	2	0	1	15000	6	1	2	80	7	7	3	2	0	2	0	2	0	2	0	2	0	2	0	2	0	2	0	2	0	2	0	2	0	2	0	2	0
Jilin province	0	0	0	0	0	0	1	0	0	66	4356	2	2	0	1	0	1	0	2	50	9	10	8	4	0	1	0	1	0	1	0	4	0	1	0	1	0	1	0	1	0	1	0	1	0	1	0	1	0
Jilin province	0	0	0	0	0	0	1	0	0	66	4356	2	4	0	1	20000	2	1	2	100	7	8	7	1	0	1	0	1	0	1	0	1	0	1	0	1	0	1	0	1	0	1	0	1	0	1	0	1	0
Jilin province	4	8	10	1	1	1	0	1	1	65	4225	1	2	1	2	48000	2	1	2	80	9	9	8	2	0	2	0	1	0	1	0	2	0	1	0	1	0	1	0	1	0	1	0	1	0	1	0	1	0
Jilin province	0	0	0	0	0	0	1	0	0	65	4225	4	2	0	1	40000	3	1	2	3	10	10	10	2	0	1	0	1	0	1	0	5	1	1	0	1	0	1	0	1	0	1	0	1	0	4	1	1	0
Jilin province	0	0	0	0	0	0	1	0	0	65	4225	1	2	0	1	2000	1	0	2	100	9	9	8	3	0	3	0	2	0	1	0	1	0	1	0	1	0	1	0	1	0	1	0	1	0	1	0	1	0
Jilin province	10	15	20	1	1	1	0	1	1	64	4096	3	2	1	3	50000	2	1	2	30	10	10	10	1	0	1	0	2	0	3	0	4	1	1	0	2	0	2	0	3	0	2	0	2	0	2	0	2	0
Jilin province	10	10	10	1	1	1	0	0	0	64	4096	1	2	0	1	0	3	0	2	120	10	10	10	1	0	1	0	1	0	1	0	2	0	1	0	1	0	4	unknwon	1	0	1	0	1	0	4	0	1	0
Jilin province	2	3	4	1	1	1	0	0	0	64	4096	2	3	0	1	0	3	1	2	50	9	9	9	1	0	1	0	1	0	1	0	1	0	1	0	1	0	1	0	1	0	1	0	1	0	1	0	1	0
Jilin province	1	2	3	1	1	1	1	1	1	64	4096	4	4	1	2	30000	2	1	2	140	8	8	4	3	0	3	0	1	0	2	0	4	1	1	0	3	0	1	0	4	0	1	0	1	0	2	0	2	0
Jilin province	0	0	0	0	0	0	0	0	0	64	4096	2	4	0	1	3000	2	1	2	70	9	10	8	2	0	2	0	2	0	1	0	3	unknwon	3	0	2	0	4	0	4	0	2	0	2	0	4	unknwon	2	0
Jilin province	0	0	0	0	0	0	1	0	0	64	4096	2	1	0	1	16000	2	1	2	70	7	8	8	1	0	1	0	1	0	1	0	1	0	1	0	1	0	1	0	1	0	1	0	1	0	3	0	1	0
Jilin province	0	0	0	0	0	0	0	0	0	64	4096	1	1	0	1	30000	2	0	2	100	7	7	10	1	0	1	0	1	0	1	0	1	0	1	0	1	0	1	0	1	0	1	0	1	0	1	0	1	0
Jilin province	0	0	0	0	0	0	0	1	1	64	4096	3	4	1	1	24000	2	1	2	70	8	9	8	1	0	1	0	1	0	1	0	1	0	1	0	1	0	1	0	1	0	1	0	1	0	1	0	1	0
Jilin province	4	6	8	1	1	1	0	0	0	63	3969	3	4	0	1	6000	2	1	2	60	9	9	9	2	0	2	0	1	0	1	0	4	0	1	0	1	0	1	0	4	0	1	0	1	0	1	0	1	0
Jilin province	4	6	8	1	1	1	1	1	1	62	3844	4	5	1	3	60000	3	1	2	80	9	8	8	2	0	2	0	1	0	1	0	4	0	4	0	1	0	1	0	4	0	1	0	1	0	1	0	1	0
Jilin province	0	0	0	0	0	0	0	0	0	62	3844	2	2	0	1	3600	3	1	2	60	8	9	9	2	0	2	0	2	0	2	0	2	0	2	0	1	0	2	0	1	0	1	0	1	0	1	0	1	0
Jilin province	50	50	50	1	1	1	1	0	0	61	3721	2	4	0	1	7000	2	1	2	100	10	10	10	4	0	1	0	1	0	1	0	1	0	1	0	1	0	1	0	1	0	1	0	1	0	1	0	1	0
Jilin province	5	10	15	1	1	1	1	1	1	61	3721	2	4	1	3	80000	2	1	2	100	8	8	8	3	0	3	0	1	0	1	0	3	0	2	0	1	0	1	0	1	0	1	0	3	0	1	0	1	0
Jilin province	0	0	0	0	0	0	0	0	0	60	3600	2	2	0	1	6000	2	1	2	100	8	9	10	4	0	4	0	2	0	2	0	1	0	1	0	4	1	1	0	1	0	1	0	1	0	1	0	4	0
Jilin province	0	0	0	0	0	0	0	1	1	60	3600	4	4	1	1	30000	1	0	2	100	8	7	9	2	0	2	0	2	0	2	0	2	1	1	0	2	0	2	0	2	0	2	0	2	0	2	0	2	0
Jilin province	20	20	20	1	1	1	0	0	0	59	3481	2	4	0	1	20000	2	1	2	40	10	10	5	1	0	1	0	1	0	1	0	1	0	1	0	1	0	1	0	1	0	1	0	1	0	1	0	1	0
Jilin province	10	15	20	1	1	1	1	0	0	59	3481	2	2	0	1	20000	3	1	2	80	8	8	8	2	0	1	0	1	0	1	0	1	0	1	0	1	0	1	0	1	0	1	0	1	0	1	0	1	0
Jilin province	6	12	15	1	1	1	0	1	1	59	3481	4	3	1	1	45000	2	1	2	80	9	8	7	1	0	1	0	1	0	1	0	1	0	1	0	1	0	1	0	1	0	1	0	1	0	1	0	1	0
Jilin province	50	100	150	1	1	1	1	1	1	58	3364	5	2	1	1	200000	3	1	2	150	10	10	10	4	0	4	0	1	0	1	0	5	1	2	0	1	0	1	0	1	0	1	0	1	0	1	0	1	0
Jilin province	5	10	15	1	1	1	0	1	1	58	3364	4	2	1	2	10000	3	1	2	40	10	10	7	2	0	3	0	2	0	2	0	4	0	2	0	2	0	1	0	1	0	2	0	2	0	1	0	1	0
Jilin province	10	10	10	1	1	1	1	0	0	58	3364	3	2	0	1	5000	1	0	2	40	8	8	8	4	0	1	0	1	0	1	0	1	0	1	0	1	0	1	0	1	0	1	0	1	0	1	0	1	0
Jilin province	5	7	9	1	1	1	0	1	1	58	3364	4	2	1	1	24000	2	1	2	100	10	10	9	4	0	4	0	3	0	2	0	4	0	2	0	1	0	1	0	1	0	2	0	3	0	3	0	1	0
Jilin province	2	4	5	1	1	1	0	0	0	58	3364	2	4	0	1	20000	2	1	2	80	8	8	7	4	0	4	0	3	0	2	0	2	0	2	0	2	0	2	0	2	0	2	0	2	0	2	0	2	0
Jilin province	100	120	140	1	1	1	1	0	0	57	3249	3	4	0	1	100000	2	1	2	12	8	10	5	1	0	1	0	1	0	1	0	1	1	1	0	1	0	1	0	1	0	1	0	1	0	1	0	1	0
Jilin province	40	50	60	1	1	1	0	0	0	57	3249	2	5	0	1	250000	7	1	2	15	10	8	10	1	0	1	0	1	0	1	0	3	1	1	0	1	0	1	0	1	0	1	0	1	0	1	0	1	0
Jilin province	3	5	10	1	1	1	1	0	0	57	3249	3	3	0	1	30000	2	1	2	60	10	9	6	1	0	1	0	1	0	1	0	4	1	1	0	1	0	3	0	4	0	1	0	1	0	1	0	1	0
Jilin province	3	5	9	1	1	1	0	1	1	57	3249	3	4	1	1	40000	2	1	2	90	8	8	7	4	0	4	0	2	0	2	0	4	0	3	0	1	0	1	0	2	0	1	0	1	0	1	0	1	0
Jilin province	3	5	8	1	1	1	0	0	0	56	3136	2	4	0	1	20000	3	1	2	40	9	8	7	4	0	1	0	1	0	1	0	1	0	1	0	1	0	1	0	1	0	1	0	1	0	1	0	1	0
Jilin province	0	0	0	0	0	0	1	0	0	56	3136	3	5	0	1	15000	3	1	2	400	8	8	8	2	0	2	0	2	0	1	0	3	1	2	0	1	0	1	0	1	0	2	0	2	0	2	0	2	0
Jilin province	0	0	0	0	0	0	0	0	0	56	3136	2	2	0	1	20000	4	1	2	200	5	5	7	1	0	1	0	1	0	1	0	1	0	1	0	1	0	1	0	1	0	1	0	1	0	1	0	1	0
Jilin province	0	0	0	0	0	0	1	0	0	55	3025	2	2	0	1	60000	5	1	2	60	10	10	7	1	0	1	0	1	0	1	0	1	1	1	0	1	0	1	0	1	0	1	0	1	0	1	0	1	0
Jilin province	0	0	0	0	0	0	0	0	0	55	3025	2	3	0	1	30000	2	1	2	80	6	7	7	1	0	1	0	1	0	1	0	1	0	1	0	1	0	1	0	1	0	1	0	1	0	1	0	1	0
Jilin province	30	45	60	1	1	1	1	1	1	54	2916	5	5	1	1	450000	1	1	2	79	9	9	9	1	0	4	0	1	0	1	0	4	0	1	0	4	0	4	1	4	0	1	0	2	0	4	0	1	0
Jilin province	5	5	15	1	1	1	0	0	0	54	2916	3	3	0	1	20000	3	1	2	70	8	9	8	2	0	2	0	2	0	2	0	3	1	1	0	1	0	3	0	2	0	1	0	1	0	1	0	3	0
Jilin province	10	20	30	1	1	1	0	0	0	53	2809	4	2	0	1	20000	2	1	2	10	10	8	8	1	0	1	0	1	0	1	0	4	1	1	0	1	0	1	0	1	0	1	0	1	0	1	0	1	0
Jilin province	10	15	20	1	1	1	0	0	0	53	2809	2	2	0	1	10000	2	1	2	170	8	8	8	2	0	2	0	2	0	2	0	4	1	2	0	3	0	2	0	2	0	2	0	2	0	3	0	2	0
Jilin province	10	15	20	1	1	1	0	0	0	53	2809	3	4	0	1	50000	3	1	2	250	8	8	5	3	0	1	0	1	0	1	0	4	0	1	0	1	0	1	0	1	0	1	0	1	0	1	0	1	0
Jilin province	15	15	15	1	1	1	1	1	1	53	2809	5	4	1	3	200000	3	1	2	150	9	10	9	1	0	1	0	1	0	4	1	5	1	5	1	1	0	1	0	1	0	1	0	4	1	1	0	1	0
Jilin province	5	10	15	1	1	1	1	0	0	53	2809	3	4	0	1	100000	4	1	2	60	8	8	8	3	0	3	0	1	0	1	0	2	0	1	0	1	0	1	0	1	0	1	0	2	0	1	0	1	0
Jilin province	5	10	15	1	1	1	0	0	0	53	2809	2	3	0	2	60000	2	1	2	400	8	9	5	2	0	2	0	1	0	1	0	2	0	1	0	1	0	1	0	1	0	1	0	1	0	1	0	1	0
Jilin province	10	10	10	1	1	1	1	1	1	53	2809	5	3	1	1	400000	2	1	2	80	8	8	8	1	0	1	0	1	0	1	0	3	0	1	0	1	0	1	0	1	0	1	0	1	0	1	0	1	0
Jilin province	10	10	10	1	1	1	1	0	0	53	2809	3	2	0	3	50000	3	1	2	30	8	8	8	2	0	2	0	1	0	1	0	1	0	1	0	1	0	1	0	1	0	1	0	1	0	1	0	1	0
Jilin province	5	6	7	1	1	1	1	0	0	53	2809	3	4	0	1	90000	3	1	2	100	8	7	7	2	0	2	0	1	0	1	0	3	0	2	0	2	0	2	0	2	0	1	0	2	0	2	0	1	0
Jilin province	0	0	0	0	0	0	0	1	1	53	2809	5	3	1	1	150000	2	1	2	80	8	8	8	1	0	1	0	1	0	1	0	1	0	1	0	1	0	1	0	1	0	1	0	1	0	1	0	1	0
Jilin province	20	20	30	1	1	1	0	1	1	52	2704	4	5	1	3	41600	4	1	2	250	10	8	8	2	0	2	0	3	0	3	0	4	1	2	0	2	0	3	0	3	0	2	0	3	0	2	0	4	0
Jilin province	10	10	10	1	1	1	1	0	0	52	2704	2	4	0	1	10000	2	0	2	90	9	9	8	1	0	1	0	1	0	1	0	1	0	3	0	1	0	1	0	1	0	1	0	1	0	1	0	1	0
Jilin province	10	15	20	1	1	1	0	1	1	51	2601	5	5	1	3	72000	2	0	2	70	10	10	8	4	0	4	0	2	0	1	0	5	1	4	0	1	0	1	0	1	0	1	0	1	0	1	0	1	0
Jilin province	5	5	10	1	1	1	1	0	0	51	2601	3	3	0	1	20000	2	1	2	150	9	10	8	1	0	1	0	1	0	1	0	4	1	1	0	4	0	4	0	1	0	1	0	1	0	1	0	4	0
Jilin province	0	0	0	0	0	0	1	0	0	51	2601	3	2	0	1	5500	1	1	2	10	1	10	7	1	0	1	0	1	0	1	0	1	1	1	0	1	0	1	0	1	0	1	0	1	0	1	0	1	0
Jilin province	0	0	0	0	0	0	0	0	0	51	2601	2	4	0	1	22000	2	1	2	40	7	7	8	1	0	1	0	1	0	1	0	1	0	1	0	1	0	1	0	1	0	1	0	1	0	1	0	1	0
Jilin province	5	10	15	1	1	1	1	0	0	50	2500	3	4	0	1	70000	2	1	2	200	8	8	7	2	0	2	0	1	0	1	0	2	0	1	0	1	0	1	0	1	0	1	0	2	0	1	0	1	0
Jilin province	3	5	6	1	1	1	1	1	1	50	2500	3	5	1	2	56000	2	1	2	70	10	8	8	3	0	3	0	1	0	1	0	3	0	3	0	1	0	1	0	2	0	1	0	1	0	1	0	1	0
Jilin province	5	5	5	1	1	1	1	0	0	50	2500	1	2	0	1	10000	3	0	2	24	10	8	7	1	0	4	1	1	0	1	0	1	0	1	0	1	0	1	0	1	0	1	0	1	0	1	0	4	0
Jilin province	50	50	50	1	1	1	0	0.1	0.1	49	2401	3	4	1	3	80000	3	1	2	200	8	8	8	3	0	3	0	2	0	2	0	2	0	2	0	1	0	1	0	1	0	1	0	1	0	1	0	1	0
Jilin province	20	30	40	1	1	1	0	0.1	0.1	49	2401	5	5	0	1	150000	3	1	2	150	10	5	7	4	0	4	0	4	0	1	0	5	1	4	0	1	0	1	0	1	0	1	0	1	0	1	0	1	0
Jilin province	10	15	20	1	1	1	0	0.1	0.1	49	2401	2	5	0	1	10000	1	1	2	50	9	9	3	1	0	1	0	1	0	1	0	1	0	1	0	1	0	1	0	1	0	1	0	1	0	1	0	1	0
Jilin province	2.1	5.6	9.1	1	1	1	0	0.1	0.1	49	2401	2	3	0	1	20000	4	1	2	100	9	9	9	2	0	2	0	2	0	2	0	2	0	2	0	2	0	2	0	2	0	2	0	2	0	4	1	2	0
Jilin province	2	4	6	1	1	1	0	0.1	0.1	49	2401	4	5	1	3	150000	3	1	2	150	8	8	8	2	0	2	0	2	0	2	0	3	0	2	0	2	0	2	0	3	0	2	0	2	0	2	0	2	0
Jilin province	20	20	20	1	1	1	0	0.2	0.2	48	2304	5	3	1	3	30000	1	0	2	100	8	9	7	4	0	4	0	3	0	3	0	3	1	3	1	2	0	2	0	2	0	2	0	2	0	2	0	2	0
Jilin province	10	12	15	1	1	1	0	0.2	0.2	48	2304	3	5	1	2	60000	3	1	2	120	10	9	7	2	0	2	0	1	0	1	0	3	0	3	0	2	0	2	0	3	0	2	0	4	0	1	0	2	0
Jilin province	5	5	10	1	1	1	1	0.2	0.2	48	2304	2	2	0	1	40000	2	1	2	200	8	7	7	1	0	1	0	1	0	1	0	5	0	1	0	1	0	1	0	1	0	1	0	1	0	1	0	1	0
Jilin province	0	0	0	0	0	0	0	0.2	0.2	48	2304	1	2	0	1	10000	3	1	2	200	8	8	5	1	0	1	0	1	0	1	0	1	0	1	0	1	0	1	0	1	0	1	0	1	0	1	0	1	0
Jilin province	1	1	1	1	1	1	0	0.3	0.3	47	2209	3	4	1	1	50000	2	1	2	80	9	9	9	4	0	4	0	2	0	2	0	4	0	4	0	2	0	2	0	4	0	2	0	2	0	3	0	2	0
Jilin province	0	0	0	0	0	0	0	0.3	0.3	47	2209	3	3	1	1	30000	2	1	2	80	7	8	6	1	0	1	0	1	0	1	0	1	0	1	0	1	0	1	0	1	0	1	0	1	0	1	0	1	0
Jilin province	50	50	50	1	1	1	0	0.4	0.4	46	2116	2	5	1	2	200000	3	1	2	50	10	10	10	4	0	4	0	1	0	1	0	5	1	1	0	1	0	1	0	1	0	1	0	1	0	1	0	1	0
Jilin province	0	0	0	0	0	0	0	0.4	0.4	46	2116	2	5	0	1	3000	3	1	2	200	8	8	4	3	0	3	0	3	0	3	0	3	0	3	0	3	0	3	0	3	0	3	0	3	0	3	0	3	0
Jilin province	0	0	0	0	0	0	1	0.4	0.4	46	2116	4	4	0	1	20000	2	1	2	150	10	10	10	4	0	2	0	2	0	2	0	2	0	1	0	1	0	1	0	1	0	1	0	1	0	1	0	1	0
Jilin province	0	0	0	0	0	0	0	0.4	0.4	46	2116	3	4	0	1	40000	4	1	2	55	9	6	8	1	0	1	0	1	0	1	0	1	0	1	0	1	0	1	0	1	0	1	0	1	0	1	0	1	0
Jilin province	8	15	20	1	1	1	1	0.5	0.5	45	2025	4	4	1	3	30000	3	1	2	120	8	8	5	2	0	2	0	2	0	2	0	3	0	3	0	2	0	2	0	2	0	2	0	2	0	2	0	2	0
Jilin province	5	10	15	1	1	1	0	0.5	0.5	45	2025	2	2	0	1	42000	3	1	2	40	9	9	9	1	0	1	0	1	0	1	0	1	0	1	0	1	0	1	0	1	0	1	0	1	0	1	0	1	0
Jilin province	0	0	0	0	0	0	1	0.5	0.5	45	2025	2	3	0	1	100000	2	1	2	140	10	10	8	2	0	2	0	2	0	1	0	4	0	3	0	2	0	4	0	2	0	4	0	2	0	5	0	2	0
Jilin province	0	0	0	0	0	0	0	0.5	0.5	45	2025	5	4	1	1	50000	2	1	2	100	8	8	8	1	0	1	0	1	0	1	0	1	0	1	0	1	0	1	0	1	0	1	0	1	0	1	0	1	0
Jilin province	3	8	13	1	1	1	0	0.6	0.6	44	1936	3	5	0	1	100000	3	1	2	100	9	9	9	2	0	2	0	2	0	2	0	5	1	5	0	2	0	2	0	5	0	5	0	5	0	2	0	2	0
Jilin province	0	0	0	0	0	0	0	0.6	0.6	44	1936	2	5	0	1	20000	2	0	2	120	8	7	7	2	0	2	0	2	0	2	0	1	0	1	0	1	0	1	0	1	0	1	0	1	0	2	0	2	0
Jilin province	0	0	0	0	0	0	1	0.7	0.7	43	1849	2	4	0	1	50000	4	1	2	200	8	8	8	1	0	1	0	1	0	1	0	1	1	1	0	1	0	1	0	1	0	1	0	1	0	1	0	1	0
Jilin province	5	10	10	1	1	1	1	0	0	41	1681	4	4	0	1	60000	2	1	2	150	10	10	10	1	0	1	0	1	0	1	0	1	0	1	0	1	0	1	0	3	0	2	0	2	0	2	0	2	0
Jilin province	0	0	0	0	0	0	0	1	1	41	1681	3	4	1	1	50000	4	1	2	25	9	9	8	1	0	1	0	1	0	1	0	1	0	1	0	1	0	1	0	1	0	1	0	1	0	1	0	1	0
Jilin province	4	5	6	1	1	1	0	0	0	39	1521	3	5	0	2	40000	1	1	2	100	9	9	9	2	0	2	0	1	0	1	0	3	0	2	0	1	0	1	0	1	0	1	0	1	0	1	0	1	0
Jilin province	3	5	6	1	1	1	1	0	0	38	1444	3	4	0	1	10000	3	1	2	60	9	8	5	2	0	2	0	1	0	1	0	1	0	1	0	1	0	1	0	1	0	1	0	1	0	1	0	1	0
Jilin province	0	0	0	0	0	0	0	0	0	38	1444	2	5	0	1	25000	5	1	2	200	9	8	9	4	0	4	0	3	0	2	0	4	1	2	0	2	0	2	0	2	0	2	0	2	0	4	0	2	0
Jilin province	0	0	0	0	0	0	1	0	0	37	1369	3	4	0	1	15000	2	0	2	300	8	8	3	2	0	2	0	2	0	2	0	4	1	2	0	2	0	2	0	2	0	2	0	3	0	4	0	2	0
Jilin province	5	7	8	1	1	1	0	0	0	35	1225	3	4	0	1	80000	3	1	2	60	9	8	9	3	0	3	0	2	0	2	0	3	0	2	0	1	0	2	0	3	0	2	0	3	0	2	0	1	0
Jilin province	0	0	0	0	0	0	0	0	0	35	1225	3	5	0	1	60000	3	1	2	700	8	8	8	3	0	3	0	2	0	2	0	4	1	2	0	2	0	2	0	2	0	2	0	2	0	3	0	2	0
Jilin province	0	0	0	0	0	0	0	0	0	35	1225	3	4	0	1	20000	6	1	2	70	8	10	3	1	0	1	0	1	0	1	0	1	0	1	0	1	0	1	0	1	0	1	0	1	0	1	0	1	0
Jilin province	0	0	0	0	0	0	0	0	0	34	1156	4	5	0	1	40000	3	1	2	50	9	5	3	1	0	1	0	1	0	1	0	1	0	1	0	1	0	1	0	1	0	1	0	1	0	1	0	1	0
Jilin province	2	10	10	1	1	1	1	0	0	32	1024	3	4	0	1	10000	2	0	2	200	8	8	9	2	0	2	0	1	0	2	0	2	0	2	0	2	0	2	0	2	0	2	0	2	0	2	0	2	0
Jilin province	2	3	4	1	1	1	1	1	1	32	1024	4	5	1	3	40000	3	1	2	80	9	9	9	3	0	3	0	1	0	1	0	4	0	1	0	1	0	1	0	1	0	1	0	3	0	1	0	1	0
Jilin province	1	2	3	1	1	1	1	0	0	32	1024	4	5	0	1	96000	2	1	2	100	8	8	8	2	0	2	0	1	0	2	0	4	0	4	0	2	0	2	0	2	0	3	0	4	0	1	0	1	0
Jilin province	20	20	20	1	1	1	1	1	1	30	900	4	4	1	3	51000	2	0	2	150	9	7	8	1	0	1	0	1	0	1	0	1	unknwon	1	unknwon	1	0	1	0	1	0	1	0	1	0	1	0	1	0
Jilin province	0	0	0	0	0	0	0	0	0	29	841	5	2	0	3	100000	2	0	2	40	7	7	5	1	0	1	0	1	0	1	0	4	0	1	0	1	0	1	0	1	0	1	0	4	0	1	0	2	0
Jilin province	0	0	0	0	0	0	1	1	1	27	729	5	5	1	1	80000	1	0	2	100	9	8	9	2	0	2	0	2	0	2	0	2	0	1	0	2	0	1	0	2	0	1	0	1	0	2	0	2	0
Jilin province	10	20	30	1	1	1	0	1	1	26	676	5	3	1	3	100000	2	0	2	70	8	8	6	3	0	3	0	1	0	1	0	4	1	4	1	1	0	1	0	1	0	1	0	1	0	1	0	1	0
Jilin province	25	25	25	1	1	1	1	0	0	25	625	3	5	0	1	60000	3	0	2	100	10	10	3	4	0	4	0	2	0	2	0	2	0	2	0	2	0	2	0	2	0	2	0	2	0	2	0	2	0
Jilin province	5	10	15	1	1	1	0	0	0	25	625	4	4	0	1	20000	1	0	2	80	9	9	8	2	0	2	0	2	0	3	0	3	0	2	0	2	0	2	0	1	0	1	0	2	0	1	0	1	0
Jilin province	30	40	50	1	1	1	0	1	1	22	484	5	5	1	2	72000	4	0	2	60	9	9	8	4	0	4	0	4	0	3	0	4	0	4	0	3	0	3	0	3	0	3	0	4	0	3	0	3	0
Hunan province	5	5	5	1	1	1	0	0	0	86	7396	1	1	0	1	54000	2	1	2	80	10	5	9	1	0	1	0	1	0	1	0	1	0	1	0	1	0	1	0	1	0	1	0	1	0	1	0	1	0
Hunan province	0	0	0	0	0	0	1	0	0	85	7225	2	3	0	1	2500	2	1	2	34	7	7	7	1	0	1	0	1	0	1	0	1	0	1	0	1	0	1	0	1	0	1	0	1	0	1	0	1	0
Hunan province	8	6	8	1	1	1	1	0	0	83	6889	3	4	0	1	150000	6	1	2	200	9	9	8	4	0	2	0	2	0	2	0	2	0	2	0	3	0	3	0	2	0	2	0	3	0	3	0	3	0
Hunan province	6	9	12	1	1	1	1	0	0	80	6400	3	5	0	1	35000	4	1	2	100	7	7	8	4	1	1	0	1	0	1	0	1	0	1	0	1	0	1	0	1	0	1	0	1	0	1	0	1	0
Hunan province	6	4	6	1	1	1	1	1	1	80	6400	3	4	1	1	40000	3	1	2	285	8	9	8	4	0	3	0	2	0	2	0	3	0	2	0	2	0	2	0	2	0	2	0	2	0	2	0	2	0
Hunan province	0	0	0	0	0	0	1	0	0	78	6084	2	1	0	1	2000	2	1	2	40	10	8	8	1	0	1	0	1	0	1	0	1	0	1	0	1	0	1	0	1	0	1	0	1	0	1	0	1	0
Hunan province	7	6	7	1	1	1	0	1	1	77	5929	4	4	1	2	36000	2	0	2	70	9	9	7	1	0	2	0	2	0	2	0	3	0	2	0	3	0	3	0	2	0	3	0	2	0	3	0	2	0
Hunan province	0	0	0	0	0	0	1	0	0	77	5929	2	3	0	1	8000	2	1	2	70	4	8	8	1	0	1	0	1	0	3	0	2	0	2	0	2	0	3	0	2	0	1	0	1	0	4	1	4	1
Hunan province	10	15	20	1	1	1	1	0	0	76	5776	1	2	0	1	40000	2	1	2	85	7	8	7	2	0	2	0	2	0	2	0	2	0	2	0	2	0	2	0	2	0	2	0	2	0	2	0	2	0
Hunan province	0	0	0	0	0	0	0	0	0	75	5625	3	4	0	1	0	2	1	2	100	10	9	8	1	0	1	0	2	0	2	0	2	0	2	0	2	0	2	0	2	0	2	0	2	0	2	0	2	0
Hunan province	0	0	0	0	0	0	0	0	0	75	5625	1	2	0	1	3000	2	1	2	40	6	6	5	2	0	2	0	2	0	2	0	2	0	2	0	2	0	1	0	1	0	1	0	1	0	1	0	1	0
Hunan province	2	3	5	1	1	1	1	1	1	69	4761	4	2	1	1	300000	3	1	2	250	6	6	5	1	0	1	0	1	0	1	0	1	0	1	0	1	0	1	0	1	0	1	0	1	0	1	0	1	0
Hunan province	0	0	0	0	0	0	1	1	1	69	4761	4	3	1	1	150000	6	1	2	200	9	9	9	2	0	2	0	1	0	1	0	4	1	1	0	1	0	1	0	1	0	1	0	4	0	1	0	1	0
Hunan province	4	5	6	1	1	1	1	1	1	68	4624	5	4	1	1	900000	2	1	2	40	9	8	7	1	0	1	0	1	0	1	0	4	1	4	0	1	0	1	0	1	0	1	0	1	0	1	0	1	0
Hunan province	0	0	0	0	0	0	0	0	0	65	4225	1	3	0	1	3000	1	1	2	333	6	5	7	1	0	1	0	1	0	1	0	1	0	1	0	1	0	1	0	1	0	1	0	1	0	1	0	1	0
Hunan province	3	4	5	1	1	1	0	0	0	61	3721	3	3	0	1	10000	2	1	2	400	10	10	10	2	0	2	0	2	0	3	0	3	1	2	0	2	0	2	0	2	0	2	0	2	0	2	0	1	0
Hunan province	0	0	0	0	0	0	1	0	0	61	3721	2	4	0	1	35000	1	0	2	160	9	9	8	1	0	1	0	1	0	1	0	2	0	1	0	1	0	3	0	1	0	1	0	1	0	1	0	1	0
Hunan province	0	0	0	0	0	0	0	0	0	61	3721	2	2	0	1	2500	2	1	2	600	9	8	6	1	0	1	0	1	0	1	0	4	1	4	1	1	0	2	0	1	0	1	0	1	0	1	0	1	0
Hunan province	0	0	0	0	0	0	1	0	0	60	3600	2	1	0	1	21600	2	1	2	180	5	8	7	1	0	1	0	1	0	1	0	1	0	1	0	1	0	1	0	1	0	1	0	1	0	1	0	3	0
Hunan province	20	20	20	1	1	1	1	0	0	59	3481	4	2	0	1	30000	3	1	2	330	10	6	2	2	0	2	0	1	0	1	0	4	0	2	0	1	0	1	0	1	0	1	0	1	0	2	0	1	0
Hunan province	5.8	8.82	11.76	1	1	1	1	0	0	59	3481	2	4	0	1	20000	2	0	2	85	10	10	10	1	0	1	0	1	0	1	0	1	0	1	0	1	0	1	0	1	0	1	0	1	0	1	0	2	0
Hunan province	0	0	0	0	0	0	0	0	0	55	3025	3	3	0	1	60000	2	1	2	300	8	7	5	1	0	1	0	1	0	1	0	1	0	1	0	1	0	1	0	1	0	1	0	1	0	1	0	1	0
Hunan province	40	40	40	1	1	1	1	0	0	54	2916	4	3	0	1	50000	2	1	2	200	8	6	8	2	0	2	0	2	0	1	0	1	0	1	0	1	0	1	0	3	0	1	0	1	0	4	0	1	0
Hunan province	5	3	8	1	1	1	1	0	0	53	2809	3	5	0	1	60000	3	1	2	60	10	9	8	4	1	4	0	1	0	2	0	4	1	2	0	2	0	3	0	3	0	2	0	4	1	3	0	3	0
Hunan province	1	1.5	2	1	1	1	0	1	1	52	2704	4	5	1	2	100000	3	1	2	150	9	9	9	4	0	4	0	1	unknwon	1	unknwon	4	1	4	0	1	0	3	0	1	0	1	0	1	0	3	0	1	0
Hunan province	0	0	0	0	0	0	0	0	0	49	2401	3	5	0	1	20000	2	1	2	45	10	10	10	1	0	1	0	1	0	1	0	1	0	1	0	1	0	1	0	1	0	1	0	1	0	1	0	1	0
Hunan province	1	3	5	1	1	1	1	1	1	46	2116	5	5	1	1	10000	1	0	2	75	9	9	7	1	0	1	0	1	0	1	0	3	0	1	0	1	0	1	0	1	0	1	0	1	0	1	0	1	0
Hunan province	10	20	30	1	1	1	1	0.2	0.2	44	1936	4	4	1	1	50000	3	0	2	200	7	8	7	2	0	2	0	2	unknwon	2	unknwon	4	1	2	unknwon	2	unknwon	2	0	3	1	2	0	4	1	2	unknwon	2	unknwon
Hunan province	1	1.5	2	1	1	1	0	0.2	0.2	44	1936	3	4	0	1	60000	4	1	2	100	8	8	10	4	0	4	0	2	0	2	0	4	0	4	0	3	0	1	0	2	0	2	0	4	0	4	0	4	0
Hunan province	0	0	0	0	0	0	0	0.2	0.2	44	1936	4	2	0	1	40000	3	1	2	30	7	7	1	1	0	1	0	1	0	1	0	1	0	1	0	1	0	1	0	1	0	1	0	1	0	1	0	1	0
Hunan province	50	50	50	1	1	1	1	0.5	0.5	41	1681	4	4	1	1	70000	6	1	2	500	8	8	5	2	0	2	0	2	0	1	0	4	0	1	0	1	0	1	0	4	0	1	0	1	0	1	0	1	0
Hunan province	3	4.5	6	1	1	1	0	0.5	0.5	41	1681	3	3	0	1	110000	4	1	2	166	8	8	10	1	0	1	0	1	0	1	0	1	0	1	0	1	0	1	0	1	0	1	0	1	0	1	0	1	0
Hunan province	0	0	0	0	0	0	0	0.6	0.6	40	1600	4	2	0	1	50000	3	1	2	200	9	6	8	2	0	2	0	2	0	1	0	3	0	1	0	1	0	4	0	1	0	1	0	1	0	1	0	1	0
Hunan province	0.97	0.52	0.845	1	1	1	1	0	0	37	1369	4	4	0	1	40000	6	1	2	460	9	8	6	1	0	1	0	1	0	1	0	2	0	1	0	1	0	1	0	1	0	2	0	2	0	2	0	2	0
Hunan province	3	8	10	1	1	1	0	0	0	36	1296	4	4	0	1	80000	3	1	2	200	10	10	8	2	0	2	0	2	0	2	0	3	1	2	unknwon	2	unknwon	2	unknwon	2	0	2	0	3	1	2	unknwon	2	unknwon
Hunan province	3	4.5	5	1	1	1	0	0	0	36	1296	3	4	0	1	70000	5	1	2	70	8	8	7	2	0	1	0	1	0	1	0	1	0	1	unknwon	1	unknwon	1	unknwon	1	0	1	0	1	0	1	0	1	0
Hunan province	3	8	13	1	1	1	0	0	0	35	1225	4	4	0	1	20000	2	1	2	98	7	9	8	2	0	2	0	2	0	2	0	2	0	2	0	2	0	2	0	2	0	2	0	2	0	2	0	2	0
Hunan province	0	0	0	0	0	0	0	0	0	33	1089	4	5	0	1	30000	6	1	2	200	6	7	5	1	0	1	0	1	0	1	0	1	0	1	0	1	0	1	0	1	0	1	0	1	0	1	0	1	0
Hunan province	1	1	1	1	1	1	1	0	0	31	961	4	4	0	1	130000	5	1	2	350	5	8	6	1	0	1	0	1	0	1	0	4	1	4	1	3	0	3	0	4	0	1	0	1	0	2	0	2	0
Hunan province	50	50	50	1	1	1	0	0	0	29	841	4	4	0	1	400000	1	0	2	80	7	6	1	4	0	1	0	1	0	1	0	1	0	1	0	1	0	1	0	1	0	1	0	1	0	1	0	1	0
Hunan province	1	2	3	1	1	1	1	0	0	29	841	5	5	0	1	100000	1	0	2	150	9	8	7	2	0	2	0	2	0	2	0	3	0	2	0	2	0	2	0	2	0	2	0	2	0	2	0	2	0
Hunan province	0	0	0	0	0	0	0	1	1	26	676	5	5	1	2	20000	7	0	2	285	6	6	6	2	0	2	0	1	0	2	0	1	0	2	0	2	0	1	0	2	0	1	0	1	0	1	0	1	0
Hunan province	20	30	50	1	1	1	1	1	1	25	625	5	5	1	2	300000	2	0	2	150	6	6	6	2	0	2	0	2	0	2	0	2	0	2	0	2	0	2	0	2	0	2	0	2	0	2	0	2	0
Hubei province	1	1	1	1	1	1	1	1	1	85	7225	1	3	1	1	60000	2	1	2	170	8	9	7	3	0	3	0	2	0	2	0	3	0	3	0	2	0	2	0	2	0	2	0	2	0	2	0	2	0
Hubei province	3	5	10	1	1	1	0	1	1	83	6889	1	2	1	1	17000	1	0	2	121	8	8	7	2	1	2	1	1	1	1	1	1	1	1	1	1	1	1	1	1	1	1	1	1	1	1	1	1	1
Hubei province	10	15	20	1	1	1	1	0	0	80	6400	2	2	0	1	35000	4	0	2	200	10	10	10	4	0	4	0	1	0	1	0	1	0	1	0	1	0	1	0	1	0	1	0	1	0	1	0	1	0
Hubei province	0	0	0	0	0	0	1	0	0	79	6241	3	5	0	1	30000	2	1	1	0	0	0	0	1	0	1	0	1	0	1	0	5	1	1	0	1	0	1	0	1	0	1	0	1	0	1	0	1	0
Hubei province	5	8	10	1	1	1	0	1	1	78	6084	2	2	1	1	15000	1	0	2	60	8	8	6	1	0	1	0	1	0	1	0	1	0	1	0	1	0	1	0	1	0	1	0	1	0	1	0	1	0
Hubei province	0	0	0	0	0	0	0	1	1	78	6084	1	2	1	1	0	5	1	2	45	8	8	6	1	0	1	0	1	0	1	0	1	0	1	0	1	0	1	0	1	0	1	0	1	0	1	0	1	0
Hubei province	20	20	20	1	1	1	1	1	1	75	5625	4	4	1	2	30000	2	0	2	400	9	9	8	2	1	2	1	2	0	2	0	2	0	2	0	2	0	2	0	2	0	2	0	2	0	2	0	2	0
Hubei province	0	0	0	0	0	0	0	0	0	74	5476	1	4	0	1	60000	3	0	2	30	8	9	8	1	0	1	0	1	0	1	0	1	0	1	0	1	0	1	0	1	0	1	0	1	0	1	0	1	0
Hubei province	5	5	5	1	1	1	1	1	1	73	5329	2	2	1	1	20000	2	1	2	150	8	8	4	1	0	1	0	1	0	1	0	1	0	2	0	1	0	1	0	1	0	1	0	1	0	1	0	1	0
Hubei province	1	1	1	1	1	1	1	1	1	71	5041	2	2	1	1	40000	2	1	2	80	8	8	7	2	0	2	0	2	0	2	0	3	0	3	0	2	0	2	0	2	0	2	0	2	0	2	0	2	0
Hubei province	0	0	0	0	0	0	0	0	0	71	5041	1	4	0	1	15000	3	1	2	70	8	8	8	1	0	1	0	1	0	1	0	1	0	1	0	1	0	1	0	1	0	1	0	1	0	1	0	1	0
Hubei province	0	0	0	0	0	0	0	0	0	71	5041	1	3	0	1	20000	3	1	2	30	8	8	8	1	0	1	0	1	0	1	0	1	unknwon	1	0	1	0	1	0	1	0	1	0	1	0	1	0	1	0
Hubei province	0	0	0	0	0	0	0	0	0	70	4900	2	2	0	1	20000	2	0	2	70	8	8	8	1	0	1	0	1	0	1	0	1	0	1	0	1	0	1	0	1	0	1	0	1	0	1	0	1	0
Hubei province	30	30	30	1	1	1	1	1	1	69	4761	3	4	1	2	60000	2	1	2	100	8	7	6	4	1	4	1	3	0	2	0	4	1	4	1	2	0	2	0	2	0	2	0	2	0	2	0	2	0
Hubei province	3	5	10	1	1	1	1	1	1	69	4761	2	2	1	2	45000	3	1	2	1000	8	8	7	3	0	3	0	1	0	1	0	3	0	3	0	1	0	1	0	1	0	1	0	1	0	3	0	1	0
Hubei province	5	5	5	1	1	1	1	0	0	69	4761	2	3	0	1	5000	2	1	2	60	8	8	8	3	0	3	0	3	0	3	0	3	0	3	0	3	0	3	0	3	0	3	0	3	0	3	0	3	0
Hubei province	50	50	50	1	1	1	1	0	0	68	4624	2	3	0	1	7000	4	1	2	60	9	9	9	1	0	1	0	1	0	1	0	1	1	1	0	1	0	1	0	1	0	1	0	1	0	1	0	5	0
Hubei province	0	0	0	0	0	0	1	0	0	68	4624	3	3	0	1	25000	3	1	2	100	8	8	7	1	0	1	0	1	0	1	0	4	unknwon	1	0	1	0	1	0	1	0	1	0	1	0	1	0	1	0
Hubei province	1	2	3	1	1	1	1	1	1	64	4096	4	4	1	1	80000	2	1	2	150	10	10	8	2	0	1	0	1	0	1	0	5	1	1	0	1	0	1	0	1	0	1	0	1	0	1	0	1	0
Hubei province	2	2	2	1	1	1	1	0	0	64	4096	3	3	0	1	5000	4	1	2	300	8	8	5	1	0	1	0	1	0	1	0	3	1	1	0	1	0	1	0	1	0	1	0	1	0	1	0	1	0
Hubei province	0	0	0	0	0	0	1	0	0	64	4096	3	3	0	1	60000	2	1	2	30	8	8	8	1	0	1	0	1	0	1	0	1	0	1	0	2	0	2	0	3	0	3	0	3	0	2	0	2	0
Hubei province	0	0	0	0	0	0	0	0	0	64	4096	2	4	0	1	4500	1	0	2	100	9	9	9	1	0	1	0	1	0	1	0	1	unknwon	1	unknwon	1	unknwon	1	unknwon	1	unknwon	1	unknwon	1	unknwon	1	unknwon	1	0
Hubei province	3	3	3	1	1	1	0	0	0	62	3844	4	4	0	1	40000	3	1	2	150	8	8	4	2	0	2	0	2	0	2	0	2	1	2	0	2	0	2	0	2	0	2	0	2	0	2	0	2	0
Hubei province	1	1	1	1	1	1	0	0	0	61	3721	3	4	0	1	0	3	1	2	65	8	8	5	2	0	2	0	2	0	2	0	2	1	2	0	2	0	2	0	2	0	2	0	2	0	2	0	2	0
Hubei province	0	0	0	0	0	0	1	0	0	61	3721	1	3	0	1	50000	2	1	2	140	8	8	8	1	0	1	0	1	0	1	0	1	0	1	0	1	0	1	0	1	0	1	0	1	0	1	0	1	0
Hubei province	1	2	3	1	1	1	0	1	1	60	3600	3	2	1	1	10000	2	1	2	180	8	8	5	2	0	2	0	2	0	2	0	2	0	2	0	2	0	2	0	2	0	2	0	2	0	2	0	2	0
Hubei province	1	2	3	1	1	1	1	1	1	60	3600	5	4	1	1	200000	2	1	2	200	10	10	5	1	0	1	0	1	0	1	0	5	0	1	0	1	0	1	0	1	0	1	0	1	0	1	0	1	0
Hubei province	0	0	0	0	0	0	0	0	0	60	3600	3	5	0	1	100000	3	1	2	40	10	10	10	5	1	5	1	1	0	1	0	1	0	1	0	1	0	1	0	1	0	1	0	1	0	1	0	1	0
Hubei province	5	5	5	1	1	1	0	1	1	59	3481	3	5	1	1	700000	2	1	2	280	8	8	6	3	1	2	0	2	0	2	0	2	1	2	0	2	0	2	0	2	0	2	0	2	0	2	0	2	0
Hubei province	1	3	5	1	1	1	0	1	1	59	3481	3	5	1	1	50000	2	1	2	100	10	10	10	4	1	1	0	1	0	1	0	5	1	1	0	1	0	1	0	1	0	1	0	1	0	1	0	1	0
Hubei province	1	2	3	1	1	1	1	1	1	59	3481	1	3	1	1	120000	2	1	2	1000	10	10	9	1	0	1	0	1	0	1	0	1	0	1	0	1	0	1	0	1	0	1	0	1	0	1	0	1	0
Hubei province	0	0	0	0	0	0	1	1	1	59	3481	3	4	1	3	20000	2	1	2	200	7	8	6	5	1	1	0	1	0	1	0	5	1	1	0	1	0	2	0	1	0	1	0	5	1	1	0	1	0
Hubei province	0	0	0	0	0	0	0	0	0	59	3481	1	4	0	1	20000	2	0	2	120	10	10	10	2	0	2	0	1	0	1	0	3	0	1	0	1	0	2	0	1	0	1	0	1	0	1	0	1	0
Hubei province	0	0	0	0	0	0	0	0	0	59	3481	2	4	0	1	50000	4	0	2	400	8	8	5	1	0	1	0	1	0	1	0	1	0	1	0	1	0	1	0	1	0	1	0	1	0	1	0	1	0
Hubei province	50	50	50	1	1	1	1	0	0	58	3364	3	2	0	1	10000	3	1	2	50	10	10	10	1	0	1	0	1	0	1	0	1	0	1	0	3	0	1	0	1	0	1	0	1	0	4	0	1	0
Hubei province	4	5	6	1	1	1	0	1	1	57	3249	2	4	1	1	0	2	1	2	200	9	8	5	2	1	2	0	2	0	2	0	2	1	2	0	2	0	2	0	2	0	2	0	2	0	2	0	2	0
Hubei province	10	15	20	1	1	1	0	1	1	56	3136	2	2	1	1	80000	3	1	2	100	8	8	6	4	0	4	0	2	0	2	0	4	1	4	1	2	0	4	1	2	0	2	0	3	0	3	0	2	0
Hubei province	5	7.5	10	1	1	1	1	0	0	56	3136	3	4	0	1	30000	2	1	2	150	10	10	10	3	0	3	0	2	0	1	0	1	0	1	0	1	0	1	0	1	0	1	0	1	0	1	0	1	0
Hubei province	5	5	5	1	1	1	1	1	1	56	3136	3	4	1	1	0	2	1	2	200	8	9	7	2	1	2	0	2	0	2	0	2	1	2	0	2	0	2	0	2	0	2	0	2	0	2	0	2	0
Hubei province	0	0	0	0	0	0	0	0	0	56	3136	2	4	0	1	30000	3	1	2	100	10	10	10	4	1	4	1	1	0	1	0	1	0	1	0	1	0	1	0	1	0	1	0	1	0	1	0	1	0
Hubei province	2	5	7	1	1	1	1	1	1	55	3025	3	5	1	1	60000	2	1	2	300	9	9	9	5	0	1	0	1	0	1	0	5	1	1	0	1	0	1	0	1	0	1	0	1	0	1	0	1	0
Hubei province	5	5	5	1	1	1	1	1	1	55	3025	4	4	1	1	30000	3	1	2	200	9	9	7	2	1	2	0	2	0	2	0	2	1	2	0	2	0	2	0	2	0	2	0	2	0	2	0	2	0
Hubei province	0	0	0	0	0	0	0	0	0	54	2916	2	4	0	1	20000	2	1	2	200	8	8	8	1	0	1	0	1	0	1	0	1	0	1	0	1	0	1	0	1	0	1	0	1	0	1	0	1	0
Hubei province	6	7	8	1	1	1	1	1	1	53	2809	4	4	1	1	360000	3	1	2	300	8	8	5	3	0	3	0	2	0	2	0	3	1	2	0	2	0	2	0	2	0	2	0	2	0	2	0	2	0
Hubei province	0	0	0	0	0	0	0	0	0	53	2809	3	3	0	1	70000	3	1	2	50	5	8	8	2	0	2	0	2	0	2	0	2	0	2	0	2	0	2	0	1	0	1	0	1	0	2	0	1	0
Hubei province	0	0	0	0	0	0	0	1	1	53	2809	3	4	1	1	20000	1	1	2	200	9	9	9	3	1	1	0	1	0	1	0	4	1	1	0	1	0	1	0	1	0	1	0	1	0	1	0	1	0
Hubei province	30	30	30	1	1	1	1	0	0	52	2704	3	4	0	1	10000	2	1	2	100	10	9	5	1	0	1	0	1	0	3	0	1	0	1	0	3	0	1	0	1	0	1	0	1	0	1	0	3	0
Hubei province	0	0	0	0	0	0	0	0	0	52	2704	3	4	0	1	30000	5	1	2	146	8	8	8	1	0	1	0	1	0	1	0	1	0	1	0	1	0	1	0	1	0	1	0	1	0	1	0	1	0
Hubei province	0	0	0	0	0	0	0	1	1	51	2601	3	3	1	1	20000	2	1	2	200	10	10	8	1	0	1	0	1	0	1	0	5	1	1	0	1	0	1	0	1	0	1	0	1	0	1	0	1	0
Hubei province	0	0	0	0	0	0	1	0	0	51	2601	3	4	0	1	65000	2	1	2	200	6	8	6	1	0	1	0	1	0	1	0	1	0	1	0	1	0	1	0	1	0	1	0	1	0	1	0	1	0
Hubei province	0	0	0	0	0	0	0	0	0	50	2500	2	4	0	1	15000	3	1	2	110	8	8	8	1	0	1	0	1	0	1	0	1	0	1	0	1	0	1	0	1	0	1	0	1	0	1	0	1	0
Hubei province	5	10	15	1	1	1	0	0.3	0.3	47	2209	3	4	0	1	100000	4	1	2	1100	8	7	8	3	0	3	0	3	0	3	0	5	0	5	0	3	0	3	0	4	0	3	0	4	0	4	0	3	0
Hubei province	0	0	0	0	0	0	1	0.4	0.4	46	2116	2	4	0	1	40000	3	1	2	160	8	8	10	1	0	1	0	1	0	1	0	1	1	1	0	1	0	1	0	1	0	1	0	1	0	1	0	1	0
Hubei province	10	15	20	1	1	1	1	0.6	0.6	44	1936	3	4	1	1	90000	5	1	2	30	8	8	8	4	1	2	0	1	0	1	0	4	1	2	0	2	0	2	0	2	0	2	0	2	1	2	0	2	0
Hubei province	10	10	10	1	1	1	1	0.6	0.6	44	1936	3	2	0	1	30000	2	1	2	200	10	9	5	1	0	1	0	1	0	1	0	1	0	1	0	1	0	1	0	1	0	1	0	1	0	1	0	1	0
Hubei province	100	120	140	1	1	1	0	0.7	0.7	43	1849	5	4	1	2	80000	4	1	2	150	10	10	8	2	1	1	0	1	0	1	0	4	1	1	0	1	0	1	0	1	0	1	0	1	unknwon	1	0	1	0
Hubei province	2	3	4	1	1	1	1	1	1	40	1600	3	4	1	1	700000	7	1	2	40	7	7	3	3	0	3	0	2	0	2	0	4	1	3	0	2	0	2	0	2	0	2	0	2	0	2	0	2	0
Hubei province	1	2	3	1	1	1	0	0	0	40	1600	3	5	0	1	30000	3	1	2	110	8	9	8	1	0	1	0	1	0	1	0	4	0	4	0	1	0	1	0	1	0	1	0	1	0	1	0	1	0
Hubei province	0	0	0	0	0	0	1	0	0	37	1369	3	4	0	1	65000	4	1	2	290	10	10	10	1	0	1	0	1	0	1	0	4	1	1	0	1	0	1	0	1	0	1	0	1	0	1	0	1	0
Hubei province	15	25	30	1	1	1	0	0	0	36	1296	5	4	0	1	50000	2	1	2	160	10	10	10	4	0	4	0	2	0	2	0	4	0	4	0	2	0	1	0	1	0	1	0	1	0	2	0	1	0
Hubei province	5	5	5	1	1	1	0	0	0	36	1296	2	5	0	1	25000	6	1	2	60	8	8	8	3	0	3	0	3	0	3	0	3	0	3	0	3	0	3	0	3	0	3	0	3	0	3	0	3	0
Hubei province	5	5	5	1	1	1	0	0	0	36	1296	1	4	0	1	50000	3	1	2	125	8	8	8	1	0	1	0	1	0	1	0	1	0	1	0	1	0	1	0	1	0	1	0	1	0	1	0	1	0
Hubei province	5	10	15	1	1	1	0	0	0	34	1156	3	4	0	1	50000	5	1	2	150	8	7	8	4	1	4	1	3	1	2	0	4	1	4	1	2	0	2	0	2	0	2	0	2	0	2	0	2	0
Hubei province	0	0	0	0	0	0	0	0	0	34	1156	3	5	0	1	80000	3	1	2	127	7	7	7	1	0	1	0	1	0	1	0	1	unknwon	1	unknwon	1	0	2	0	1	0	1	0	1	0	1	0	1	0
Hubei province	60	65	70	1	1	1	1	0	0	33	1089	4	5	0	1	80000	3	0	2	125	9	9	10	1	0	1	0	1	0	1	0	4	0	4	0	4	0	4	0	4	0	4	0	1	0	4	0	1	0
Hubei province	1	2	3	1	1	1	0	1	1	33	1089	4	5	1	1	100000	3	1	2	98	10	10	10	1	0	1	0	1	0	1	0	5	1	1	0	1	0	1	0	1	0	1	0	1	0	1	0	1	0
Hubei province	1	1	1	1	1	1	0	0	0	32	1024	4	4	0	1	60000	3	1	2	200	8	8	7	5	1	3	0	1	0	2	0	4	0	1	0	1	0	1	0	1	0	4	0	4	0	1	0	1	0
Hubei province	50	60	70	1	1	1	0	1	1	30	900	5	4	1	3	100000	4	0	2	400	9	9	9	4	1	2	0	2	0	2	0	4	1	2	0	2	0	2	0	2	0	2	0	4	1	2	0	2	0
Hubei province	5	7	10	1	1	1	1	0	0	30	900	4	5	0	1	60000	1	1	2	90	8	8	6	2	0	2	0	1	0	2	0	2	0	2	0	2	0	2	0	2	0	2	0	2	0	3	0	2	0
Hubei province	20	50	0	1	1	0	0	0	0	29	841	5	5	0	2	60000	2	1	2	130	8	8	5	5	0	5	0	3	0	1	0	5	0	5	0	1	0	1	0	2	0	1	0	1	0	1	0	1	0
Hubei province	0	0	0	0	0	0	0	1	1	29	841	4	3	1	1	50000	3	0	2	80	9	8	8	3	0	3	0	2	0	2	0	4	1	2	0	2	unknwon	2	unknwon	2	unknwon	2	0	2	0	2	0	2	0
Hubei province	0	0	0	0	0	0	1	1	1	27	729	5	4	1	2	70000	1	0	2	40	8	8	8	2	0	1	0	1	0	1	0	1	unknwon	1	unknwon	1	0	1	0	1	0	1	0	1	1	1	0	1	0
Heilongjiang province	5	5	5	1	1	1	1	1	1	93	8649	1	4	1	2	74000	2	1	2	150	8	8	8	2	0	2	0	2	0	2	0	3	0	3	0	1	0	3	0	1	0	1	0	1	0	1	0	1	0
Heilongjiang province	5	10	15	1	1	1	1	1	1	87	7569	3	2	1	1	59200	2	1	2	150	7	7	7	4	1	1	0	2	0	2	0	1	0	1	0	1	0	1	0	1	0	1	0	1	0	1	0	1	0
Heilongjiang province	0	0	0	0	0	0	1	0	0	82	6724	3	4	0	1	12400	2	1	2	115	8	8	7	2	0	2	0	1	0	2	0	1	0	1	0	1	0	1	0	1	0	1	0	1	0	1	0	1	0
Heilongjiang province	15	40	65	1	1	1	1	1	1	79	6241	3	5	1	1	42000	2	1	2	157	8	8	8	2	0	2	0	2	0	2	0	2	1	2	0	2	0	2	0	2	0	2	0	2	0	2	0	2	0
Heilongjiang province	50	50	50	1	1	1	0	1	1	78	6084	2	3	1	1	15000	2	0	2	35	7	7	7	4	0	4	0	4	0	2	0	2	0	2	0	1	0	4	0	1	0	1	0	1	0	3	0	3	0
Heilongjiang province	0	0	0	0	0	0	1	0	0	76	5776	2	2	0	1	3000	2	0	2	25	10	10	10	2	0	2	0	2	0	2	0	2	0	2	0	2	0	2	0	2	0	2	0	2	0	2	0	2	0
Heilongjiang province	0	0	0	0	0	0	0	0	0	76	5776	2	3	0	1	20000	3	1	2	240	6	6	6	2	0	2	0	1	0	1	0	1	0	1	0	1	0	1	0	1	0	1	0	1	0	1	0	1	0
Heilongjiang province	10	20	30	1	1	1	0	1	1	75	5625	1	4	1	1	50000	2	1	2	150	8	8	8	2	0	2	0	2	0	2	0	4	0	4	0	2	0	2	0	2	0	2	0	2	0	2	0	2	0
Heilongjiang province	10	15	20	1	1	1	0	0	0	75	5625	1	2	0	1	7000	2	1	2	50	9	9	9	2	0	2	0	2	0	2	0	2	0	2	0	2	0	2	0	2	0	2	0	2	0	2	0	2	0
Heilongjiang province	100	100	100	1	1	1	1	1	1	74	5476	3	4	1	1	50000	2	1	2	200	10	10	8	3	0	3	0	3	0	3	0	5	1	5	0	2	0	2	0	2	0	2	0	2	0	2	0	2	0
Heilongjiang province	10	20	30	1	1	1	1	0	0	73	5329	1	4	0	1	50000	5	1	2	200	8	8	8	1	0	1	0	1	0	1	0	3	1	3	1	1	0	1	0	1	0	1	0	1	0	1	0	1	0
Heilongjiang province	0	0	0	0	0	0	0	1	1	73	5329	3	4	1	3	48000	2	1	2	50	10	10	10	2	0	2	0	2	0	2	0	2	0	2	0	2	0	2	0	2	0	2	0	2	0	2	0	2	0
Heilongjiang province	0	0	0	0	0	0	1	0	0	73	5329	2	4	0	1	2000	2	1	2	30	8	5	4	2	0	2	0	2	0	2	0	2	0	1	0	1	0	1	0	1	0	1	0	1	0	1	0	1	0
Heilongjiang province	10	12	20	1	1	1	0	1	1	72	5184	2	4	1	1	5000	1	0	2	50	10	9	8	4	0	4	0	4	0	2	0	2	1	2	unknwon	2	0	3	0	3	0	2	0	4	0	4	0	3	0
Heilongjiang province	30	20	10	1	1	1	1	0	0	72	5184	2	4	0	1	13000	3	1	2	85	8	8	8	2	0	2	0	2	0	2	0	2	0	2	0	2	0	2	0	2	0	2	0	2	0	2	0	2	0
Heilongjiang province	0	0	0	0	0	0	0	0	0	72	5184	1	2	0	1	21440	2	1	2	200	10	10	8	1	0	1	0	1	0	1	0	4	1	1	0	1	0	1	0	1	0	1	0	1	0	1	0	1	0
Heilongjiang province	10	20	30	1	1	1	0	1	1	71	5041	2	3	1	2	30000	2	1	2	100	9	9	9	3	0	3	0	2	0	2	0	2	0	2	0	2	0	2	0	2	0	2	0	2	0	2	0	2	0
Heilongjiang province	10	15	16	1	1	1	0	1	1	71	5041	3	3	1	3	100000	2	1	2	100	5	5	5	4	1	4	0	4	0	4	0	4	1	4	1	4	0	3	0	3	0	3	0	4	0	4	0	4	0
Heilongjiang province	0	0	0	0	0	0	1	0	0	71	5041	3	2	0	1	26000	2	1	2	12	5	5	2	2	0	2	0	2	0	2	0	2	0	2	0	2	0	2	0	2	0	2	0	2	0	2	0	2	0
Heilongjiang province	0	0	0	0	0	0	0	0	0	71	5041	2	1	0	1	10000	3	1	2	50	7	7	7	1	0	1	0	1	0	1	0	1	0	1	0	1	0	1	0	1	0	1	0	1	0	1	0	1	0
Heilongjiang province	100	100	100	1	1	1	0	0	0	70	4900	2	1	0	1	0	4	0	2	120	10	10	10	2	0	2	0	2	0	2	0	2	0	2	0	2	0	2	0	2	0	2	0	2	0	2	0	2	0
Heilongjiang province	5	10	15	1	1	1	1	0	0	70	4900	2	4	0	1	20000	2	0	2	45	9	9	10	2	0	2	0	2	0	2	0	2	0	2	0	2	0	2	0	2	0	2	0	2	0	2	0	2	0
Heilongjiang province	2	5	10	1	1	1	1	0	0	70	4900	1	2	0	1	6000	1	0	2	40	9	9	9	2	0	2	0	2	0	2	0	2	0	2	0	2	0	2	0	2	0	2	0	2	0	2	0	2	0
Heilongjiang province	1	1.5	2	1	1	1	1	0	0	70	4900	1	1	0	1	3000	2	1	2	195	8	9	8	1	0	1	0	1	0	1	0	1	0	1	0	1	0	1	0	1	0	1	0	1	0	1	0	1	0
Heilongjiang province	0	0	0	0	0	0	1	0	0	70	4900	1	4	0	1	10000	2	1	2	50	8	8	8	2	0	2	0	2	0	2	0	2	0	2	0	2	0	2	0	2	0	2	0	2	0	2	0	2	0
Heilongjiang province	5	7	10	1	1	1	0	1	1	69	4761	1	2	1	1	8000	2	1	2	80	9	9	9	2	0	2	0	2	0	2	0	2	0	2	0	2	0	2	0	2	0	2	0	2	0	2	0	2	0
Heilongjiang province	0	0	0	0	0	0	0	0	0	69	4761	2	3	0	1	8000	1	0	2	100	7	7	7	3	0	3	0	3	0	3	0	3	0	3	0	3	0	3	0	3	0	3	0	3	0	3	0	3	0
Heilongjiang province	0	0	0	0	0	0	0	1	1	69	4761	3	3	1	3	50000	2	1	2	80	9	9	9	2	0	2	0	2	0	2	0	4	0	2	0	2	0	2	0	2	0	2	0	4	0	2	0	2	0
Heilongjiang province	0	0	0	0	0	0	1	0	0	69	4761	3	4	0	1	6000	2	1	2	50	7	7	7	3	0	3	0	3	0	2	0	2	0	2	0	3	0	3	0	2	0	2	0	2	0	2	0	2	0
Heilongjiang province	0	0	0	0	0	0	1	0	0	69	4761	2	4	0	1	120000	3	0	2	200	7	6	4	2	0	2	0	2	0	2	0	2	0	2	0	2	0	2	0	2	0	2	0	2	0	2	0	2	0
Heilongjiang province	10	11	12	1	1	1	1	0	0	68	4624	2	4	0	1	50000	4	1	2	60	6	6	7	3	0	2	0	2	0	2	0	2	0	2	0	2	0	2	0	2	0	2	0	2	0	2	0	2	0
Heilongjiang province	0	0	0	0	0	0	1	0	0	68	4624	2	2	0	1	15000	1	0	2	30	6	6	5	1	0	1	0	1	0	1	0	1	0	1	0	1	0	3	0	1	0	1	0	1	0	1	0	3	0
Heilongjiang province	0	0	0	0	0	0	0	1	1	68	4624	3	4	1	2	25000	2	1	2	62	10	10	7	1	0	1	0	1	0	2	0	4	1	4	0	1	0	1	0	1	0	1	0	2	0	1	0	1	0
Heilongjiang province	0	0	0	0	0	0	1	1	1	68	4624	2	4	1	1	40000	2	1	2	170	8	8	8	4	0	4	0	4	0	4	0	4	0	1	0	1	0	1	0	1	0	1	0	1	0	1	0	1	0
Heilongjiang province	20	20	50	1	1	1	0	0	0	67	4489	2	2	0	1	50000	2	1	2	200	8	8	6	2	0	2	0	2	0	2	0	2	0	2	0	2	0	2	0	3	0	2	0	2	0	2	0	2	0
Heilongjiang province	10	20	30	1	1	1	0	0	0	67	4489	2	3	0	1	30000	3	1	2	85	8	8	8	5	0	5	0	5	0	5	0	5	1	5	1	2	0	2	0	2	0	2	0	2	0	2	0	2	0
Heilongjiang province	4	5	10	1	1	1	1	1	1	67	4489	3	4	1	3	12000	1	0	2	70	5	5	7	4	1	4	0	4	0	2	0	2	0	2	0	2	0	2	0	2	0	2	0	2	0	2	0	4	0
Heilongjiang province	5	7.5	10	1	1	1	0	1	1	66	4356	3	3	1	1	24120	2	1	2	30	8	6	4	3	1	2	0	3	0	2	0	2	0	2	0	2	0	4	0	2	0	2	0	2	0	3	0	2	0
Heilongjiang province	5	7	10	1	1	1	0	0	0	66	4356	1	4	0	1	10000	2	1	2	120	8	8	8	1	0	1	0	1	0	1	0	1	0	1	0	1	0	1	0	1	0	1	0	1	0	1	0	1	0
Heilongjiang province	0	0	0	0	0	0	0	1	1	66	4356	2	4	1	3	24000	1	1	2	60	9	9	8	1	0	1	0	1	0	1	0	1	0	1	0	1	0	1	0	1	0	1	0	1	0	1	0	1	0
Heilongjiang province	10	15	15	1	1	1	1	1	1	64	4096	2	4	1	1	15000	2	1	2	100	8	8	8	1	0	1	0	1	0	1	0	1	0	1	0	1	0	1	0	1	0	1	0	1	0	1	0	1	0
Heilongjiang province	5	5	5	1	1	1	1	0	0	64	4096	1	4	0	1	10000	2	0	2	40	8	8	8	1	0	1	0	1	0	1	0	1	0	1	0	1	0	1	0	1	0	1	0	1	0	1	0	1	0
Heilongjiang province	0	0	0	0	0	0	0	1	1	64	4096	1	5	1	3	24000	1	0	1	0	0	0	0	2	0	2	0	2	0	2	0	2	0	2	0	2	0	2	0	2	0	2	0	2	0	2	0	2	0
Heilongjiang province	4	8	0	1	1	0	1	0	0	63	3969	2	1	0	1	5000	2	1	2	50	8	5	4	2	0	2	0	2	0	2	0	2	0	2	0	2	0	2	0	2	0	2	0	2	0	2	0	2	0
Heilongjiang province	0	0	0	0	0	0	1	0	0	63	3969	3	2	0	1	7000	2	1	2	40	7	9	9	4	0	4	0	2	0	2	0	4	0	2	0	2	0	2	0	2	0	2	0	2	0	4	0	2	0
Heilongjiang province	0	0	0	0	0	0	1	0	0	63	3969	2	1	0	1	10000	3	1	2	50	10	10	6	1	0	1	0	1	0	1	0	4	1	1	0	1	0	1	0	1	0	1	0	1	0	1	0	1	0
Heilongjiang province	0	0	5	0	0	1	1	1	1	62	3844	2	4	1	3	20000	1	0	2	84	7	7	6	4	0	4	0	2	0	3	0	2	0	3	0	2	0	3	unknwon	2	unknwon	3	0	2	1	1	0	1	0
Heilongjiang province	0	0	0	0	0	0	1	0	0	62	3844	2	5	0	1	21000	2	1	2	120	7	7	6	3	0	3	0	2	0	2	0	3	1	2	0	2	0	2	0	2	0	2	0	2	0	2	0	2	0
Heilongjiang province	5	5	5	1	1	1	0	1	1	61	3721	3	4	1	1	24000	2	1	2	50	8	8	8	2	0	2	0	2	0	2	0	2	0	2	0	2	0	2	0	2	0	2	0	2	0	2	0	2	0
Heilongjiang province	30	40	30	1	1	1	1	1	1	60	3600	4	2	1	3	30000	4	1	2	180	7	6	8	4	0	4	0	3	1	4	0	3	0	3	0	3	0	3	0	3	1	4	0	4	0	3	0	4	0
Heilongjiang province	0	0	0	0	0	0	1	0	0	60	3600	1	5	0	1	7000	2	1	2	75	8	8	6	2	0	2	0	2	0	2	0	2	0	2	0	2	0	2	0	2	0	2	0	2	0	2	0	2	0
Heilongjiang province	0	0	0	0	0	0	0	1	1	60	3600	4	3	1	3	30000	3	1	2	50	10	9	9	2	0	2	0	2	0	2	0	2	0	2	0	2	0	2	0	2	0	2	0	2	0	2	0	2	0
Heilongjiang province	65	70	75	1	1	1	1	0	0	59	3481	1	4	0	1	50000	3	1	2	120	8	8	8	2	0	3	0	2	0	2	0	2	0	2	0	2	0	2	0	2	0	2	0	2	0	3	0	2	0
Heilongjiang province	6	12	26	1	1	1	1	1	1	59	3481	4	4	1	2	70000	1	1	2	100	9	9	9	2	0	2	0	2	0	2	0	2	0	2	0	2	0	2	0	2	0	2	0	2	0	2	0	2	0
Heilongjiang province	1	1.5	2	1	1	1	1	0	0	59	3481	2	2	0	1	14000	2	1	2	135	8	9	8	1	0	1	0	1	0	1	0	1	0	1	0	1	0	1	0	1	0	1	0	1	0	1	0	1	0
Heilongjiang province	0	0	0	0	0	0	1	1	1	59	3481	3	1	1	1	3000	1	0	2	32	6	6	6	2	0	2	0	2	0	2	0	3	1	2	0	2	0	1	0	1	0	1	0	2	0	2	0	2	0
Heilongjiang province	0	0	0	0	0	0	0	0	0	58	3364	1	2	0	1	2000	2	1	2	70	8	8	6	2	0	2	0	2	0	1	0	2	0	2	0	2	0	2	0	2	0	2	0	2	0	2	0	2	0
Heilongjiang province	0	0	0	0	0	0	0	0	0	58	3364	1	2	0	1	8000	1	0	2	70	7	7	7	2	0	1	0	1	0	1	0	2	0	1	0	1	0	1	0	1	0	1	0	1	0	1	0	1	0
Heilongjiang province	20	20	20	1	1	1	1	0	0	57	3249	3	1	0	1	10000	1	0	2	100	9	9	4	2	0	2	0	2	0	2	0	2	0	2	0	2	0	2	0	2	0	2	0	2	0	2	0	2	0
Heilongjiang province	5	10	15	1	1	1	1	0	0	57	3249	2	3	0	1	6000	2	1	2	50	8	8	8	2	0	2	0	2	0	2	0	2	0	2	0	2	0	2	0	2	0	2	0	2	0	2	0	2	0
Heilongjiang province	5	7	8	1	1	1	1	0	0	57	3249	3	1	0	1	2000	2	1	2	40	8	5	5	3	0	3	1	3	0	2	0	2	0	2	0	1	0	1	0	1	0	1	0	1	0	1	0	1	0
Heilongjiang province	0	0	0	0	0	0	1	1	1	57	3249	3	2	1	2	5000	3	1	2	60	9	9	9	1	0	1	0	1	0	1	0	4	1	4	1	2	0	2	0	2	0	2	0	2	0	2	0	2	0
Heilongjiang province	5	7.5	10	1	1	1	0	0	0	56	3136	2	2	0	1	10000	2	1	2	50	9	9	8	2	0	2	0	2	0	2	0	2	0	2	0	2	0	2	0	2	0	2	0	2	0	2	0	2	0
Heilongjiang province	0	0	0	0	0	0	1	0	0	55	3025	2	2	0	2	4000	1	0	2	40	10	10	10	1	0	1	0	1	0	1	0	5	1	1	0	1	0	1	0	1	0	1	0	1	0	1	0	1	0
Heilongjiang province	0	0	0	0	0	0	0	0	0	55	3025	2	3	0	1	20000	1	1	2	60	10	10	10	2	0	2	0	1	0	1	0	1	0	1	0	1	0	1	0	1	0	1	0	1	0	1	0	1	0
Heilongjiang province	5	8	10	1	1	1	1	0	0	54	2916	3	5	0	1	35000	4	1	2	100	10	9	8	5	1	5	0	5	0	5	0	4	0	4	0	2	0	2	0	4	0	2	0	2	0	2	0	2	0
Heilongjiang province	0	0	0	0	0	0	0	0	0	54	2916	2	3	0	1	40000	4	1	2	80	7	7	5	3	0	2	0	2	0	2	0	2	0	3	0	2	0	2	0	2	0	2	0	2	0	2	0	2	0
Heilongjiang province	0	0	0	0	0	0	1	0	0	54	2916	2	4	0	1	20000	2	1	2	100	5	5	5	2	0	2	0	2	0	2	0	2	0	2	0	2	0	2	0	2	0	2	0	2	0	2	0	2	0
Heilongjiang province	0	0	0	0	0	0	1	0	0	54	2916	2	5	0	1	60000	3	1	2	60	10	10	7	1	0	1	0	1	0	1	0	4	1	3	0	1	0	1	0	1	0	1	0	1	0	1	0	1	0
Heilongjiang province	5	7	9	1	1	1	1	0	0	53	2809	2	4	0	1	5000	2	1	2	100	8	6	4	2	0	2	0	2	0	2	0	2	0	2	0	2	0	2	0	2	0	2	0	2	0	2	0	2	0
Heilongjiang province	0	0	0	0	0	0	0	1	1	53	2809	5	4	1	2	200000	3	1	2	80	8	8	8	4	1	3	0	3	0	3	0	3	0	3	0	3	0	3	0	3	0	3	0	3	0	3	0	3	0
Heilongjiang province	0	0	0	0	0	0	0	0	0	53	2809	3	3	0	1	32000	4	1	2	146	7	6	4	3	0	3	0	2	0	2	0	2	0	2	0	2	0	2	0	2	0	2	0	2	0	2	0	2	0
Heilongjiang province	0	0	0	0	0	0	0	0	0	53	2809	2	3	0	2	14400	2	1	2	100	9	9	9	3	0	2	0	1	0	1	0	2	0	1	0	1	0	2	0	1	0	1	0	1	0	2	0	1	0
Heilongjiang province	0	0	0	0	0	0	1	1	1	53	2809	3	2	1	2	7000	1	0	3	79	8	8	8	1	0	1	0	1	0	1	0	1	0	1	0	1	0	1	0	1	0	1	0	1	0	1	0	1	0
Heilongjiang province	10	20	30	1	1	1	1	0	0	52	2704	3	4	0	1	10000	3	1	2	12	8	8	8	2	0	2	0	2	0	2	0	2	0	2	0	2	0	2	0	2	0	2	0	2	0	2	0	2	0
Heilongjiang province	30	20	10	1	1	1	0	1	1	52	2704	3	3	1	2	15000	2	0	2	80	8	8	6	2	0	2	0	2	0	2	0	5	1	2	0	2	0	2	0	2	0	2	0	2	0	2	0	2	0
Heilongjiang province	0	0	0	0	0	0	1	0	0	52	2704	3	3	0	1	40000	4	0	2	110	7	7	7	3	0	3	0	1	0	1	0	1	0	1	0	2	0	1	0	1	0	1	0	1	0	1	0	2	0
Heilongjiang province	0	0	0	0	0	0	0	0	0	52	2704	2	2	0	1	20000	2	1	2	60	10	10	10	1	0	1	0	1	0	2	0	2	0	2	0	1	0	1	0	1	0	1	0	1	0	1	0	1	0
Heilongjiang province	0	0	0	0	0	0	0	0	0	52	2704	3	4	0	1	100000	5	1	2	160	6	6	6	1	0	1	0	1	0	1	0	1	0	1	0	1	0	1	0	1	0	1	0	1	0	1	0	1	0
Heilongjiang province	20	30	40	1	1	1	0	1	1	51	2601	5	3	1	2	100000	2	1	2	200	10	10	10	4	0	4	0	2	0	2	0	4	0	4	0	3	0	2	0	4	0	2	0	2	0	2	0	2	0
Heilongjiang province	10	20	30	1	1	1	1	1	1	51	2601	4	4	1	2	36000	2	1	2	200	9	9	9	2	0	2	0	2	0	2	0	2	0	2	0	2	0	2	0	2	0	2	0	2	0	2	0	2	0
Heilongjiang province	10	20	30	1	1	1	1	0	0	51	2601	3	3	0	1	6000	3	1	2	100	9	9	9	2	0	2	0	2	0	2	0	2	0	2	0	2	0	2	0	2	0	2	0	2	0	2	0	2	0
Heilongjiang province	10	10	10	1	1	1	0	1	1	51	2601	4	4	1	2	10000	2	1	2	200	7	7	6	4	0	4	0	4	0	3	0	5	0	4	0	2	0	4	0	3	0	2	0	4	0	3	0	3	0
Heilongjiang province	1	2	3	1	1	1	1	0	0	51	2601	1	3	0	1	10000	3	0	2	150	8	8	8	1	0	1	0	1	0	2	0	2	0	2	0	1	0	1	0	1	0	1	0	1	0	1	0	1	0
Heilongjiang province	10	15	20	1	1	1	1	0.1	0.1	50	2500	5	5	1	1	71600	2	1	2	200	9	9	7	1	0	3	0	1	0	1	0	4	1	4	0	1	0	1	0	1	0	1	0	1	0	1	0	4	0
Heilongjiang province	0	0	0	0	0	0	0	0.1	0.1	50	2500	2	4	1	1	200000	3	1	2	200	10	10	10	1	0	1	0	1	0	1	0	1	0	1	0	1	0	1	0	1	0	1	0	1	0	1	0	1	0
Heilongjiang province	0	0	0	0	0	0	0	0.2	0.2	49	2401	4	5	0	1	42000	2	1	2	15	7	6	4	2	0	2	0	2	0	2	0	2	0	2	0	2	0	2	0	2	0	2	0	2	0	2	0	2	0
Heilongjiang province	20	30	40	1	1	1	0	0.3	0.3	48	2304	2	4	0	1	50000	4	1	2	167	8	8	6	2	0	4	1	2	0	2	0	4	1	4	1	2	0	2	0	2	0	2	0	2	0	2	0	2	0
Heilongjiang province	20	30	40	1	1	1	1	0.4	0.4	47	2209	5	4	1	1	70000	5	1	2	400	8	8	8	3	0	3	0	3	0	3	1	3	0	3	0	3	0	3	0	3	0	3	0	3	0	3	0	3	0
Heilongjiang province	10	20	30	1	1	1	1	0.4	0.4	47	2209	5	4	1	2	72000	3	1	2	200	10	10	10	2	0	2	0	2	0	3	0	3	0	2	0	2	0	2	0	3	0	2	0	2	0	2	0	2	0
Heilongjiang province	0	0	0	0	0	0	1	0.4	0.4	47	2209	3	4	0	1	35000	1	1	2	200	6	6	4	2	0	2	0	2	0	2	0	2	0	2	0	2	0	2	0	2	0	2	0	2	0	2	0	2	0
Heilongjiang province	0	0	0	0	0	0	1	0.4	0.4	47	2209	2	3	0	1	30000	2	0	2	45	8	8	8	2	0	2	0	2	0	2	0	2	0	2	0	2	0	2	0	2	0	2	0	2	0	2	0	2	0
Heilongjiang province	0	0	0	0	0	0	1	0.4	0.4	47	2209	2	4	0	1	1600	2	0	2	50	8	6	5	2	0	2	0	2	0	2	0	2	0	2	0	2	0	2	0	2	0	2	0	2	0	2	0	2	0
Heilongjiang province	0	0	0	0	0	0	0	0.5	0.5	46	2116	4	5	1	1	100000	4	1	2	80	7	7	7	2	0	2	0	2	0	2	0	2	1	2	1	2	0	2	0	2	0	2	0	2	0	2	0	2	0
Heilongjiang province	0	0	0	0	0	0	0	0.5	0.5	46	2116	4	3	0	1	54400	3	1	2	70	8	8	8	2	0	1	0	1	0	1	0	4	1	1	0	1	0	1	0	1	0	1	0	1	0	1	0	1	0
Heilongjiang province	0	0	0	0	0	0	1	0.6	0.6	45	2025	4	4	1	2	120000	2	1	2	130	7	7	4	2	0	2	0	2	0	2	0	2	0	2	0	2	0	2	0	2	0	2	0	2	0	2	0	2	0
Heilongjiang province	0	0	0	0	0	0	0	0.6	0.6	45	2025	3	4	0	2	60000	2	1	2	100	7	7	7	1	0	2	0	4	0	1	0	1	0	1	0	1	0	1	0	4	0	1	0	1	0	1	0	1	0
Heilongjiang province	0	0	0	0	0	0	0	0.6	0.6	45	2025	4	5	1	2	100000	2	1	2	200	10	9	8	1	0	1	0	1	0	1	0	4	0	1	0	1	0	1	0	1	0	1	0	1	0	1	0	1	0
Heilongjiang province	3	24	39	1	1	1	0	0.7	0.7	44	1936	3	4	0	1	110000	2	1	2	200	6	6	6	2	0	4	1	2	0	2	0	4	1	2	0	2	0	2	0	2	0	2	0	2	0	2	0	2	0
Heilongjiang province	40	30	20	1	1	1	1	0.7	0.7	44	1936	4	1	1	2	40000	3	1	2	200	9	9	9	2	0	2	0	2	0	2	0	4	1	2	0	2	0	2	0	2	0	2	0	2	0	2	0	2	0
Heilongjiang province	0	0	0	0	0	0	0	0.7	0.7	44	1936	3	3	0	1	85000	2	1	2	400	5	6	3	2	0	4	0	2	0	2	0	1	0	1	0	1	0	2	0	4	0	2	0	2	0	2	0	2	0
Heilongjiang province	0	0	0	0	0	0	0	0.7	0.7	44	1936	3	4	1	2	100000	2	1	2	80	8	8	8	2	0	2	0	2	0	2	0	2	0	2	0	2	0	2	0	2	0	2	0	2	0	2	0	2	0
Heilongjiang province	0	0	0	0	0	0	0	0.7	0.7	44	1936	3	2	1	1	5000	5	1	2	4	6	5	4	2	0	2	0	2	0	2	0	2	0	2	0	2	0	2	0	2	0	2	0	2	0	2	0	2	0
Heilongjiang province	0	0	0	0	0	0	0	0.7	0.7	44	1936	3	5	0	1	30000	4	1	2	167	8	8	7	2	0	1	0	1	0	1	0	1	0	1	0	1	0	1	0	1	0	1	0	1	0	2	0	1	0
Heilongjiang province	0	0	0	0	0	0	1	0.8	0.8	43	1849	3	4	0	1	30000	3	1	2	80	7	7	7	2	0	2	0	2	0	2	0	4	1	2	0	2	0	2	0	2	0	2	0	2	0	2	0	2	0
Heilongjiang province	15	20	30	1	1	1	1	0	0	42	1764	2	4	0	1	40000	3	1	2	200	8	8	6	3	0	2	0	2	0	2	unknwon	2	unknwon	2	0	1	0	2	0	2	0	1	1	2	0	2	0	2	0
Heilongjiang province	10	80	130	1	1	1	0	0	0	41	1681	3	3	0	1	40000	3	1	2	130	8	8	7	4	0	4	1	3	0	2	0	4	1	2	0	2	0	2	0	2	0	2	0	3	0	3	0	2	0
Heilongjiang province	50	50	50	1	1	1	1	1	1	41	1681	5	5	1	3	95000	3	1	2	200	5	5	5	2	0	2	0	2	0	2	0	2	0	2	0	2	0	2	0	2	0	2	0	2	0	2	0	2	0
Heilongjiang province	0	0	0	0	0	0	1	1	1	41	1681	5	4	1	2	50000	1	0	2	200	10	10	8	4	0	4	0	3	0	2	0	5	1	5	0	4	0	4	0	4	0	2	0	5	0	5	0	5	0
Heilongjiang province	0	0	0	0	0	0	1	1	1	40	1600	2	1	1	2	18000	3	0	2	100	9	9	9	2	0	2	0	2	0	2	0	3	0	2	0	2	0	2	0	2	0	2	0	2	0	2	0	2	0
Heilongjiang province	0	0	0	0	0	0	1	0	0	40	1600	3	4	0	1	40000	4	1	2	100	10	10	10	2	0	2	0	2	0	2	0	2	0	1	0	1	0	1	0	1	0	1	0	2	0	2	0	2	0
Heilongjiang province	10	15	20	1	1	1	1	1	1	38	1444	4	5	1	2	60000	5	1	2	250	10	10	10	2	0	2	0	2	0	2	0	4	1	2	0	2	0	2	0	2	0	2	0	2	0	2	0	2	0
Heilongjiang province	2	3	4	1	1	1	0	0	0	38	1444	2	2	0	1	40000	3	1	2	200	9	9	8	4	0	1	0	1	0	1	0	2	0	1	0	1	0	1	0	1	0	1	0	1	0	1	0	1	0
Heilongjiang province	0	0	0	0	0	0	0	0	0	38	1444	3	5	0	1	30000	4	1	2	200	8	8	8	2	0	2	0	2	0	1	0	2	0	2	0	1	0	1	0	1	0	1	0	1	0	1	0	1	0
Heilongjiang province	0	0	0	0	0	0	0	0	0	38	1444	3	5	0	1	50000	4	1	2	100	8	8	8	2	0	2	0	2	0	2	0	1	0	1	0	1	0	1	0	1	0	1	0	1	0	1	0	1	0
Heilongjiang province	20	20	20	1	1	1	1	0	0	37	1369	3	4	0	1	60000	3	1	2	200	5	5	5	2	0	2	0	2	0	2	0	2	0	2	0	2	0	2	0	2	0	2	0	2	0	2	0	2	0
Heilongjiang province	10	10	10	1	1	1	0	1	1	37	1369	5	3	1	3	120000	3	1	2	140	5	8	7	2	0	2	0	2	0	2	0	2	0	2	0	2	0	2	0	2	0	2	0	2	0	2	0	2	0
Heilongjiang province	0	0	0	0	0	0	1	0	0	37	1369	3	5	0	1	30000	2	1	2	50	8	5	5	2	0	2	0	2	0	2	0	2	0	3	0	2	0	3	0	3	0	3	0	3	0	3	0	2	0
Heilongjiang province	10	10	10	1	1	1	0	0	0	36	1296	2	4	0	1	35000	3	1	2	80	8	8	8	1	0	1	0	1	0	1	0	1	0	1	0	1	0	1	0	1	0	1	0	1	0	1	0	3	0
Heilongjiang province	1	2	3	1	1	1	1	0	0	36	1296	3	4	0	1	50000	4	1	2	120	8	6	4	2	0	2	0	2	0	2	1	3	0	2	0	2	0	2	0	2	0	2	0	2	0	2	0	2	0
Heilongjiang province	21	35	91	1	1	1	0	0	0	35	1225	3	5	0	1	2500	3	1	2	30	9	8	8	4	0	4	1	2	0	2	0	4	1	2	0	2	0	2	0	2	0	2	0	2	0	2	0	2	0
Heilongjiang province	10	20	40	1	1	1	0	1	1	35	1225	5	4	1	3	70000	3	1	2	150	7	7	8	3	0	2	0	2	0	3	0	4	1	4	1	3	0	3	0	3	0	3	0	3	1	4	0	3	0
Heilongjiang province	0	0	0	0	0	0	1	0	0	35	1225	3	4	0	1	40000	3	1	2	180	8	8	8	4	0	4	0	2	0	2	0	4	1	2	0	2	0	2	0	2	0	2	0	2	0	2	0	2	0
Heilongjiang province	300	400	500	1	1	1	0	0	0	33	1089	2	4	0	1	2000	2	1	2	130	6	10	10	4	0	2	0	4	0	2	0	4	0	2	0	4	0	2	0	2	0	2	0	2	0	4	0	2	0
Heilongjiang province	10	10	10	1	1	1	1	1	1	33	1089	4	5	1	2	35000	1	0	2	30	7	7	6	1	0	1	0	1	0	1	0	3	1	4	1	1	0	2	0	4	0	2	0	1	0	1	0	1	0
Heilongjiang province	5	5	5	1	1	1	0	1	1	33	1089	4	5	1	2	70000	1	0	2	60	6	6	4	2	0	2	0	2	0	2	0	2	0	2	0	2	0	2	0	2	0	2	0	2	0	2	0	2	0
Heilongjiang province	30	30	30	1	1	1	1	1	1	32	1024	5	4	1	3	40000	1	0	2	150	10	10	10	1	0	1	0	1	0	4	0	4	0	4	0	1	0	5	0	5	0	1	0	1	0	1	0	1	0
Heilongjiang province	10	10	10	1	1	1	1	1	1	31	961	4	4	1	2	70000	1	0	2	170	8	8	8	4	0	4	0	4	0	4	0	4	0	4	0	4	0	3	0	3	0	3	0	3	0	3	0	3	0
Heilongjiang province	10	10	10	1	1	1	1	0	0	31	961	3	5	0	1	60000	3	1	2	180	10	8	10	1	0	1	0	1	0	1	0	4	1	4	0	1	0	1	0	1	0	1	0	1	0	1	0	1	0
Heilongjiang province	10	20	30	1	1	1	0	0	0	30	900	5	5	0	1	50000	2	0	2	200	8	8	7	3	0	2	0	2	0	1	0	2	0	3	0	1	0	1	0	1	0	1	0	2	0	1	0	1	0
Heilongjiang province	5	5	5	1	1	1	1	1	1	30	900	5	4	1	3	40000	1	0	2	150	9	9	9	5	0	5	0	5	0	3	0	5	1	4	0	3	0	3	0	4	0	3	0	5	0	3	0	3	0
Heilongjiang province	0	0	0	0	0	0	0	1	1	29	841	4	3	1	2	150000	2	1	2	160	8	6	5	3	0	3	0	3	0	3	0	3	0	3	0	3	0	3	0	3	0	3	0	3	0	3	0	3	0
Heilongjiang province	10	15	20	1	1	1	1	1	1	28	784	3	4	1	3	120000	3	0	2	180	10	10	10	1	0	1	0	1	0	1	0	1	0	1	0	1	0	1	0	1	0	1	0	1	0	1	0	1	0
Heilongjiang province	50	80	100	1	1	1	0	1	1	25	625	5	5	1	3	65000	1	0	2	150	7	6	5	1	0	1	0	1	0	1	0	1	0	1	0	1	0	1	0	1	0	1	0	1	0	1	0	1	0
Henan Province	0	0	0	0	0	0	0	0	0	122	14884	4	5	0	1	20000	4	1	2	150	9	8	9	1	0	1	0	1	0	1	0	2	1	1	0	1	0	1	0	1	0	1	0	1	0	1	0	1	0
Henan Province	5	7	10	1	1	1	0	1	1	90	8100	1	2	1	3	100000	3	1	2	90	7	8	7	2	0	3	unknwon	1	0	1	0	3	1	2	0	2	0	2	0	3	0	1	0	2	0	1	0	1	0
Henan Province	8	8	8	1	1	1	1	0	0	89	7921	1	4	0	1	1000	1	0	2	20	9	9	9	2	0	2	0	2	0	2	0	4	0	2	0	2	0	2	1	2	0	2	0	2	0	2	0	2	0
Henan Province	0	0	0	0	0	0	0	0	0	86	7396	1	5	0	1	960	1	0	2	40	9	9	8	1	1	1	1	1	0	1	0	1	0	1	0	1	0	1	0	1	0	1	0	1	0	1	0	1	0
Henan Province	0	0	0	0	0	0	0	0	0	85	7225	1	2	0	1	6000	6	0	2	150	7	7	7	2	0	2	0	2	0	2	0	3	1	2	0	2	0	2	0	2	0	2	0	2	0	2	0	2	0
Henan Province	5	10	15	1	1	1	1	0	0	84	7056	2	2	0	1	10000	4	1	2	200	10	9	8	1	0	1	0	1	0	1	0	1	0	1	0	1	0	1	0	1	0	1	0	1	0	1	0	1	0
Henan Province	0	0	0	0	0	0	0	1	1	84	7056	1	4	1	1	30000	1	0	2	250	10	10	10	1	0	1	0	1	0	1	0	1	0	1	0	1	0	1	0	1	0	1	0	1	0	1	0	1	0
Henan Province	5	7.5	10	1	1	1	0	0	0	82	6724	1	4	0	1	1920	2	1	2	80	10	10	9	1	0	1	0	1	0	1	0	1	0	1	0	1	0	1	0	1	0	1	0	1	0	1	0	1	0
Henan Province	0	0	0	0	0	0	0	0	0	81	6561	1	3	0	1	960	1	0	2	20	8	8	8	1	0	1	0	1	0	1	0	3	1	1	0	1	0	1	0	1	0	1	0	1	0	1	0	1	0
Henan Province	0	0	0	0	0	0	0	0	0	81	6561	1	2	0	1	960	1	0	2	125	8	5	8	1	0	1	0	1	0	1	0	1	0	1	0	1	0	1	0	1	0	1	0	1	0	1	0	1	0
Henan Province	2	4	6	1	1	1	0	1	1	80	6400	2	2	1	1	24000	1	0	2	200	10	10	10	1	0	1	0	1	0	1	0	1	0	1	0	1	0	1	0	1	0	1	0	1	0	1	0	1	0
Henan Province	0	0	0	0	0	0	0	1	1	80	6400	2	2	1	1	30000	3	1	2	200	7	7	7	1	0	1	0	1	0	1	0	1	0	1	0	1	0	1	0	1	0	1	0	1	0	1	0	1	0
Henan Province	5	10	10	1	1	1	1	1	1	79	6241	3	4	1	3	100000	2	1	2	200	8	8	9	3	0	4	0	2	0	2	0	5	1	5	1	4	0	3	0	2	0	2	0	3	0	2	0	3	0
Henan Province	2	2	2	1	1	1	1	0	0	78	6084	4	3	0	1	6000	2	1	2	35	9	8	8	4	0	4	0	1	0	1	0	4	1	2	0	1	0	1	0	1	0	1	0	1	0	1	0	1	0
Henan Province	0	0	0	0	0	0	0	0	0	76	5776	1	3	0	1	840	1	0	2	50	9	9	8	1	0	1	0	1	0	1	0	1	unknwon	1	0	1	0	1	0	1	0	1	0	1	0	1	0	1	0
Henan Province	0	0	0	0	0	0	1	0	0	76	5776	2	2	0	1	5000	1	0	2	120	9	9	9	1	0	1	0	1	0	1	0	1	0	1	0	1	0	1	0	1	0	1	0	1	0	1	0	1	0
Henan Province	0	0	0	0	0	0	0	0	0	76	5776	2	1	0	1	30000	4	1	2	150	8	8	8	1	0	1	0	1	0	1	0	1	0	1	0	1	0	1	0	1	0	1	0	1	0	1	0	1	0
Henan Province	6	10	16	1	1	1	1	0	0	75	5625	2	4	0	1	20000	5	1	2	270	8	8	8	1	0	1	0	1	0	1	0	1	0	1	0	1	0	1	0	1	0	1	0	1	0	1	0	1	0
Henan Province	5	10	10	1	1	1	1	0	0	75	5625	1	3	0	1	5000	2	1	2	178	8	8	8	1	0	1	0	1	0	1	0	1	0	1	0	1	0	1	0	1	0	1	0	1	0	1	0	1	0
Henan Province	8	8	8	1	1	1	0	0	0	75	5625	1	3	0	1	10000	2	1	2	60	8	8	8	1	0	1	0	1	0	1	0	2	0	1	0	1	0	5	1	1	0	1	0	1	0	1	0	1	0
Henan Province	0	0	0	0	0	0	0	0	0	74	5476	1	5	0	1	2000	2	1	2	89	8	5	8	2	0	2	0	2	0	2	0	2	0	2	0	2	0	2	0	2	0	2	0	2	0	2	0	2	0
Henan Province	0	0	0	0	0	0	0	0	0	74	5476	1	3	0	1	70000	4	0	2	120	9	9	8	1	0	1	0	1	0	1	0	1	0	1	0	1	0	1	0	1	0	1	0	1	0	1	0	1	0
Henan Province	10	15	50	1	1	1	0	0	0	73	5329	1	2	0	1	3000	2	1	2	142	8	5	7	2	0	2	0	2	0	2	0	2	0	2	0	2	0	2	0	2	0	2	0	2	0	2	0	2	0
Henan Province	2	3	4	1	1	1	0	1	1	72	5184	2	5	1	3	48000	2	1	2	400	8	8	8	1	0	1	0	1	0	1	0	4	1	1	0	1	0	1	0	1	0	1	0	4	1	1	0	1	0
Henan Province	0	0	0	0	0	0	0	0	0	72	5184	2	3	0	1	1200	2	1	2	100	9	8	7	2	0	2	0	2	0	2	0	2	0	2	0	2	0	2	0	2	0	2	0	2	0	2	0	2	0
Henan Province	0	0	0	0	0	0	0	0	0	72	5184	1	2	0	1	20690	1	1	2	179	8	8	8	1	0	1	0	1	0	1	0	1	0	1	0	1	0	1	0	1	0	1	0	1	0	1	0	1	0
Henan Province	5	5	5	1	1	1	1	0	0	71	5041	2	5	0	1	2000	1	1	2	70	6	9	9	4	1	4	1	1	0	1	0	1	0	1	0	1	0	1	0	1	0	1	0	1	0	1	0	1	0
Henan Province	0	0	0	0	0	0	0	0	0	71	5041	3	4	0	1	11000	3	0	2	92	10	10	10	2	1	2	1	1	0	1	0	3	1	1	0	1	0	1	0	1	0	1	0	1	0	1	0	1	0
Henan Province	0	0	0	0	0	0	0	0	0	71	5041	4	4	0	1	0	1	0	2	100	10	9	9	1	0	1	0	1	0	1	0	1	0	1	0	1	0	1	0	1	0	1	0	1	0	1	0	1	0
Henan Province	0	0	0	0	0	0	1	0	0	70	4900	2	4	0	1	6000	3	1	2	90	8	8	7	2	0	2	0	2	0	2	0	2	0	2	0	2	0	2	0	2	0	2	0	2	0	2	0	2	0
Henan Province	0	0	0	0	0	0	1	0	0	70	4900	1	3	0	1	2000	2	1	2	89	8	8	8	1	0	1	0	1	0	1	0	1	0	1	0	1	0	1	0	1	0	1	0	1	0	1	0	1	0
Henan Province	5	7	9	1	1	1	0	0	0	69	4761	1	2	0	1	10000	4	1	2	40	7	5	7	1	0	1	0	1	0	1	0	1	0	1	0	1	0	1	0	1	0	1	0	1	0	1	0	1	0
Henan Province	0	0	0	0	0	0	0	0	0	69	4761	2	2	0	1	1000	2	1	2	50	5	5	4	1	0	1	0	1	0	1	0	1	0	1	0	1	0	1	0	1	0	1	0	1	0	1	0	1	0
Henan Province	0	0	0	0	0	0	1	0	0	69	4761	1	3	0	1	3000	2	1	2	22	8	8	8	1	0	1	0	1	0	1	0	1	0	1	0	1	0	1	0	1	0	1	0	1	0	1	0	1	0
Henan Province	20	20	20	1	1	1	0	0	0	68	4624	2	3	0	1	70000	4	0	2	100	9	9	9	2	0	2	0	2	0	2	0	2	1	2	0	2	0	2	0	2	0	2	0	2	0	2	0	2	0
Henan Province	0	0	0	0	0	0	1	0	0	68	4624	4	3	0	1	10000	2	1	2	35	8	8	8	1	0	1	0	1	0	1	0	1	0	1	0	1	0	1	0	1	0	1	0	1	0	1	0	1	0
Henan Province	10	15	15	1	1	1	1	0	0	67	4489	3	5	0	1	21920	2	1	2	270	8	8	5	3	0	3	0	2	0	2	0	3	1	1	0	3	0	1	0	3	0	1	0	1	0	3	0	1	0
Henan Province	1	5	10	1	1	1	1	0	0	67	4489	1	3	0	1	20000	5	1	2	30	9	9	9	1	0	1	0	1	0	1	0	1	0	1	0	1	0	1	0	1	0	1	0	1	0	1	0	1	0
Henan Province	5	5	5	1	1	1	1	0	0	67	4489	3	4	0	1	15000	5	0	2	40	7	2	5	1	0	1	0	1	0	1	1	1	0	1	0	1	0	1	0	1	0	1	0	1	0	1	0	1	0
Henan Province	0	0	0	0	0	0	0	0	0	67	4489	1	4	0	1	1920	4	1	2	86	5	9	5	1	0	1	0	1	0	1	0	1	0	1	0	1	0	1	0	1	0	1	0	1	0	1	0	1	0
Henan Province	50	50	50	1	1	1	1	1	1	66	4356	5	4	1	1	48000	2	1	2	100	8	8	6	1	0	1	0	1	0	1	0	1	0	1	0	1	0	1	0	1	0	1	0	1	0	1	0	1	0
Henan Province	10	15	20	1	1	1	0	0	0	66	4356	1	3	0	1	30000	1	1	2	150	8	8	7	2	0	2	0	2	0	2	0	2	0	2	0	2	0	2	0	2	0	2	0	2	0	2	0	2	0
Henan Province	5	7.5	10	1	1	1	1	0	0	66	4356	3	4	0	1	20000	1	0	2	120	10	5	8	3	0	3	0	1	0	1	0	1	0	1	0	1	0	1	0	1	0	1	0	1	0	1	0	1	0
Henan Province	3	5	8	1	1	1	0	0	0	66	4356	1	2	0	1	2000	2	1	2	80	8	8	7	1	0	1	0	1	0	1	0	1	0	1	0	1	0	1	0	1	0	1	0	1	0	4	1	1	0
Henan Province	2	3	4	1	1	1	1	1	1	66	4356	4	3	1	3	80000	2	1	2	150	9	9	8	2	0	2	0	2	0	2	0	3	1	3	0	3	0	2	0	2	0	2	0	2	0	2	0	2	0
Henan Province	71	73	73	1	1	1	1	0	0	65	4225	1	4	0	1	10000	2	1	2	75	10	8	8	2	0	2	0	2	0	2	0	2	0	2	0	2	0	2	0	2	0	2	0	2	0	2	0	2	0
Henan Province	5	10	15	1	1	1	0	0	0	65	4225	1	4	0	1	10000	4	1	2	180	10	10	10	1	0	1	0	1	0	1	0	1	0	1	0	3	1	3	1	1	0	1	0	1	0	3	0	3	1
Henan Province	0	0	0	0	0	0	1	0	0	65	4225	3	2	0	1	20000	2	1	2	80	9	9	5	1	0	1	0	1	0	1	0	2	0	1	0	1	0	1	0	1	0	1	0	1	0	1	0	1	0
Henan Province	20	30	40	1	1	1	1	1	1	64	4096	5	4	1	1	100000	5	1	2	2000	8	8	8	3	0	3	0	3	0	3	0	3	0	3	0	3	0	3	0	3	0	3	0	3	0	3	0	3	0
Henan Province	5	7.5	10	1	1	1	1	1	1	64	4096	3	5	1	1	20000	2	1	2	250	9	9	9	1	0	1	0	1	0	1	0	1	0	1	0	1	0	1	0	1	0	1	0	1	0	1	0	1	0
Henan Province	0	0	0	0	0	0	0	0	0	64	4096	1	5	0	1	100	4	1	2	175	8	8	8	2	0	2	0	2	0	2	0	2	0	2	0	2	0	2	0	2	0	2	0	2	0	2	0	2	0
Henan Province	30	40	50	1	1	1	0	0	0	63	3969	3	4	0	1	100000	4	0	2	200	8	6	8	3	0	3	0	2	0	2	0	2	1	2	1	1	0	1	0	1	0	1	0	1	0	1	0	1	0
Henan Province	0	0	0	0	0	0	0	0	0	63	3969	3	3	0	1	4000	2	1	2	60	6	10	5	1	0	1	0	1	0	1	0	1	0	1	0	1	0	1	0	1	0	1	0	1	0	1	0	1	0
Henan Province	3	5	7	1	1	1	1	0	0	62	3844	3	4	0	1	30000	1	1	2	160	10	10	10	1	0	1	0	1	0	1	0	4	1	1	0	1	0	1	0	1	0	1	0	1	0	4	0	4	0
Henan Province	0	0	0	0	0	0	0	0	0	61	3721	4	5	0	2	9000	1	1	2	170	10	10	8	1	0	1	0	1	0	1	0	1	0	1	0	1	0	1	0	1	0	1	0	1	0	1	0	1	0
Henan Province	5	10	15	1	1	1	0	0	0	60	3600	1	3	0	1	20000	4	1	2	50	7	8	7	1	0	3	1	1	0	1	0	1	0	1	0	1	0	2	0	1	0	1	0	1	0	3	0	1	0
Henan Province	1	2	3	1	1	1	0	1	1	60	3600	3	3	1	1	60000	3	1	2	400	9	9	8	1	0	1	0	1	0	1	0	2	0	1	0	1	0	1	0	1	0	1	0	1	0	1	0	1	0
Henan Province	0	0	0	0	0	0	1	0	0	60	3600	1	4	0	1	15000	2	0	2	40	6	7	6	1	0	1	0	2	0	2	0	2	1	1	0	1	0	1	0	1	0	1	0	1	0	1	0	1	0
Henan Province	10	20	50	1	1	1	0	0	0	59	3481	3	2	0	1	6000	2	1	2	350	7	7	7	2	0	2	0	2	0	2	0	3	0	3	0	2	0	2	0	2	0	2	0	2	0	2	0	2	0
Henan Province	5	10	15	1	1	1	0	0	0	59	3481	2	3	0	1	30000	2	1	2	200	10	6	7	1	0	1	0	1	0	1	0	1	0	1	0	1	0	1	0	1	0	1	0	1	0	1	0	1	0
Henan Province	5	10	13	1	1	1	1	1	1	59	3481	4	4	1	3	60000	2	1	2	150	7	9	5	4	1	3	1	2	0	2	0	3	1	3	1	2	0	2	0	2	0	2	0	2	0	2	0	2	0
Henan Province	3	3	3	1	1	1	0	0	0	59	3481	1	2	0	1	30000	4	1	2	300	9	9	6	2	0	2	0	1	0	1	0	1	0	1	0	1	0	1	0	1	0	1	0	1	0	1	0	1	0
Henan Province	0	0	0	0	0	0	0	0	0	59	3481	3	2	0	1	5000	1	1	2	130	8	8	8	2	0	2	0	2	0	2	0	2	0	2	0	2	0	2	0	2	0	2	0	2	0	2	0	2	0
Henan Province	0	0	0	0	0	0	1	0	0	59	3481	3	4	0	1	20000	4	0	2	200	10	5	5	1	0	1	0	1	0	1	0	1	0	1	0	1	0	1	0	1	0	1	0	1	0	1	0	1	0
Henan Province	0	0	0	0	0	0	0	0	0	58	3364	3	3	0	1	4000	2	1	2	30	8	8	5	3	0	3	0	1	0	1	0	1	0	1	0	1	0	1	0	1	0	1	0	1	0	1	0	1	0
Henan Province	0	0	0	0	0	0	1	0	0	58	3364	1	3	0	1	20000	5	1	2	200	10	10	5	1	0	1	0	1	0	1	0	1	0	1	0	1	0	1	0	1	0	1	0	1	0	1	0	1	0
Henan Province	0	0	0	0	0	0	0	0	0	58	3364	2	4	0	1	8000	2	1	2	150	10	10	5	1	0	1	0	1	0	1	0	1	0	1	0	1	0	1	0	1	0	1	0	1	0	1	0	1	0
Henan Province	3	5	10	1	1	1	1	0	0	57	3249	3	5	0	1	150000	3	1	2	220	10	10	10	2	0	2	0	1	0	1	0	3	0	2	0	1	0	3	0	1	0	1	0	1	0	2	0	1	0
Henan Province	3	4	5	1	1	1	0	0	0	57	3249	2	4	0	1	6000	2	1	2	60	9	9	6	1	0	1	0	1	0	1	0	1	0	1	0	1	0	1	0	1	0	1	0	1	0	1	0	1	0
Henan Province	0	0	0	0	0	0	0	0	0	57	3249	1	4	0	1	88888	6	1	2	500	6	8	6	2	0	2	0	2	0	1	0	3	1	2	1	1	0	2	0	3	0	1	0	1	0	1	0	1	0
Henan Province	0	0	0	0	0	0	0	0	0	57	3249	3	2	0	1	25000	1	1	2	200	9	9	9	1	0	1	0	1	0	1	0	1	0	1	0	1	0	1	0	1	0	1	0	1	0	1	0	1	0
Henan Province	6	9	12	1	1	1	0	1	1	56	3136	4	5	1	3	80000	2	1	2	100	10	10	9	4	0	4	0	1	0	1	0	1	0	1	0	1	0	1	0	1	0	1	0	1	0	1	0	1	0
Henan Province	1.68	4.48	7.28	1	1	1	1	0	0	56	3136	4	4	0	1	8000	2	1	2	40	10	10	10	1	0	1	0	1	0	1	0	1	0	1	0	1	0	1	0	1	0	1	0	1	0	1	0	1	0
Henan Province	5	5	5	1	1	1	0	0	0	56	3136	2	4	0	1	20000	1	1	2	50	8	8	8	2	1	2	1	1	0	1	0	1	0	1	0	1	0	1	0	1	0	1	0	1	0	1	0	1	0
Henan Province	0	0	0	0	0	0	0	1	1	56	3136	3	3	1	2	10000	1	1	2	80	9	9	9	2	0	2	0	2	0	2	0	2	0	2	0	2	0	2	0	2	0	2	0	2	0	2	0	2	0
Henan Province	0	0	0	0	0	0	1	1	1	56	3136	4	4	1	2	60000	2	1	2	200	8	8	8	3	0	3	0	1	0	1	0	1	0	1	0	1	0	1	0	1	0	1	0	1	0	1	0	1	0
Henan Province	2	5	10	1	1	1	0	0	0	55	3025	3	2	0	1	10000	3	1	2	180	9	9	8	1	0	1	0	1	0	1	0	1	0	1	0	1	0	1	0	1	0	1	0	1	0	1	0	1	0
Henan Province	50	70	100	1	1	1	0	1	1	54	2916	5	3	1	1	100000	1	1	2	300	8	8	5	4	0	2	0	2	0	2	0	5	0	2	0	2	0	2	0	4	0	2	0	3	0	2	0	2	0
Henan Province	10	15	20	1	1	1	0	0	0	54	2916	3	4	0	1	130000	5	1	2	100	7	7	7	2	0	2	0	2	0	2	0	2	0	2	0	2	0	2	0	2	0	2	0	2	0	2	0	2	0
Henan Province	8	12	16	1	1	1	0	0	0	54	2916	2	4	0	1	25000	2	1	2	100	10	10	9	1	0	1	0	1	0	1	0	1	0	1	0	1	0	1	0	1	0	1	0	1	0	1	0	1	0
Henan Province	5	7.5	10	1	1	1	0	0	0	54	2916	1	5	0	1	3000	4	1	2	300	10	10	10	1	0	1	0	1	0	1	0	1	0	1	0	1	0	1	0	1	0	1	0	1	0	1	0	1	0
Henan Province	5	7.5	10	1	1	1	0	0	0	54	2916	2	2	0	1	10000	4	1	2	140	10	10	10	1	0	1	0	1	0	1	0	1	0	1	0	1	0	1	0	1	0	1	0	1	0	1	0	1	0
Henan Province	2	4	6	1	1	1	0	0	0	54	2916	2	4	0	1	30000	4	1	2	250	10	10	10	3	0	3	0	1	0	1	0	3	0	3	0	2	0	1	0	1	0	1	0	1	0	1	0	1	0
Henan Province	0	0	0	0	0	0	0	0	0	54	2916	4	3	0	1	3000	1	0	2	90	8	8	8	3	0	3	0	3	0	3	0	3	0	3	0	3	0	3	0	3	0	3	0	3	0	3	0	3	0
Henan Province	0	0	0	0	0	0	0	0	0	54	2916	3	3	0	1	30000	2	1	2	200	9	8	8	2	0	2	0	2	0	2	0	3	0	2	0	2	0	2	0	2	0	2	0	2	0	2	0	2	0
Henan Province	0	0	0	0	0	0	1	1	1	54	2916	3	5	1	3	50000	2	1	2	400	10	10	6	1	0	1	0	1	0	1	0	1	0	1	0	1	0	1	0	1	0	1	0	1	0	1	0	1	0
Henan Province	10	15	20	1	1	1	0	0	0	53	2809	1	4	0	1	20000	3	1	2	110	8	8	8	2	0	2	0	2	0	2	0	2	0	2	0	2	0	2	0	2	0	2	0	2	0	2	0	2	0
Henan Province	5	10	15	1	1	1	0	0	0	53	2809	3	4	0	1	50000	5	1	2	90	8	8	8	2	0	2	0	2	0	2	0	3	1	3	0	2	0	2	0	2	0	2	0	2	0	2	0	2	0
Henan Province	5	10	15	1	1	1	1	0	0	53	2809	3	5	0	1	25000	5	1	2	150	9	8	7	1	0	1	0	1	0	1	0	3	1	1	0	1	0	1	0	1	0	1	0	1	0	3	0	1	0
Henan Province	10	15	20	1	1	1	0	0	0	52	2704	2	2	0	1	20000	4	1	2	71	8	8	8	2	0	2	0	2	0	2	0	2	0	2	0	2	0	2	0	2	0	2	0	2	0	2	0	2	0
Henan Province	3	8	10	1	1	1	1	0	0	52	2704	2	5	0	1	56000	2	1	2	80	8	6	6	3	0	3	0	1	0	1	0	1	0	1	0	1	0	2	0	1	0	1	0	1	0	4	0	1	0
Henan Province	5	7.5	10	1	1	1	0	0	0	52	2704	3	5	0	1	25000	4	1	2	200	10	10	8	1	0	1	0	1	0	1	0	1	0	1	0	1	0	1	0	1	0	1	0	1	0	1	0	1	0
Henan Province	5	5	5	1	1	1	0	0	0	51	2601	2	2	0	1	7000	4	1	2	100	9	9	6	2	1	2	0	1	0	1	0	2	0	2	0	2	0	2	0	2	0	2	0	2	0	2	0	2	0
Henan Province	0	0	0	0	0	0	0	0	0	51	2601	2	4	0	1	10000	2	1	2	300	5	7	7	1	0	1	0	1	0	1	0	2	0	2	0	1	0	1	0	1	0	1	0	1	0	1	0	1	0
Henan Province	10	20	30	1	1	1	0	0.1	0.1	50	2500	2	3	0	1	20000	4	1	2	100	8	8	8	1	0	1	0	1	0	1	0	2	1	1	0	1	0	1	0	1	0	1	0	1	0	1	0	1	0
Henan Province	0	0	0	0	0	0	1	0.1	0.1	50	2500	4	4	0	1	30000	3	1	2	50	7	7	7	2	0	2	0	2	0	2	0	2	unknwon	2	0	2	0	2	0	2	0	2	0	2	0	2	0	2	0
Henan Province	10	10	10	1	1	1	1	0.2	0.2	49	2401	1	3	0	1	50000	4	1	2	150	10	9	9	1	0	1	0	1	0	1	0	2	unknwon	1	0	1	0	1	0	1	0	1	0	1	0	1	0	1	0
Henan Province	10	10	10	1	1	1	0	0.2	0.2	49	2401	3	5	0	1	15000	4	1	2	350	8	6	8	1	0	1	0	1	0	1	0	1	0	1	0	1	0	1	0	1	0	1	0	1	0	1	0	1	0
Henan Province	0	0	0	0	0	0	0	0.2	0.2	49	2401	3	4	0	1	2000	3	1	2	100	10	10	5	1	0	1	0	1	0	1	0	1	0	1	0	1	0	1	0	1	0	1	0	1	0	4	0	1	0
Henan Province	10	20	25	1	1	1	0	0.3	0.3	48	2304	3	5	0	1	60000	3	1	2	400	8	8	8	1	0	1	0	1	0	1	0	1	unknwon	1	0	1	0	1	0	1	0	1	0	1	0	1	0	1	0
Henan Province	5	5	5	1	1	1	0	0.3	0.3	48	2304	2	4	0	1	8000	2	1	2	100	9	9	6	2	0	2	0	2	0	2	0	2	0	2	0	2	0	2	0	2	0	2	0	2	0	2	0	2	0
Henan Province	0	0	0	0	0	0	1	0.3	0.3	48	2304	4	3	0	1	20000	4	1	2	150	10	10	5	1	0	4	0	1	0	3	0	3	unknwon	1	0	1	0	3	0	1	0	1	0	1	0	1	0	1	0
Henan Province	0	0	0	0	0	0	1	0.4	0.4	47	2209	5	5	1	3	100000	3	1	2	350	10	10	10	1	0	1	0	1	0	1	0	1	0	1	0	1	0	1	0	1	0	1	0	1	0	1	0	1	0
Henan Province	0	0	0	0	0	0	0	0.4	0.4	47	2209	3	4	1	1	50000	4	1	2	110	10	10	10	1	0	1	0	1	0	1	0	1	0	1	0	1	0	1	0	1	0	1	0	1	0	1	0	1	0
Henan Province	5	5	10	1	1	1	0	0.5	0.5	46	2116	4	5	1	2	30000	3	1	2	125	8	8	2	1	0	1	0	1	0	1	0	1	0	1	0	1	0	1	0	1	0	1	0	3	0	1	0	1	0
Henan Province	0	0	0	0	0	0	0	0.5	0.5	46	2116	1	5	1	1	50000	5	1	2	400	5	5	5	1	0	1	0	1	0	1	0	1	0	1	0	3	0	1	0	1	0	1	0	1	0	1	0	3	0
Henan Province	10	20	30	1	1	1	0	0	0.7	44	1936	1	4	0	1	40000	7	1	2	260	8	8	8	1	0	1	0	1	0	1	0	1	0	1	0	4	0	4	0	4	0	2	0	2	0	2	0	4	0
Henan Province	10	15	20	1	1	1	0	0	0.7	44	1936	3	4	1	1	40000	3	1	2	200	8	9	8	3	0	1	0	1	0	2	0	4	1	1	0	1	0	3	0	3	0	1	0	1	0	1	0	3	0
Henan Province	10	10	10	1	1	1	1	0.7	0.7	44	1936	3	4	0	1	45000	3	1	2	60	9	9	8	2	0	2	0	2	0	2	0	2	0	2	0	2	0	2	0	2	0	2	0	2	0	2	0	2	0
Henan Province	10	10	10	1	1	1	1	0.7	0.7	44	1936	4	3	1	1	100000	2	1	2	100	9	9	8	2	0	2	0	1	0	1	0	2	0	1	0	1	0	1	0	1	0	1	0	1	0	1	0	1	0
Henan Province	5	7.5	10	1	1	1	0	0.7	0.7	44	1936	2	4	0	1	6500	4	1	2	160	10	9	10	1	0	1	0	1	0	1	0	1	0	1	0	1	0	2	1	1	0	1	0	1	0	1	0	1	0
Henan Province	1.68	4.48	7.28	1	1	1	1	0.7	0.7	44	1936	3	4	0	1	110000	4	1	2	400	10	10	10	1	0	1	0	1	0	1	0	1	0	1	0	1	0	1	0	1	0	1	0	1	0	1	0	1	0
Henan Province	2	4	5	1	1	1	0	0	0.7	44	1936	4	5	1	1	70000	4	1	2	150	8	8	8	4	1	4	1	2	0	2	0	4	1	2	0	2	0	2	0	2	0	2	0	2	0	2	0	2	0
Henan Province	0	0	0	0	0	0	1	0.7	0.7	44	1936	4	4	0	1	60000	4	1	2	350	9	8	9	1	0	1	0	1	0	1	0	3	0	1	0	1	0	1	0	1	0	1	0	1	0	1	0	1	0
Henan Province	10	15	20	1	1	1	0	0.8	0.8	43	1849	4	4	0	1	55000	4	1	2	100	8	8	7	1	0	1	0	1	0	1	0	1	0	1	0	1	0	1	0	2	0	1	0	1	0	1	0	2	0
Henan Province	5	10	15	1	1	1	0	0.8	0.8	43	1849	2	2	0	1	25000	4	1	2	160	9	9	9	1	0	1	0	1	0	1	0	1	0	1	0	1	0	4	1	1	0	1	0	1	0	1	0	1	0
Henan Province	5	5	5	1	1	1	0	0.8	0.8	43	1849	3	5	1	2	24000	3	1	2	446	8	8	8	2	0	2	0	2	0	2	0	2	0	2	0	2	0	2	0	2	0	2	0	2	0	2	0	2	0
Henan Province	0	0	0	0	0	0	0	0.8	0.8	43	1849	1	4	0	1	11000	4	1	2	111	8	8	8	1	0	1	0	1	0	1	0	1	0	1	0	1	0	1	0	1	0	1	0	1	0	1	0	1	0
Henan Province	10	15	20	1	1	1	1	0	0	42	1764	5	4	0	1	90000	4	1	2	200	9	9	5	4	1	4	1	4	0	1	0	4	1	2	0	2	0	2	0	2	0	2	0	2	0	2	0	2	0
Henan Province	5	10	15	1	1	1	1	0	0	42	1764	5	5	0	1	80000	4	1	2	60	8	8	8	3	0	3	0	3	0	2	0	4	1	3	0	2	0	3	0	1	0	2	0	2	0	2	0	2	0
Henan Province	1	2	3	1	1	1	1	0	0	41	1681	2	4	0	1	18000	3	1	2	45	8	8	8	1	0	1	0	1	0	1	1	1	1	1	0	1	0	1	0	1	0	1	0	1	0	1	0	1	0
Henan Province	0	0	0	0	0	0	0	0	0	41	1681	3	4	0	2	100000	3	1	2	150	5	6	8	1	0	1	0	1	0	1	0	1	unknwon	1	unknwon	1	0	1	0	1	0	1	0	1	0	1	0	1	0
Henan Province	0	0	1	0	0	1	1	0	0	40	1600	2	4	0	1	0	4	1	2	200	8	8	8	1	0	1	0	1	0	1	0	2	0	1	0	1	0	1	0	1	0	1	0	1	0	1	0	1	0
Henan Province	10	15	20	1	1	1	1	0	0	39	1521	3	5	0	1	96000	4	1	2	150	7	8	3	1	0	1	0	1	0	1	0	1	0	1	0	1	0	2	0	1	0	1	0	1	0	1	0	1	0
Henan Province	5	5	5	1	1	1	1	1	1	39	1521	3	5	1	1	80000	4	1	2	100	9	9	9	1	0	1	0	1	0	1	0	1	1	1	0	1	0	1	0	1	0	1	0	1	1	1	0	1	0
Henan Province	0	0	0	0	0	0	1	1	1	39	1521	5	5	1	2	60000	3	1	2	250	10	10	10	3	1	3	1	3	1	3	0	3	1	3	0	3	0	2	0	2	0	2	0	2	0	2	0	2	0
Henan Province	0	0	0	0	0	0	1	0	0	39	1521	4	5	0	1	30000	2	1	2	178	8	8	8	1	0	2	0	2	0	2	0	2	0	2	0	2	0	2	0	2	0	2	0	2	0	2	0	2	0
Henan Province	0	0	0	0	0	0	0	1	1	39	1521	5	5	1	2	40000	2	0	2	200	10	10	8	1	0	1	0	1	0	1	0	1	0	1	0	1	0	1	0	1	0	1	0	1	0	1	0	1	0
Henan Province	0	0	0	0	0	0	0	0	0	39	1521	2	4	0	1	80000	3	1	2	80	10	10	10	1	0	1	0	1	0	1	0	1	0	1	0	1	0	1	0	1	0	1	0	1	0	1	0	1	0
Henan Province	0	0	0	0	0	0	0	0	0	38	1444	3	5	0	1	10000	6	1	2	300	8	8	5	1	0	1	0	1	0	1	0	1	0	1	0	1	0	1	0	1	0	1	0	1	0	1	0	1	0
Henan Province	5	12	15	1	1	1	0	0	0	37	1369	3	4	0	1	52000	3	1	2	167	8	8	4	1	0	1	0	1	0	1	0	1	0	1	0	1	0	1	0	1	0	1	0	1	0	1	0	1	0
Henan Province	5	7.5	10	1	1	1	0	0	0	36	1296	2	2	0	1	20000	4	1	2	300	7	9	5	1	0	1	0	1	0	1	0	4	1	1	0	1	0	1	0	1	0	1	0	1	0	1	0	1	0
Henan Province	5	7	10	1	1	1	0	0	0	36	1296	2	4	0	1	30000	4	1	2	200	7	8	5	2	0	2	0	2	0	1	0	2	0	2	0	1	0	1	0	1	0	1	0	1	0	1	0	1	0
Henan Province	15	20	25	1	1	1	1	1	1	35	1225	4	4	1	1	130000	3	1	2	300	10	9	9	1	0	1	0	1	0	1	0	5	1	1	0	1	0	1	0	3	0	1	0	1	0	1	0	1	0
Henan Province	10	15	20	1	1	1	0	0	0	35	1225	3	4	0	1	40000	5	1	2	200	9	9	9	2	0	2	0	2	0	2	0	2	0	2	0	2	0	2	0	2	0	2	0	2	0	2	0	2	0
Henan Province	6	12	18	1	1	1	0	0	0	35	1225	3	5	0	1	70000	6	1	2	185	8	8	5	2	0	2	0	2	0	2	0	4	1	2	0	2	0	2	0	3	0	2	0	2	0	2	0	2	0
Henan Province	0	0	0	0	0	0	1	0	0	35	1225	2	4	0	1	50000	4	1	2	150	8	6	5	3	0	3	1	2	0	1	0	3	1	1	0	1	0	2	0	2	0	2	0	2	0	2	0	2	0
Henan Province	5	10	15	1	1	1	0	0	0	34	1156	3	3	0	1	20000	6	1	2	170	10	10	9	1	0	1	0	1	0	1	0	1	0	1	0	1	0	1	0	1	0	1	0	1	0	1	0	1	0
Henan Province	5	7.5	10	1	1	1	1	0	0	32	1024	3	2	0	1	25000	4	1	2	180	10	7	7	1	0	1	0	1	0	1	0	1	0	1	0	1	0	1	0	1	0	1	0	1	0	1	0	1	0
Henan Province	200	200	200	1	1	1	0	0	0	31	961	2	4	0	1	30000	2	1	2	150	6	6	6	1	0	1	0	1	0	1	0	1	0	1	0	1	0	1	0	1	0	1	0	1	0	1	0	1	0
Henan Province	3	6	9	1	1	1	1	0	0	31	961	5	5	0	1	100000	5	1	2	350	5	5	8	1	0	1	0	1	0	1	0	1	0	1	0	1	0	1	0	1	0	1	0	1	0	1	0	1	0
Henan Province	5	10	15	1	1	1	1	0	0	30	900	3	5	0	1	50000	6	1	2	270	8	8	5	1	0	1	0	1	0	1	0	2	0	1	0	1	0	1	0	1	0	1	0	1	0	1	0	1	0
Henan Province	3	6	8	1	1	1	0	0	0	30	900	3	5	0	1	60000	5	1	2	200	8	8	6	2	0	2	0	2	0	2	0	3	0	2	0	1	0	2	0	3	0	1	0	2	0	1	0	1	0
Henan Province	0	0	0	0	0	0	0	0	0	30	900	4	5	0	1	80000	4	1	2	200	8	8	5	3	0	3	1	1	0	1	0	1	0	1	0	1	0	1	0	1	0	1	0	1	0	1	0	1	0
Henan Province	0	0	0	0	0	0	1	0	0	29	841	5	5	0	1	40000	1	0	2	50	9	8	8	3	0	3	0	2	0	2	0	4	0	4	0	2	0	2	0	4	0	2	0	2	0	2	0	2	0
Henan Province	0	0	0	0	0	0	0	0	0	28	784	3	5	0	1	10000	2	1	2	300	6	5	10	1	0	1	0	1	0	1	0	1	0	1	0	1	0	1	0	1	0	1	0	1	0	1	0	1	0
Henan Province	10	10	10	1	1	1	1	0	0	27	729	4	4	0	1	100000	5	0	2	100	6	6	5	1	0	1	0	1	0	1	0	1	0	3	0	1	0	1	0	3	0	1	0	2	0	3	0	1	0
Henan Province	0	0	0	0	0	0	0	0	0	27	729	4	4	0	1	130000	3	1	2	50	9	10	10	3	0	2	0	2	0	2	0	4	0	4	0	2	0	2	0	3	0	3	0	2	0	2	0	2	0
Henan Province	10	15	20	1	1	1	1	0	0	26	676	3	4	0	1	80000	4	1	2	200	10	5	8	2	0	2	0	2	0	2	0	2	0	2	0	2	0	2	0	2	0	2	0	2	0	2	0	2	0
Henan Province	0	0	0	0	0	0	1	0	0	26	676	3	5	0	1	20000	4	0	2	140	7	8	8	1	0	1	0	1	0	1	0	1	0	1	0	1	0	1	0	1	0	1	0	1	0	1	0	1	0
Henan Province	15	20	30	1	1	1	1	0	0	24	576	4	5	0	2	30000	4	0	2	130	7	8	5	1	0	1	0	1	0	1	0	4	1	1	0	1	0	1	0	3	0	1	0	1	0	1	0	3	0
Henan Province	0	0	0	0	0	0	1	1	1	24	576	5	5	1	2	80000	1	0	2	167	7	9	4	2	0	2	0	2	0	2	0	2	0	1	0	1	0	1	0	1	0	1	0	1	0	1	0	1	0
Henan Province	3	3	4	1	1	1	0	0	0	23	529	4	4	0	1	2000	2	0	2	50	9	9	5	2	0	2	0	1	0	1	0	4	0	2	0	2	0	2	0	2	0	1	0	2	0	2	0	2	0
Henan Province	0	0	0	0	0	0	1	1	1	23	529	5	5	1	1	200000	2	0	2	300	7	6	7	2	0	2	0	2	0	1	0	3	1	3	0	2	0	2	0	1	0	1	0	1	0	1	0	1	0
Henan Province	2	5	8	1	1	1	0	0	0	22	484	1	5	0	1	10000	3	0	2	160	7	6	6	3	0	3	0	2	0	2	0	3	0	2	0	1	0	1	0	3	0	1	0	1	0	1	0	1	0
Hebei Province	0	0	0	0	0	0	1	0	0	91	8281	1	5	0	1	10000	2	0	2	380	9	10	5	5	0	2	0	1	0	3	0	5	1	1	0	1	0	1	0	1	0	1	0	1	0	1	0	1	0
Hebei Province	5	10	10	1	1	1	0	0	0	89	7921	1	3	0	1	10000	3	0	2	150	8	8	6	2	0	2	0	2	0	2	0	2	1	2	0	2	0	2	0	2	0	2	0	2	0	2	0	2	0
Hebei Province	0	0	0	0	0	0	1	0	0	85	7225	1	4	0	1	0	1	0	2	100	6	5	5	1	0	1	0	1	0	1	0	1	0	1	0	1	0	1	0	1	0	1	0	1	0	1	0	1	0
Hebei Province	1	2	3	1	1	1	1	0	0	84	7056	5	4	0	1	6000	2	1	2	80	9	9	9	4	1	2	0	2	0	2	0	2	0	2	0	2	0	2	0	2	0	2	0	2	0	2	0	2	0
Hebei Province	0	0	0	0	0	0	0	0	0	84	7056	4	3	0	1	1440	1	0	2	100	7	7	6	3	1	3	0	2	0	2	0	1	0	1	0	1	0	1	0	1	0	1	0	1	0	1	0	1	0
Hebei Province	0	0	0	0	0	0	1	1	1	82	6724	4	2	1	1	48000	2	1	2	600	6	7	5	4	1	3	0	2	0	2	0	4	0	2	0	3	0	2	0	2	0	2	0	3	0	2	0	2	0
Hebei Province	2	4	6	1	1	1	1	0	0	81	6561	1	4	0	1	0	1	0	2	60	8	8	8	3	1	2	0	2	0	2	0	2	0	2	0	2	0	2	0	2	0	2	0	2	0	2	0	2	0
Hebei Province	0	0	0	0	0	0	0	0	0	81	6561	1	2	0	1	2160	2	1	2	100	8	7	6	1	0	1	0	1	0	1	0	1	1	1	0	1	0	1	0	1	0	1	0	1	0	1	0	1	0
Hebei Province	2	3	4	1	1	1	1	0	0	78	6084	2	3	0	1	0	1	0	2	50	8	8	8	3	1	1	0	1	0	1	0	1	0	1	0	1	0	1	0	1	0	1	0	1	0	1	0	1	0
Hebei Province	0	0	0	0	0	0	1	0	0	78	6084	3	2	0	1	0	2	1	2	95	6	6	5	3	1	3	0	2	0	2	0	2	0	2	0	3	0	3	0	2	0	3	0	3	0	2	0	3	0
Hebei Province	10	10	10	1	1	1	1	0	0	77	5929	2	4	0	1	14100	2	1	2	155	8	5	8	1	1	1	0	1	0	1	0	1	0	1	0	1	0	1	0	1	0	1	0	1	0	1	0	1	0
Hebei Province	0	0	0	0	0	0	1	0	0	76	5776	3	4	0	1	2880	2	1	2	66	8	8	8	4	1	2	0	2	0	2	0	2	0	2	0	2	0	2	0	2	0	2	0	2	0	2	0	2	0
Hebei Province	0	0	0	0	0	0	1	1	1	74	5476	3	2	1	3	42000	3	1	2	200	8	8	8	4	1	2	0	4	0	2	0	2	0	2	0	2	0	2	0	2	0	2	0	3	0	2	0	3	0
Hebei Province	0	0	0	0	0	0	1	0	0	71	5041	2	2	0	1	3000	2	1	2	150	8	8	6	4	0	3	0	3	0	1	0	4	0	3	0	3	0	4	0	3	0	3	0	3	0	1	0	1	0
Hebei Province	0	0	0	0	0	0	0	1	1	71	5041	2	2	1	2	13000	2	1	2	150	8	8	6	1	0	1	0	1	0	2	0	1	1	1	0	1	0	1	0	1	0	1	0	1	0	1	0	1	0
Hebei Province	0	0	0	0	0	0	0	0	0	71	5041	2	4	0	1	36000	2	1	2	150	8	8	7	2	0	2	0	2	0	1	0	1	0	1	0	1	0	1	0	1	0	1	0	1	0	1	0	1	0
Hebei Province	0	0	0	0	0	0	1	0	0	70	4900	3	2	0	1	2200	2	1	2	150	8	8	6	1	0	1	0	1	0	1	0	1	0	1	0	1	0	1	0	1	0	1	0	1	0	1	0	1	0
Hebei Province	11	11	11	1	1	1	0	1	1	69	4761	2	3	1	1	40000	2	1	2	135	8	9	8	2	0	2	0	2	0	2	0	2	0	2	0	2	0	2	0	2	0	2	0	2	0	2	0	2	0
Hebei Province	0	0	0	0	0	0	0	0	0	69	4761	3	4	0	1	3400	2	1	2	300	8	8	8	2	0	2	0	1	0	1	0	1	0	1	0	1	0	1	0	2	0	1	0	1	0	1	0	1	0
Hebei Province	10	30	50	1	1	1	1	0	0	68	4624	2	5	0	1	70000	5	1	2	288	8	8	6	4	1	2	1	4	0	1	0	2	1	1	0	2	0	2	0	4	0	1	0	1	0	1	0	1	0
Hebei Province	20	25	30	1	1	1	1	1	1	68	4624	3	3	1	1	42000	1	1	2	80	4	4	7	4	1	2	0	3	0	2	0	4	0	1	0	1	0	1	0	3	0	1	0	1	0	5	1	1	0
Hebei Province	0	0	0	0	0	0	0	0	0	68	4624	2	2	0	1	1200	2	1	2	150	8	8	5	4	0	4	0	2	0	2	0	2	0	2	0	4	0	2	0	2	0	2	0	2	0	2	0	3	0
Hebei Province	0	0	0	0	0	0	0	0	0	68	4624	1	2	0	1	4000	3	1	2	100	9	9	8	1	0	1	0	2	1	1	0	1	0	1	0	1	0	1	0	1	0	1	0	1	0	1	0	1	0
Hebei Province	0	0	0	0	0	0	0	0	0	67	4489	1	4	0	1	7000	3	1	2	100	8	9	7	2	1	2	0	2	0	3	0	1	0	1	0	1	0	1	0	1	0	1	0	1	0	1	0	1	0
Hebei Province	0	0	0	0	0	0	1	0	0	66	4356	3	2	0	1	1000	2	1	2	110	8	8	7	2	0	2	0	2	0	2	0	2	0	2	0	1	0	2	0	1	0	1	0	1	0	1	0	1	0
Hebei Province	0	0	0	0	0	0	0	0	0	66	4356	2	4	0	1	70000	6	1	2	200	8	8	8	1	0	1	0	1	0	1	0	1	0	1	0	1	0	1	0	1	0	1	0	1	0	1	0	1	0
Hebei Province	10	10	10	1	1	1	0	1	1	65	4225	1	2	1	1	0	2	0	2	300	7	7	7	2	0	2	0	2	0	2	0	1	0	1	0	2	0	2	0	2	0	2	0	2	0	2	0	2	0
Hebei Province	20	20	30	1	1	1	1	0	0	64	4096	3	2	0	1	5000	2	1	2	100	6	5	5	2	0	2	0	2	0	2	0	3	0	2	0	2	0	2	0	2	0	2	0	2	0	2	0	3	0
Hebei Province	1	2	3	1	1	1	0	0	0	64	4096	4	3	0	3	100000	2	1	2	400	8	7	8	4	1	2	0	1	0	1	0	1	0	1	0	1	0	1	0	1	0	1	0	1	0	1	0	1	0
Hebei Province	10	10	10	1	1	1	0	0	0	63	3969	4	4	0	1	20000	3	1	2	140	9	8	7	4	1	2	0	2	0	2	0	2	0	2	0	2	0	2	0	2	0	2	0	2	0	2	0	2	0
Hebei Province	3	6	10	1	1	1	0	0	0	63	3969	3	1	0	1	20000	2	1	2	100	9	8	8	4	1	1	0	4	1	1	0	1	0	1	0	1	0	1	0	1	0	1	0	1	0	1	0	1	0
Hebei Province	0	0	0	0	0	0	0	1	1	63	3969	4	4	1	1	75000	5	1	2	120	9	10	8	2	1	2	0	1	0	1	0	1	0	1	0	1	0	1	0	1	0	1	0	1	0	1	0	1	0
Hebei Province	0	0	0	0	0	0	1	0	0	63	3969	4	3	0	1	4000	3	1	2	180	8	8	6	1	0	1	0	1	0	1	0	1	1	1	0	1	0	1	0	1	0	1	0	1	0	1	0	1	0
Hebei Province	0	0	0	0	0	0	1	0	0	61	3721	2	4	0	1	20000	4	0	2	100	9	9	9	4	0	2	0	2	0	2	0	4	1	2	0	2	0	2	0	2	0	2	0	2	0	2	0	2	0
Hebei Province	1	3	6	1	1	1	1	0	0	60	3600	3	4	0	1	3000	2	1	2	100	8	8	8	4	0	2	0	2	0	2	0	2	0	2	0	2	0	2	0	2	0	2	0	2	0	2	0	2	0
Hebei Province	0	0	0	0	0	0	0	0	0	60	3600	2	2	0	1	20000	2	1	2	80	7	5	5	3	0	2	0	2	0	2	0	3	0	2	0	2	0	3	0	2	0	2	0	2	0	2	0	2	0
Hebei Province	0	0	0	0	0	0	0	0	0	60	3600	2	5	0	1	10000	3	1	2	500	10	10	5	4	1	1	0	1	0	1	0	4	1	1	0	1	0	1	0	1	0	1	0	1	0	1	0	1	0
Hebei Province	0	0	0	0	0	0	0	0	0	58	3364	2	1	0	1	72000	4	1	2	70	8	8	8	1	0	1	0	1	0	3	0	1	0	1	0	2	0	1	0	1	0	1	0	1	0	1	0	1	0
Hebei Province	2	3	4	1	1	1	1	0	0	56	3136	2	4	0	1	29000	2	1	2	58	7	6	6	4	1	2	0	4	1	4	1	4	1	2	0	3	0	2	0	1	0	1	0	1	0	1	0	1	0
Hebei Province	0.3	0.6	1	1	1	1	0	0	0	56	3136	3	4	0	1	20000	4	1	2	150	9	9	8	4	1	4	0	3	0	3	0	3	0	3	0	2	0	1	0	1	0	1	0	2	0	1	0	1	0
Hebei Province	0	0	0	0	0	0	1	0	0	56	3136	3	4	0	1	30000	6	1	2	200	6	7	6	2	0	2	0	2	0	2	0	2	0	2	0	2	0	2	0	2	0	2	0	2	0	2	0	2	0
Hebei Province	0	0	0	0	0	0	1	0	0	56	3136	2	4	0	1	25000	1	1	2	160	7	6	5	1	0	1	0	1	0	1	0	1	0	1	0	1	0	1	0	1	0	1	0	1	0	1	0	1	0
Hebei Province	10	10	10	1	1	1	0	1	1	55	3025	5	2	1	1	19200	1	1	2	400	7	8	7	3	0	2	0	2	0	2	0	2	0	2	0	2	0	2	0	2	0	2	0	2	0	2	0	2	0
Hebei Province	10	10	10	1	1	1	1	0	0	55	3025	2	2	0	1	0	1	1	2	0	8	8	7	4	0	1	0	1	0	1	0	1	0	1	0	1	0	1	0	1	0	1	0	1	0	1	0	1	0
Hebei Province	0	0	0	0	0	0	0	0	0	55	3025	3	3	0	1	30000	2	1	2	200	10	10	10	3	0	3	0	2	0	3	0	2	0	2	0	2	0	2	0	2	0	2	0	2	0	2	0	2	0
Hebei Province	3	6	9	1	1	1	0	0	0	54	2916	2	2	0	1	38000	2	1	2	120	9	9	9	3	0	2	0	2	0	2	0	2	0	2	0	2	0	2	0	2	0	2	0	2	0	2	0	2	0
Hebei Province	0	0	0	0	0	0	0	0	0	54	2916	3	5	0	1	50000	1	0	2	200	7	7	7	4	1	2	0	2	0	2	0	2	0	2	0	2	0	2	0	2	0	2	0	2	0	2	0	2	0
Hebei Province	0	0	0	0	0	0	0	0	0	54	2916	2	4	0	1	20000	2	1	2	100	8	8	6	2	0	3	0	1	0	1	0	1	1	1	0	3	0	3	0	1	0	1	0	1	0	1	0	1	0
Hebei Province	0	0	0	0	0	0	0	0	0	54	2916	3	3	0	1	60000	1	1	2	100	7	8	7	2	0	1	0	2	0	1	0	1	0	1	0	1	0	1	0	1	0	1	0	1	0	1	0	1	0
Hebei Province	10	15	20	1	1	1	0	0	0	53	2809	1	4	0	1	150000	2	1	2	190	10	10	10	4	1	2	0	2	0	3	0	3	1	2	0	1	0	1	0	1	0	1	0	1	0	1	0	1	0
Hebei Province	0	0	0	0	0	0	1	0	0	53	2809	3	5	0	1	60000	1	1	2	100	9	9	8	4	1	2	0	2	0	1	0	1	0	1	0	1	0	2	0	2	0	2	0	1	0	1	0	1	0
Hebei Province	0	0	0	0	0	0	0	0	0	52	2704	2	2	0	1	30000	2	1	2	200	8	8	6	1	0	1	0	1	0	1	0	1	1	1	0	1	0	1	0	1	0	1	0	1	0	1	0	1	0
Hebei Province	10	10	10	1	1	1	1	1	1	51	2601	3	4	1	1	36000	2	1	2	400	7	7	7	4	1	3	0	2	0	2	0	2	0	2	0	2	0	2	0	2	0	2	0	2	0	2	0	2	0
Hebei Province	10	10	10	1	1	1	0	0.1	0.1	50	2500	5	4	1	1	50000	3	1	2	100	8	8	8	1	0	1	0	1	0	1	0	1	0	1	0	1	0	1	0	1	0	1	0	1	0	1	0	1	0
Hebei Province	0	0	0	0	0	0	0	0.1	0.1	50	2500	3	2	0	1	20000	1	1	2	200	8	8	6	4	0	4	0	2	0	1	0	1	0	1	0	1	0	1	0	1	0	1	0	1	0	1	0	1	0
Hebei Province	5	10	15	1	1	1	1	0.2	0.2	49	2401	3	3	0	1	70000	3	1	2	195	6	5	5	2	0	2	0	1	0	1	0	3	0	1	0	1	0	1	0	3	0	1	0	1	0	1	0	1	0
Hebei Province	10	10	10	1	1	1	1	0.2	0.2	49	2401	4	2	1	1	80000	2	1	3	90	9	9	8	4	1	4	0	4	0	4	0	4	1	3	0	3	0	3	0	3	0	3	0	3	0	3	0	3	0
Hebei Province	0	0	0	0	0	0	0	0.2	0.2	49	2401	2	4	1	1	30000	4	1	2	100	8	8	7	2	0	2	0	2	0	2	0	4	0	2	0	2	0	2	0	2	0	2	0	2	0	2	0	2	0
Hebei Province	0	0	0	0	0	0	0	0.2	0.2	49	2401	2	3	0	1	0	4	1	2	450	10	10	8	1	0	1	0	1	0	1	0	1	0	1	0	1	0	1	0	1	0	1	0	1	0	1	0	1	0
Hebei Province	0	0	0	0	0	0	1	0.3	0.3	48	2304	3	4	0	1	30000	2	1	2	200	8	8	7	4	0	1	0	1	0	1	0	4	1	1	0	3	0	1	0	1	0	1	0	1	0	1	0	3	0
Hebei Province	0	0	0	0	0	0	0	0.3	0.3	48	2304	5	2	0	1	20000	1	1	2	120	8	9	8	4	1	2	0	2	0	2	0	4	1	2	0	2	0	2	0	2	0	2	0	2	0	2	0	2	0
Hebei Province	5	15	30	1	1	1	1	0.5	0.5	46	2116	3	4	1	3	72000	6	1	2	200	9	9	8	2	0	4	0	1	0	1	0	3	1	1	0	1	0	1	0	1	0	1	0	1	0	1	0	1	0
Hebei Province	100	110	130	1	1	1	0	0	0	42	1764	3	2	0	1	90000	5	1	2	200	8	8	6	4	1	4	0	4	0	4	0	4	1	2	0	2	0	2	0	4	0	2	0	4	0	4	0	2	0
Hebei Province	10	15	20	1	1	1	1	0	0	42	1764	4	3	0	3	50000	2	1	2	140	9	9	9	2	0	2	0	2	0	2	0	4	1	3	0	2	0	2	0	2	0	2	0	2	0	2	0	2	0
Hebei Province	10	20	20	1	1	1	0	1	1	41	1681	5	4	1	1	100000	4	1	2	200	10	9	5	2	0	2	0	1	0	1	0	3	1	1	0	1	0	1	0	1	0	1	0	1	0	1	0	1	0
Hebei Province	10	15	20	1	1	1	1	1	1	41	1681	3	4	1	1	50000	4	1	2	80	9	10	9	4	0	4	0	4	0	3	0	3	1	2	0	2	0	2	0	2	0	2	0	2	1	2	0	2	0
Hebei Province	0	0	0	0	0	0	1	0	0	41	1681	3	4	0	1	70000	4	1	2	120	8	8	9	3	1	3	0	3	0	3	1	4	0	1	0	4	0	3	0	3	0	2	0	2	0	3	0	2	0
Hebei Province	0	0	0	0	0	0	1	0	0	41	1681	3	4	0	1	20000	6	1	2	300	6	5	6	2	0	2	0	3	0	3	0	2	0	2	0	2	0	2	0	2	0	2	0	2	0	2	0	2	0
Hebei Province	0	0	0	0	0	0	0	1	1	41	1681	5	4	1	2	26400	4	1	2	200	10	10	8	5	0	3	0	2	0	2	0	4	0	3	0	2	0	1	0	1	0	1	0	3	0	1	0	1	0
Hebei Province	0	10	20	0	1	1	1	1	1	40	1600	5	2	1	1	100000	4	1	2	185	8	8	6	1	0	3	0	1	0	1	0	2	0	1	0	1	0	1	0	1	0	1	0	1	0	1	0	1	0
Hebei Province	30	50	100	1	1	1	1	1	1	39	1521	5	5	1	3	120000	3	1	2	150	7	7	5	2	0	1	0	1	0	1	0	3	0	1	0	1	0	1	0	1	0	1	0	1	0	1	0	1	0
Hebei Province	10	10	10	1	1	1	1	0	0	39	1521	5	4	0	1	70000	1	1	2	200	8	8	7	4	1	4	1	2	0	2	0	4	1	2	0	2	0	2	0	2	0	2	0	2	0	2	0	2	0
Hebei Province	2	4	6	1	1	1	0	1	1	39	1521	5	5	1	1	180000	3	1	2	200	9	9	9	4	0	1	0	1	0	1	0	4	1	1	0	1	0	1	0	4	0	1	0	1	0	1	0	1	0
Hebei Province	0	0	0	0	0	0	1	0	0	39	1521	4	3	0	1	65000	3	1	2	87	10	9	10	2	0	2	0	4	0	1	0	5	0	5	0	2	0	2	0	1	0	1	0	1	0	4	0	1	0
Hebei Province	5	7.5	10	1	1	1	0	0	0	38	1444	3	4	0	1	50000	7	1	2	180	8	8	5	1	0	1	0	1	0	1	0	1	0	1	0	1	0	1	0	1	0	1	0	1	0	1	0	1	0
Hebei Province	200	200	200	1	1	1	1	1	1	37	1369	4	4	1	1	50000	5	1	2	300	7	8	8	4	0	2	0	2	0	2	0	4	1	2	0	2	0	2	0	4	0	2	0	2	0	2	0	2	0
Hebei Province	30	35	40	1	1	1	1	0	0	37	1369	3	4	0	1	150000	6	1	2	180	9	9	8	2	1	2	0	2	0	2	0	2	0	2	0	1	0	1	0	1	0	1	0	1	0	2	0	1	0
Hebei Province	20	30	40	1	1	1	1	1	1	37	1369	5	4	1	3	80000	3	1	2	200	8	8	8	1	0	1	0	1	0	1	0	4	0	2	0	1	0	1	0	1	0	1	0	1	0	1	0	1	0
Hebei Province	0	0	0	0	0	0	0	0	0	37	1369	5	5	0	1	140000	3	1	2	70	5	5	5	2	1	2	0	1	0	1	0	1	0	1	0	1	0	1	0	1	0	1	0	1	0	1	0	1	0
Hebei Province	0	0	0	0	0	0	0	0	0	36	1296	4	4	0	1	50000	3	1	2	200	7	9	8	3	0	2	0	2	0	2	0	3	0	2	0	2	0	3	0	3	0	2	0	2	0	2	0	3	0
Hebei Province	0	0	0	0	0	0	0	0	0	36	1296	2	4	0	1	60000	3	1	2	640	8	8	8	2	0	2	0	2	0	2	0	2	0	2	0	2	0	2	0	2	0	2	0	2	0	2	0	2	0
Hebei Province	10	15	20	1	1	1	1	0	0	35	1225	4	5	0	1	70000	1	0	2	115	10	10	10	4	0	4	0	4	1	1	0	4	0	4	0	4	0	1	0	4	0	1	0	1	0	4	0	2	0
Hebei Province	10	10	10	1	1	1	0	0	0	35	1225	2	4	0	1	60000	3	1	2	300	8	8	7	3	0	3	0	1	0	1	0	4	1	1	0	1	0	1	0	1	0	1	0	1	0	1	0	1	0
Hebei Province	5	5	5	1	1	1	1	0	0	35	1225	3	4	0	1	48000	1	1	2	150	9	9	7	1	0	1	0	1	0	1	0	4	1	1	0	4	0	1	0	1	0	1	0	1	0	1	0	4	0
Hebei Province	1	2	2.5	1	1	1	0	0	0	35	1225	4	2	0	1	50000	3	1	2	116	6	7	6	1	0	4	0	1	0	1	0	1	0	1	0	1	0	1	0	1	0	1	0	1	0	1	0	1	0
Hebei Province	1	2	3	1	1	1	0	1	1	34	1156	5	4	1	3	65000	4	1	2	450	8	8	5	2	0	2	0	2	0	2	0	2	0	2	0	2	0	2	0	2	0	2	0	2	0	2	0	2	0
Hebei Province	0	0	0	0	0	0	1	0	0	34	1156	5	4	0	2	60000	3	1	2	200	8	8	8	4	0	4	0	2	0	2	0	5	1	2	0	4	0	2	0	2	0	2	0	2	0	2	0	2	0
Hebei Province	30	50	70	1	1	1	0	1	1	33	1089	5	3	1	1	260000	6	1	2	400	7	8	6	3	0	3	0	1	0	1	0	2	1	2	1	1	0	1	0	3	0	1	0	1	0	1	0	1	0
Hebei Province	0.3	0.6	0.9	1	1	1	0	0	0	32	1024	2	2	0	1	60000	3	1	2	200	8	7	8	1	0	1	unknwon	1	0	1	0	1	0	1	0	1	0	1	0	1	0	1	0	1	0	1	0	1	0
Hebei Province	1	2	3	1	1	1	0	1	1	30	900	4	4	1	1	80000	4	1	2	100	9	4	4	2	0	2	0	2	0	2	0	2	0	2	0	2	0	2	0	2	0	2	0	2	0	2	0	2	0
Hebei Province	0	0	0	0	0	0	0	0	0	30	900	3	4	0	1	60000	8	1	2	200	5	6	6	3	1	2	0	2	0	2	0	2	0	2	0	2	0	2	0	2	0	2	0	2	0	2	0	2	0
Hebei Province	50	50	50	1	1	1	0	1	1	29	841	5	4	1	1	80000	3	0	2	200	8	8	8	1	0	1	0	1	0	1	0	1	0	1	0	1	0	1	0	1	0	1	0	1	0	1	0	1	0
Guizhou Province	100	100	100	1	1	1	0	1	1	79	6241	3	3	1	3	90000	1	0	2	40	8	8	6	1	0	1	0	2	0	1	0	3	0	3	0	1	0	2	0	1	0	2	0	1	0	2	0	1	0
Guizhou Province	0	0	0	0	0	0	0	0	0	71	5041	1	4	0	1	60000	4	1	2	500	8	8	7	3	0	3	unknwon	4	0	2	0	3	unknwon	2	unknwon	4	0	3	0	3	unknwon	3	unknwon	2	0	4	0	2	unknwon
Guizhou Province	0	0	0	0	0	0	0	0	0	69	4761	3	3	0	1	20000	2	1	2	100	9	9	9	2	0	2	0	2	0	2	0	2	0	2	0	2	0	2	0	2	0	2	0	2	0	2	0	2	0
Guizhou Province	0	0	0	0	0	0	0	0	0	58	3364	2	2	0	1	2000	2	1	2	200	10	10	10	1	0	1	0	1	0	1	0	1	0	1	0	1	0	1	0	1	0	1	0	1	0	1	0	1	0
Guizhou Province	65	70	73	1	1	1	0	0	0	56	3136	2	3	0	1	25000	4	1	2	30	7	7	5	2	0	2	0	3	0	2	0	2	0	3	0	3	0	4	0	4	0	3	0	3	0	2	0	2	0
Guizhou Province	50	50	80	1	1	1	1	0	0	54	2916	4	3	0	1	130000	1	1	2	120	6	7	7	3	1	3	unknwon	3	unknwon	2	unknwon	2	unknwon	3	0	3	0	3	0	2	0	3	0	2	unknwon	2	0	3	0
Guizhou Province	100	200	300	1	1	1	0	1	1	52	2704	5	4	1	2	410000	2	1	2	200	7	7	7	2	0	2	0	2	0	2	0	3	1	3	1	2	0	1	0	2	0	3	1	4	1	2	0	2	0
Guizhou Province	20	20	20	1	1	1	1	0	0	52	2704	3	4	0	1	60000	2	1	2	60	9	8	8	1	0	2	unknwon	3	1	1	0	3	unknwon	3	0	3	0	2	unknwon	3	0	3	0	2	0	2	0	2	0
Guizhou Province	2	4	6	1	1	1	1	1	1	52	2704	1	4	1	1	40000	2	1	2	500	8	8	7	2	0	1	0	2	0	2	0	3	0	3	0	2	0	2	0	1	0	1	0	2	0	1	0	1	0
Guizhou Province	3	4	2	1	1	1	0	0	0	52	2704	2	5	0	1	20000	5	1	2	400	7	7	5	2	0	2	0	2	0	1	0	3	1	2	0	2	unknwon	1	0	1	0	2	0	2	unknwon	1	unknwon	1	0
Guizhou Province	8	12	16	1	1	1	1	0.3	0.3	46	2116	2	2	0	1	270000	3	1	2	130	7	8	8	2	0	2	0	3	0	1	0	2	unknwon	1	unknwon	2	0	3	0	1	0	1	unknwon	2	unknwon	2	0	2	0
Guizhou Province	10	10	10	1	1	1	0	0.3	0.3	46	2116	1	5	1	1	4000	2	0	2	40	8	8	1	1	0	1	0	1	0	1	0	1	1	1	0	1	0	1	0	1	0	1	0	1	0	1	0	1	0
Guizhou Province	30	30	30	1	1	1	0	0.5	0.5	44	1936	2	5	0	1	60000	2	1	2	80	8	8	8	2	0	1	0	2	0	1	0	2	unknwon	2	unknwon	1	0	3	0	2	0	1	unknwon	1	0	2	0	3	0
Guizhou Province	0	0	0	0	0	0	0	0.5	0.5	44	1936	4	5	0	2	80000	2	1	2	100	7	6	8	2	0	3	0	1	unknwon	2	0	2	0	1	0	2	unknwon	2	0	1	0	2	unknwon	2	0	1	0	2	unknwon
Guizhou Province	0	0	0	0	0	0	0	0.5	0.5	44	1936	2	5	0	1	100000	2	1	2	110	7	8	5	2	0	1	unknwon	2	0	1	unknwon	2	unknwon	1	0	4	1	1	0	1	unknwon	1	0	2	0	1	unknwon	1	unknwon
Guizhou Province	10	10	10	1	1	1	1	0.6	0.6	43	1849	3	5	0	1	20000	3	0	2	200	8	8	5	1	0	2	0	1	0	1	0	3	1	1	0	1	0	1	0	1	0	1	0	1	0	1	0	1	0
Guizhou Province	0.3	0.3	0.3	1	1	1	0	0	0	40	1600	3	5	0	1	90000	4	1	2	100	8	8	6	3	1	3	0	3	0	3	0	3	0	1	0	1	0	1	0	2	0	2	0	3	0	1	0	1	0
Guizhou Province	80	100	100	1	1	1	1	0	0	37	1369	4	5	0	1	30000	4	1	2	70	7	8	7	2	0	1	0	1	0	2	0	2	0	2	0	2	0	1	0	1	0	2	0	2	0	1	0	2	0
Guizhou Province	10	20	30	1	1	1	1	1	1	37	1369	5	4	1	3	120000	2	1	2	80	7	7	7	3	0	3	0	2	0	2	0	2	0	2	0	2	0	2	0	2	0	2	0	2	0	3	0	2	0
Guizhou Province	0	0	0	0	0	0	1	1	1	37	1369	4	3	1	3	70000	2	1	2	80	9	9	9	1	0	1	0	1	0	1	0	4	1	4	0	1	0	1	0	1	0	1	0	1	0	1	0	1	0
Guizhou Province	30	42	55	1	1	1	1	0	0	34	1156	4	5	0	2	76000	5	1	2	35	10	9	9	2	0	2	0	2	unknwon	3	0	3	unknwon	2	0	3	unknwon	3	0	2	0	2	unknwon	3	0	2	0	2	unknwon
Guizhou Province	2	3	5	1	1	1	1	1	1	34	1156	3	4	1	3	50000	5	1	2	30	9	8	6	1	0	1	0	1	0	1	0	4	1	1	0	1	0	1	0	1	0	1	0	1	0	3	0	1	0
Guizhou Province	60	70	100	1	1	1	1	0	0	28	784	3	4	0	1	280000	2	1	2	160	7	7	8	3	0	2	unknwon	2	0	3	unknwon	2	unknwon	2	unknwon	2	0	2	0	2	0	2	0	3	0	2	unknwon	2	unknwon
Guizhou Province	10	10	10	1	1	1	1	0	0	27	729	4	5	0	1	30000	2	0	2	60	9	8	8	3	0	2	unknwon	1	unknwon	3	unknwon	2	unknwon	3	0	3	unknwon	2	unknwon	1	unknwon	2	无法回答	1	0	2	unknwon	4	0
Guizhou Province	200	250	300	1	1	1	1	0	0	25	625	3	4	0	1	88888	5	0	2	150	10	10	8	4	1	3	1	2	1	3	unknwon	2	unknwon	2	unknwon	3	1	3	0	3	unknwon	4	0	3	unknwon	3	unknwon	4	1
Guizhou Province	0	0	0	0	0	0	1	0	0	24	576	4	5	0	1	60000	3	0	2	70	10	10	10	2	0	3	0	2	unknwon	1	unknwon	1	0	2	unknwon	2	0	3	0	3	0	2	0	2	0	1	unknwon	1	0
Guizhou Province	1	2	3	1	1	1	1	0	0	23	529	5	5	0	1	20000	4	0	2	80	8	8	2	3	0	1	0	1	0	1	0	3	1	1	0	1	0	1	0	1	0	1	0	1	0	1	0	1	0
Guangxi Zhuang Autonomous Region	0	0	0	0	0	0	0	1	1	89	7921	3	2	1	3	40000	2	0	2	60	5	5	5	1	0	1	0	1	0	1	0	2	1	2	1	1	0	1	0	1	0	1	0	1	0	1	0	1	0
Guangxi Zhuang Autonomous Region	0	0	0	0	0	0	1	0	0	85	7225	3	2	0	1	13000	3	0	2	90	10	10	5	1	0	1	0	1	0	1	0	1	0	1	0	1	0	1	0	1	0	1	0	1	0	1	0	1	0
Guangxi Zhuang Autonomous Region	5	8	10	1	1	1	1	1	1	84	7056	3	3	1	1	35000	1	0	2	65	8	8	7	1	0	1	0	1	0	2	0	3	1	2	0	1	0	2	0	2	0	1	0	1	0	1	0	1	0
Guangxi Zhuang Autonomous Region	0	0	0	0	0	0	0	0	0	84	7056	1	4	0	1	30000	4	0	2	150	10	6	98	1	0	1	0	1	0	1	0	1	0	1	0	1	0	1	0	1	0	1	0	1	0	1	0	1	0
Guangxi Zhuang Autonomous Region	10	10	10	1	1	1	1	1	1	81	6561	5	3	1	3	60000	2	1	2	240	8	8	7	3	1	3	0	3	0	2	0	3	1	2	0	2	0	2	0	2	0	2	0	3	1	2	0	2	0
Guangxi Zhuang Autonomous Region	10	10	10	1	1	1	0	1	1	79	6241	2	2	1	1	24000	1	0	2	100	7	7	7	2	0	2	0	2	0	2	0	3	1	2	0	2	0	2	0	2	0	2	0	2	0	2	0	2	0
Guangxi Zhuang Autonomous Region	0	0	0	0	0	0	1	0	0	79	6241	2	1	0	1	35000	3	0	2	150	7	7	5	1	0	1	0	1	0	1	0	2	1	2	1	1	0	1	0	1	0	1	0	1	0	1	0	1	0
Guangxi Zhuang Autonomous Region	10	20	30	1	1	1	1	1	1	78	6084	5	4	1	1	50000	2	1	2	160	8	8	7	2	0	2	0	2	0	2	0	2	0	2	0	2	0	2	0	2	0	2	0	2	0	2	0	2	0
Guangxi Zhuang Autonomous Region	10	15	15	1	1	1	0	0	0	76	5776	3	3	0	1	100000	2	1	2	180	8	8	8	3	0	2	0	2	0	2	0	3	1	2	0	2	0	2	0	2	0	2	0	2	0	2	0	2	0
Guangxi Zhuang Autonomous Region	8	10	10	1	1	1	1	1	1	75	5625	4	3	1	1	50000	1	0	2	100	8	6	10	1	0	4	1	2	0	2	0	2	0	2	0	1	0	2	0	2	0	2	0	2	0	3	0	2	0
Guangxi Zhuang Autonomous Region	5	5	5	1	1	1	1	0	0	74	5476	3	3	0	1	60000	5	1	2	90	9	9	9	1	0	1	0	1	0	1	0	1	0	4	1	1	0	2	0	2	0	2	1	1	0	4	1	4	0
Guangxi Zhuang Autonomous Region	0	0	0	0	0	0	1	1	1	74	5476	3	3	1	3	52800	2	0	2	90	7	8	5	3	1	3	0	2	0	2	0	4	1	4	1	2	0	2	0	2	0	2	0	2	0	2	0	2	0
Guangxi Zhuang Autonomous Region	0	0	0	0	0	0	0	0	0	74	5476	1	4	0	1	1500	1	1	2	10	9	10	8	1	0	1	0	1	0	1	0	1	0	1	0	1	0	1	0	1	0	1	0	1	0	3	1	1	0
Guangxi Zhuang Autonomous Region	0	0	0	0	0	0	0	0	0	74	5476	1	5	0	1	2000	2	0	2	60	8	8	8	1	0	1	0	1	0	2	1	1	0	1	0	1	0	1	0	1	0	1	0	1	0	1	0	1	0
Guangxi Zhuang Autonomous Region	50	50	50	1	1	1	1	1	1	73	5329	4	3	1	1	50000	2	0	2	150	10	10	10	3	0	3	0	2	0	2	0	3	1	3	1	2	0	2	0	2	0	2	0	2	0	3	0	2	0
Guangxi Zhuang Autonomous Region	3	5	8	1	1	1	1	0	0	69	4761	3	2	0	1	90000	3	1	2	75	7	9	6	1	0	1	0	1	0	1	0	1	0	1	0	1	0	1	0	1	0	1	0	1	0	1	0	1	0
Guangxi Zhuang Autonomous Region	0	0	0	0	0	0	0	1	1	69	4761	2	3	1	1	89000	2	1	2	215	9	8	8	4	1	4	unknwon	2	0	2	0	4	1	4	1	2	1	2	1	2	1	2	1	2	1	2	1	2	1
Guangxi Zhuang Autonomous Region	0	0	0	0	0	0	0	0	0	69	4761	1	3	0	1	30000	5	1	2	280	9	9	5	1	0	1	0	1	0	1	0	1	0	1	0	1	0	1	0	1	0	1	0	1	0	3	0	1	0
Guangxi Zhuang Autonomous Region	10	15	20	1	1	1	0	1	1	67	4489	3	3	1	3	60000	2	1	2	200	7	7	7	2	0	2	0	2	0	2	0	4	1	4	1	2	0	2	0	2	0	2	0	2	0	2	0	2	0
Guangxi Zhuang Autonomous Region	0	0	0	0	0	0	1	0	0	67	4489	2	2	0	1	30000	2	1	2	60	8	9	7	1	0	1	0	1	0	1	0	1	0	1	0	1	0	1	0	1	0	1	0	1	0	2	0	1	0
Guangxi Zhuang Autonomous Region	10	20	30	1	1	1	1	0	0	66	4356	3	3	0	1	24000	4	1	2	130	8	8	8	2	0	2	0	1	0	2	0	1	0	2	0	2	0	2	0	2	0	2	0	2	0	4	1	2	0
Guangxi Zhuang Autonomous Region	0	0	0	0	0	0	1	0	0	65	4225	4	4	0	1	50000	4	1	2	350	8	7	6	1	0	1	0	1	0	1	0	1	0	1	0	1	0	1	0	1	0	1	0	1	0	4	0	1	0
Guangxi Zhuang Autonomous Region	0	0	0	0	0	0	1	0	0	63	3969	3	4	0	1	0	1	1	2	150	10	10	10	1	0	1	0	1	0	1	0	3	1	1	0	1	0	1	0	1	0	1	0	1	0	1	0	1	0
Guangxi Zhuang Autonomous Region	5	10	15	1	1	1	1	0	0	62	3844	1	3	0	1	26500	2	1	2	250	10	10	8	2	0	2	0	2	0	2	0	2	0	2	0	2	0	2	0	2	0	2	0	2	0	2	0	2	0
Guangxi Zhuang Autonomous Region	0	0	0	0	0	0	0	1	1	62	3844	3	3	1	3	20000	2	0	2	120	6	6	4	2	1	2	1	2	1	2	1	3	0	3	1	2	1	2	1	3	1	2	1	2	1	2	1	2	1
Guangxi Zhuang Autonomous Region	0	0	0	0	0	0	1	0	0	62	3844	4	3	0	1	50000	4	1	2	140	9	7	8	1	0	1	0	1	0	1	0	3	1	1	0	1	0	1	0	1	0	1	0	1	0	4	0	1	0
Guangxi Zhuang Autonomous Region	0	0	0	0	0	0	0	0	0	62	3844	3	4	0	1	80000	5	1	2	300	10	10	10	1	0	1	0	1	0	1	0	3	1	3	1	1	0	1	0	1	0	1	0	1	0	1	0	1	0
Guangxi Zhuang Autonomous Region	1	2	3	1	1	1	1	1	1	60	3600	4	4	1	3	20000	3	1	2	300	9	9	8	2	0	2	0	2	0	2	0	3	1	2	0	2	0	2	0	2	0	2	0	2	0	2	0	2	0
Guangxi Zhuang Autonomous Region	0	0	0	0	0	0	0	0	0	60	3600	2	3	0	1	20000	5	1	2	150	10	10	8	1	0	1	0	1	0	4	1	1	0	1	0	1	0	1	0	1	0	1	0	1	0	4	1	1	0
Guangxi Zhuang Autonomous Region	4	5	5	1	1	1	0	0	0	58	3364	2	4	0	1	10000	2	1	2	84	9	9	99	1	0	1	0	1	0	1	0	1	0	1	0	1	0	1	0	1	0	1	0	1	0	1	0	1	0
Guangxi Zhuang Autonomous Region	0	0	0	0	0	0	1	0	0	58	3364	2	4	0	1	2500	4	1	2	35	8	8	8	1	0	1	0	1	0	1	0	1	0	1	0	1	0	1	0	1	0	1	0	1	0	1	0	1	0
Guangxi Zhuang Autonomous Region	5	5	5	1	1	1	1	0	0	57	3249	2	3	0	1	35000	3	1	2	160	8	8	8	1	0	1	0	1	0	1	0	1	0	4	1	1	0	4	0	1	0	1	0	4	0	1	0	1	0
Guangxi Zhuang Autonomous Region	0	0	0	0	0	0	0	0	0	57	3249	4	4	0	1	0	1	1	2	180	9	9	10	1	0	1	0	1	0	1	0	5	1	5	1	1	0	1	0	1	0	1	0	1	0	1	0	1	0
Guangxi Zhuang Autonomous Region	20	20	20	1	1	1	0	0	0	55	3025	2	4	0	1	20000	4	1	2	300	9	9	8	1	0	1	0	1	0	1	0	1	0	1	0	1	0	1	0	1	0	1	0	1	0	1	0	1	0
Guangxi Zhuang Autonomous Region	0	0	0	0	0	0	0	0	0	55	3025	2	4	0	1	8000	2	1	2	220	5	7	7	1	0	1	0	1	0	1	0	3	0	3	0	1	0	1	0	1	0	1	0	1	0	1	0	1	0
Guangxi Zhuang Autonomous Region	0	0	0	0	0	0	1	1	1	54	2916	5	5	1	3	40000	2	0	2	200	10	10	10	2	0	2	0	2	0	2	0	3	1	3	1	2	0	2	0	2	0	2	0	2	0	2	0	2	0
Guangxi Zhuang Autonomous Region	0	0	0	0	0	0	0	0	0	54	2916	3	5	0	1	60000	4	1	2	200	10	9	10	1	0	1	0	1	0	1	0	5	1	1	0	1	0	1	0	1	0	1	0	1	0	5	1	1	0
Guangxi Zhuang Autonomous Region	0	0	0	0	0	0	1	0	0	54	2916	3	4	0	1	10000	3	1	2	150	8	7	7	1	0	1	0	1	0	2	0	4	1	2	0	1	0	1	0	1	0	1	0	3	1	3	0	1	0
Guangxi Zhuang Autonomous Region	30	30	30	1	1	1	1	0	0	53	2809	2	3	0	1	7000	3	1	2	30	1	3	5	1	0	1	0	1	0	1	0	1	0	1	0	1	0	1	0	1	0	1	0	1	0	1	0	1	0
Guangxi Zhuang Autonomous Region	0	0	0	0	0	0	0	0	0	53	2809	3	4	0	1	80000	6	1	2	400	10	10	10	4	0	4	0	3	0	1	0	5	1	3	1	2	0	2	0	2	0	2	0	3	0	4	0	2	0
Guangxi Zhuang Autonomous Region	0	0	0	0	0	0	0	1	1	53	2809	3	3	1	1	45600	4	1	2	80	7	7	6	2	0	2	0	2	0	2	0	3	1	3	0	2	0	2	0	3	0	2	0	2	0	2	0	2	0
Guangxi Zhuang Autonomous Region	0	0	0	0	0	0	0	0	0	53	2809	2	4	0	1	5000	5	1	2	40	6	2	2	1	0	1	0	1	0	1	0	1	0	1	0	1	0	1	0	1	0	1	0	1	0	4	1	1	0
Guangxi Zhuang Autonomous Region	0	0	0	0	0	0	0	0	0	53	2809	2	1	0	1	40000	3	1	2	130	8	9	8	1	0	1	0	1	0	1	0	3	1	1	1	1	1	1	1	1	1	1	1	1	1	3	1	1	1
Guangxi Zhuang Autonomous Region	10	10	10	1	1	1	0	0	0	52	2704	2	4	0	1	40000	3	0	2	200	7	7	6	1	0	1	0	1	0	1	0	1	0	1	0	1	0	1	0	1	0	1	0	1	0	1	0	1	0
Guangxi Zhuang Autonomous Region	0	0	0	0	0	0	1	1	1	52	2704	4	4	1	1	50000	3	1	2	150	8	8	8	4	0	4	0	4	0	4	0	5	1	5	1	4	0	4	0	4	0	4	0	4	0	4	0	4	0
Guangxi Zhuang Autonomous Region	0	0	0	0	0	0	1	1	1	52	2704	3	3	1	3	70000	3	0	2	90	8	7	9	2	0	2	0	2	0	2	0	4	1	3	0	1	0	2	0	3	0	2	0	2	0	2	0	2	0
Guangxi Zhuang Autonomous Region	15	15	15	1	1	1	0	1	1	51	2601	3	3	1	1	60000	3	1	2	180	7	8	8	2	0	2	0	2	0	2	0	3	1	2	0	2	0	2	0	2	0	2	0	2	0	2	0	2	0
Guangxi Zhuang Autonomous Region	0	0	0	0	0	0	0	0	0	51	2601	2	4	0	1	30000	3	0	2	200	10	10	10	3	0	3	0	3	0	3	0	3	1	3	1	3	0	3	0	3	0	3	0	3	0	3	0	2	0
Guangxi Zhuang Autonomous Region	0	0	0	0	0	0	1	0	0	50	2500	2	4	0	1	20000	6	1	2	300	7	7	5	1	0	1	0	1	0	3	0	3	1	1	0	1	0	1	0	1	0	1	0	1	0	1	0	1	0
Guangxi Zhuang Autonomous Region	10	10	10	1	1	1	1	0	0	49	2401	3	4	0	1	20000	3	1	2	100	5	5	8	4	0	1	0	1	0	1	0	1	0	1	0	1	0	1	0	1	0	1	0	1	0	4	0	1	0
Guangxi Zhuang Autonomous Region	5	10	15	1	1	1	1	1	1	48	2304	4	4	1	1	20000	3	1	2	50	5	5	5	2	0	2	0	2	0	2	0	4	1	2	0	2	0	2	0	2	0	2	0	2	0	2	0	2	0
Guangxi Zhuang Autonomous Region	0	0	0	0	0	0	0	0	0	48	2304	3	3	0	1	30000	4	1	2	200	7	8	7	1	0	1	0	1	0	1	0	3	1	1	0	1	0	1	0	3	0	3	0	1	0	4	0	3	0
Guangxi Zhuang Autonomous Region	0	0	0	0	0	0	1	0	0	48	2304	3	4	0	1	5000	4	1	2	80	8	8	5	2	0	2	0	2	0	2	0	3	1	2	0	2	0	3	0	3	0	2	0	2	0	3	0	2	0
Guangxi Zhuang Autonomous Region	0	0	0	0	0	0	0	0	0	48	2304	2	3	0	1	80000	4	1	2	200	9	9	9	1	0	1	0	1	0	1	0	2	1	1	unknwon	1	0	1	0	1	0	1	0	1	0	2	0	1	0
Guangxi Zhuang Autonomous Region	0	0	0	0	0	0	0	0.1	0.1	45	2025	4	5	1	1	10000	3	1	2	100	10	10	10	2	0	2	0	2	0	2	0	4	1	2	0	2	0	2	0	2	0	2	0	2	0	2	0	2	0
Guangxi Zhuang Autonomous Region	0	0	0	0	0	0	0	0.2	0.2	44	1936	5	4	0	1	100000	4	1	2	200	9	9	8	2	0	2	0	2	0	2	0	4	1	4	1	2	0	2	0	2	0	2	0	2	0	2	0	2	0
Guangxi Zhuang Autonomous Region	0	0	0	0	0	0	0	0.2	0.2	44	1936	3	2	0	1	10000	5	1	2	180	8	6	9	1	0	1	0	1	0	1	0	1	0	1	0	1	0	1	0	1	0	1	0	1	0	4	1	1	0
Guangxi Zhuang Autonomous Region	0	0	0	0	0	0	0	0.2	0.2	44	1936	3	3	0	1	20000	5	1	2	200	9	9	9	1	0	1	0	1	0	1	0	4	0	3	0	3	0	4	1	1	0	1	0	1	0	3	0	1	0
Guangxi Zhuang Autonomous Region	0	0	0	0	0	0	0	0.3	0.3	43	1849	3	4	1	1	35000	2	1	2	150	7	7	5	2	0	2	0	2	0	2	0	3	0	2	0	2	0	2	0	2	0	2	0	3	0	3	0	2	0
Guangxi Zhuang Autonomous Region	0	0	0	0	0	0	0	0.3	0.3	43	1849	3	4	0	1	120000	3	1	2	100	8	8	8	1	0	1	0	1	0	1	0	1	0	1	0	1	0	1	0	1	0	1	0	1	0	1	0	1	0
Guangxi Zhuang Autonomous Region	0	0	0	0	0	0	0	0.4	0.4	42	1764	3	4	1	1	80000	3	1	2	75	7	7	6	2	0	2	0	2	0	2	0	3	1	3	0	2	0	2	0	2	0	3	0	2	0	2	0	2	0
Guangxi Zhuang Autonomous Region	10	16	18	1	1	1	1	0.5	0.5	41	1681	3	4	0	1	160000	7	1	2	350	8	8	7	2	0	2	0	2	0	3	1	3	1	1	0	1	0	1	0	1	0	1	0	1	0	1	0	1	0
Guangxi Zhuang Autonomous Region	0	0	0	0	0	0	1	0.5	0.5	41	1681	4	2	0	1	8000	2	0	2	40	7	7	6	1	0	1	0	1	0	1	0	2	1	2	0	1	0	1	0	1	0	1	0	1	0	1	0	1	0
Guangxi Zhuang Autonomous Region	30	30	30	1	1	1	1	0.7	0.7	39	1521	4	3	1	1	25000	5	1	2	120	8	8	8	3	0	3	0	2	0	1	0	3	1	2	0	1	0	1	0	1	0	1	0	1	0	1	0	1	0
Guangxi Zhuang Autonomous Region	20	25	30	1	1	1	1	0.7	0.7	39	1521	3	3	0	1	20000	1	0	2	250	6	3	5	2	0	2	0	2	0	2	0	2	0	2	0	2	0	2	0	2	0	2	0	2	0	4	0	2	0
Guangxi Zhuang Autonomous Region	3	4	5	1	1	1	1	0.7	0.7	39	1521	4	4	1	2	80000	3	1	2	140	8	9	8	2	0	2	0	2	0	2	0	3	1	2	0	2	0	2	0	2	0	2	0	2	0	2	0	2	0
Guangxi Zhuang Autonomous Region	1	3	7	1	1	1	0	0	0	37	1369	2	4	0	1	30000	1	1	2	120	10	6	7	2	0	2	0	2	0	2	0	2	0	2	0	2	0	2	0	2	0	2	0	2	0	4	1	2	0
Guangxi Zhuang Autonomous Region	0	0	0	0	0	0	0	0	0	34	1156	3	5	0	1	30000	5	1	2	120	8	8	8	1	0	1	0	1	0	1	0	1	0	1	0	1	0	1	0	1	0	1	0	1	0	2	0	1	0
Guangxi Zhuang Autonomous Region	10	10	10	1	1	1	0	1	1	33	1089	3	3	1	1	100000	4	1	2	120	8	9	8	1	0	1	0	1	0	1	0	4	0	1	0	1	0	1	0	1	0	1	0	1	0	1	0	1	0
Guangxi Zhuang Autonomous Region	0	0	0	0	0	0	1	0	0	33	1089	3	4	0	1	20000	2	0	2	80	7	7	7	2	0	2	0	1	0	1	0	2	1	2	1	1	0	1	0	1	0	1	0	1	0	1	0	1	0
Guangxi Zhuang Autonomous Region	0	0	0	0	0	0	1	0	0	33	1089	3	3	0	1	25000	3	0	2	400	8	8	7	1	0	1	0	1	0	1	0	1	0	1	0	1	0	1	0	1	0	1	0	1	0	1	0	1	0
Guangxi Zhuang Autonomous Region	10	15	20	1	1	1	1	0	0	32	1024	2	4	0	1	50000	8	1	2	200	9	9	8	2	0	2	0	2	0	2	0	3	1	2	0	4	0	2	0	2	0	2	0	2	0	2	0	3	0
Guangxi Zhuang Autonomous Region	5	10	15	1	1	1	0	0	0	32	1024	5	3	0	1	96000	3	1	2	130	8	7	8	2	0	2	0	2	0	3	0	4	1	3	0	2	0	2	0	4	0	2	0	2	0	3	0	2	0
Guangxi Zhuang Autonomous Region	3	5	7	1	1	1	0	1	1	32	1024	4	3	1	3	20000	2	0	2	200	9	9	8	2	0	1	0	1	0	1	0	3	1	1	0	1	0	1	0	1	0	1	0	2	1	1	0	1	0
Guangxi Zhuang Autonomous Region	0	0	0	0	0	0	1	0	0	32	1024	3	5	0	1	60000	2	1	2	20	5	5	10	1	0	1	0	1	0	1	0	1	0	1	0	1	0	1	0	1	0	1	0	1	0	1	0	1	0
Guangxi Zhuang Autonomous Region	30	30	30	1	1	1	1	0	0	30	900	4	5	0	1	100000	4	1	2	240	8	8	7	1	0	1	0	1	0	2	0	1	0	1	0	1	0	1	0	1	0	1	0	1	0	1	0	1	0
Guangxi Zhuang Autonomous Region	5	7	8	1	1	1	0	1	1	30	900	4	4	1	1	60000	2	1	2	100	9	9	9	2	0	2	0	2	0	2	0	3	1	2	0	2	0	2	0	2	0	2	0	2	0	2	0	2	0
Guangxi Zhuang Autonomous Region	0	0	0	0	0	0	0	0	0	26	676	3	4	0	1	60000	1	1	2	200	8	9	9	1	0	1	0	1	0	1	0	2	unknwon	1	unknwon	2	0	1	0	1	0	2	unknwon	1	0	3	0	2	0
Guangdong Province	100	200	300	1	1	1	0	0	0	84	7056	2	3	0	1	0	3	1	2	800	9	9	9	2	0	2	0	2	0	2	0	3	1	2	0	2	0	2	0	2	0	2	0	2	0	2	0	2	0
Guangdong Province	5	7.5	10	1	1	1	1	1	1	83	6889	5	4	1	1	150000	2	1	2	200	10	10	10	1	0	1	0	1	0	1	0	4	1	1	0	1	0	1	0	1	0	1	0	1	0	1	0	1	0
Guangdong Province	10	30	50	1	1	1	1	0	0	78	6084	3	5	0	1	30000	1	1	2	150	9	9	9	2	0	2	0	2	0	2	0	3	1	2	0	2	0	2	0	2	0	2	0	2	0	2	0	2	0
Guangdong Province	10	10	10	1	1	1	1	1	1	73	5329	5	2	1	1	90000	2	1	2	100	9	9	9	4	1	2	0	1	0	1	0	2	0	1	0	1	0	3	0	2	0	1	0	3	1	1	0	1	0
Guangdong Province	1	1	1	1	1	1	0	1	1	71	5041	2	2	1	3	48000	1	0	2	135	9	9	8	3	1	3	1	1	0	1	0	4	1	1	0	1	0	1	0	1	0	1	0	1	0	1	0	1	0
Guangdong Province	0	0	0	0	0	0	1	1	1	70	4900	4	2	1	1	300000	3	1	2	250	8	8	8	4	0	4	0	1	0	1	0	5	1	5	0	3	0	1	0	4	0	3	0	4	0	1	0	1	0
Guangdong Province	10	15	20	1	1	1	0	0	0	68	4624	1	3	0	1	30000	5	1	2	190	7	7	8	1	0	1	0	1	0	1	0	1	0	1	0	1	0	1	0	1	0	1	0	1	0	1	0	1	0
Guangdong Province	0	0	0	0	0	0	1	1	1	68	4624	4	3	1	3	54000	1	1	2	300	8	8	8	2	0	2	0	2	0	2	0	4	1	2	0	2	0	2	0	2	0	2	0	4	1	2	0	2	0
Guangdong Province	0	0	0	0	0	0	0	1	1	67	4489	3	4	1	3	120000	2	1	2	189	6	6	5	3	0	3	0	3	0	3	0	3	0	3	0	3	0	3	0	3	0	3	0	3	0	3	0	3	0
Guangdong Province	0	0	0	0	0	0	1	1	1	61	3721	4	4	1	1	180000	6	1	2	750	9	8	8	1	0	2	0	1	0	1	0	1	0	1	0	1	0	1	0	2	0	1	0	1	0	1	0	1	0
Guangdong Province	20	30	40	1	1	1	0	1	1	59	3481	1	5	1	1	60000	2	1	2	100	9	9	9	2	0	2	0	2	0	2	0	5	0	2	0	1	0	1	0	1	0	1	0	1	0	1	0	1	0
Guangdong Province	10	15	20	1	1	1	1	1	1	57	3249	5	3	1	2	500000	3	1	2	250	10	10	10	3	0	3	0	2	0	2	0	3	1	2	0	2	0	2	0	2	0	2	0	2	0	2	0	2	0
Guangdong Province	0	0	0	0	0	0	0	0	0	57	3249	2	4	0	1	130000	2	1	2	70	8	8	9	1	0	1	0	1	0	1	0	1	0	1	0	1	0	1	0	1	0	1	0	1	0	1	0	1	0
Guangdong Province	0	0	0	0	0	0	0	1	1	55	3025	2	4	1	2	30000	2	1	2	160	7	7	7	1	0	1	0	1	0	1	0	2	1	1	0	1	0	1	0	1	0	1	0	1	1	1	0	1	0
Guangdong Province	300	300	300	1	1	1	0	1	1	54	2916	3	4	1	1	10000	3	1	2	800	8	8	8	2	0	2	0	1	0	1	0	4	1	1	0	1	0	1	0	1	0	1	0	1	0	1	0	1	0
Guangdong Province	0	0	0	0	0	0	0	1	1	54	2916	3	5	1	3	36000	3	0	2	200	8	8	8	2	0	2	0	2	0	2	0	2	0	2	0	2	0	2	0	2	0	2	0	2	0	2	0	2	0
Guangdong Province	0	0	0	0	0	0	1	1	1	54	2916	4	4	1	1	72000	4	1	2	70	9	9	9	1	0	1	0	1	0	1	0	1	0	1	0	1	0	1	0	1	0	1	0	1	0	1	0	1	0
Guangdong Province	5	10	10	1	1	1	0	1	1	53	2809	5	2	1	3	120000	3	1	2	300	10	10	9	2	0	2	0	2	0	2	0	4	1	2	0	2	0	2	0	2	0	2	0	4	1	2	0	2	0
Guangdong Province	0	0	0	0	0	0	0	0	0	53	2809	2	4	0	1	36000	1	0	2	150	8	8	8	2	0	2	0	2	0	2	0	2	0	2	0	2	0	2	0	2	0	2	0	2	0	2	0	2	0
Guangdong Province	0	0	0	0	0	0	0	1	1	51	2601	1	3	1	1	30000	2	1	2	200	8	9	8	2	0	2	0	2	0	2	0	4	1	1	0	3	unknwon	3	unknwon	1	unknwon	1	0	1	0	1	0	1	0
Guangdong Province	100	150	200	1	1	1	1	0.1	0.1	50	2500	5	3	1	2	300000	3	1	2	15	8	8	8	2	0	2	0	2	0	2	0	4	1	2	1	2	0	2	0	2	0	2	0	2	1	2	1	2	1
Guangdong Province	30	50	50	1	1	1	0	0.4	0.4	47	2209	2	4	0	1	30000	4	1	2	300	8	8	8	2	0	2	0	2	0	2	0	4	1	2	0	2	0	2	0	2	0	2	0	2	0	2	0	2	0
Guangdong Province	300	300	300	1	1	1	1	0.5	0.5	46	2116	5	5	1	1	120000	4	1	2	300	7	8	7	4	0	4	0	3	0	3	1	3	1	4	0	3	0	4	0	4	0	3	0	3	0	4	0	3	0
Guangdong Province	30	50	50	1	1	1	1	0.6	0.6	45	2025	1	4	0	1	80000	7	1	2	200	9	8	9	2	0	2	0	2	0	2	0	4	1	2	0	2	0	2	0	2	0	2	0	2	0	2	0	2	0
Guangdong Province	0	0	0	0	0	0	0	0.6	0.6	45	2025	3	4	1	1	60000	4	1	2	300	8	8	8	2	0	2	0	2	0	2	0	2	0	2	0	2	0	2	0	2	0	2	0	2	0	2	0	2	0
Guangdong Province	30	40	50	1	1	1	0	0.7	0.7	44	1936	3	4	0	1	50000	10	1	2	300	10	10	10	2	0	2	0	2	0	2	0	4	1	2	0	2	0	2	0	2	0	2	0	2	0	2	0	2	0
Guangdong Province	0	0	0	0	0	0	1	0.8	0.8	43	1849	2	5	0	1	60000	6	1	2	250	8	10	8	1	0	1	0	1	0	1	0	3	1	1	0	1	0	1	0	1	0	1	0	1	0	1	0	1	0
Guangdong Province	60	100	120	1	1	1	1	1	1	41	1681	5	1	1	3	30000	2	1	2	120	8	8	6	3	0	2	0	1	0	1	0	4	1	4	0	1	0	1	0	1	0	1	0	4	1	1	0	1	0
Guangdong Province	20	30	40	1	1	1	0	1	1	40	1600	5	3	1	3	100000	2	1	2	200	9	9	9	3	0	3	0	1	0	1	0	4	1	2	0	1	0	1	0	1	0	1	0	3	0	1	0	1	0
Guangdong Province	10	20	30	1	1	1	1	0	0	39	1521	2	4	0	1	100000	5	1	2	200	9	9	9	2	0	2	0	2	0	2	0	3	1	2	0	2	0	2	0	2	0	2	0	2	0	2	0	2	0
Guangdong Province	0	0	0	0	0	0	0	1	1	36	1296	5	3	1	3	170000	3	1	2	400	10	8	8	2	0	2	0	1	0	3	0	2	1	2	unknwon	2	0	2	0	2	0	2	0	2	0	2	0	1	unknwon
Guangdong Province	0	0	0	0	0	0	0	0	0	35	1225	3	4	0	1	100000	4	1	2	700	10	10	10	4	0	4	0	1	0	1	0	4	0	1	0	1	0	3	0	2	0	2	0	2	0	4	0	3	0
Guangdong Province	0	0	0	0	0	0	0	1	1	35	1225	5	4	1	1	300000	5	1	2	190	8	6	4	3	0	3	0	3	0	3	0	3	0	3	0	3	0	3	0	3	0	3	0	3	0	3	0	3	0
Guangdong Province	100	100	100	1	1	1	1	0	0	34	1156	3	4	0	1	10000	4	1	2	5	10	5	8	1	0	1	0	1	0	1	0	4	1	1	0	1	0	1	0	1	0	1	0	1	0	1	0	1	0
Guangdong Province	5	10	12	1	1	1	1	0	0	34	1156	2	4	0	1	64000	8	1	2	85	10	8	8	1	0	1	0	1	0	1	0	2	1	1	0	1	0	1	0	1	0	1	0	1	0	1	0	1	0
Guangdong Province	0	0	0	0	0	0	0	0	0	34	1156	4	4	0	1	48000	2	0	2	100	8	8	7	2	0	2	0	2	0	2	0	2	0	2	0	2	0	2	0	2	0	2	0	2	0	2	0	2	0
Guangdong Province	0	0	0	0	0	0	0	0	0	29	841	5	4	0	1	150000	1	0	2	120	7	7	7	2	0	2	0	2	0	2	0	2	0	2	0	2	0	2	0	2	0	2	0	2	0	2	0	2	0
Guangdong Province	0	0	0	0	0	0	1	0	0	28	784	5	5	0	1	84000	4	0	2	300	10	10	8	1	0	1	0	1	0	1	0	1	1	1	0	1	0	1	0	1	0	1	0	1	0	1	0	1	0
Guangdong Province	0	0	0	0	0	0	0	1	1	24	576	3	4	1	1	24000	2	0	2	150	9	9	7	1	0	1	0	1	0	1	0	1	0	1	0	1	0	1	0	1	0	1	0	1	0	1	0	1	0
Guangdong Province	10	10	10	1	1	1	1	0	0	23	529	4	5	0	1	96000	4	0	2	200	8	8	7	2	0	2	0	2	0	2	0	5	1	2	0	4	0	2	0	2	0	2	0	2	0	4	0	4	0
Guangdong Province	0	0	0	0	0	0	1	1	1	22	484	4	5	1	3	120000	3	0	2	270	10	10	8	1	0	1	0	1	0	1	0	2	1	1	0	1	0	1	0	1	0	1	0	1	0	1	0	1	0
Gansu province	0	0	0	0	0	0	1	1	1	81	6561	3	4	1	1	50000	2	1	2	75	5	7	5	2	0	2	0	2	0	1	0	1	0	1	0	1	0	1	0	1	0	1	0	1	0	1	0	1	0
Gansu province	1	3	5	1	1	1	1	0	0	70	4900	2	2	0	1	2000	2	1	2	50	10	10	98	1	0	1	0	1	0	1	0	1	0	1	0	1	0	1	0	1	0	1	0	1	0	1	0	1	0
Gansu province	10	20	10	1	1	1	1	1	1	68	4624	4	4	1	1	50000	4	1	2	50	5	5	5	3	0	1	0	1	0	1	0	3	0	1	0	1	0	1	0	1	0	1	0	1	0	1	0	1	0
Gansu province	0	0	0	0	0	0	0	1	1	66	4356	4	4	1	1	40000	3	1	2	51	9	9	1	1	0	1	0	1	0	1	0	1	0	1	0	1	0	1	0	1	0	1	0	1	0	1	0	1	0
Gansu province	10	10	10	1	1	1	1	0	0	64	4096	2	5	0	1	5000	1	1	2	100	7	7	7	1	0	1	0	1	0	1	0	1	0	1	0	1	0	1	0	1	0	1	0	1	0	1	0	1	0
Gansu province	10	15	15	1	1	1	1	0	0	62	3844	2	5	0	1	12900	2	1	2	50	8	6	8	4	0	4	0	1	0	1	0	1	0	1	0	1	0	1	0	1	0	1	0	1	0	1	0	1	0
Gansu province	10	15	20	1	1	1	0	1	1	61	3721	3	4	1	1	60000	6	1	2	60	9	8	9	1	0	1	0	1	0	1	0	1	0	1	0	1	0	4	0	1	0	1	0	1	0	4	0	1	0
Gansu province	0	0	0	0	0	0	0	0	0	58	3364	2	3	0	1	30000	2	1	2	50	7	8	7	1	0	1	0	1	0	1	0	1	0	1	0	1	0	1	0	1	0	1	0	1	0	1	0	1	0
Gansu province	2.5	4	6	1	1	1	0	0	0	57	3249	3	2	0	1	20000	6	1	2	100	6	6	6	1	0	1	0	1	0	1	0	1	0	1	0	1	0	1	0	1	0	1	0	1	0	1	0	1	0
Gansu province	20	20	20	1	1	1	1	0	0	55	3025	3	1	0	1	20000	1	1	2	30	10	9	10	1	0	1	0	1	0	1	0	1	0	1	0	1	0	1	0	1	0	1	0	1	0	1	0	1	0
Gansu province	5	7.5	10	1	1	1	0	1	1	54	2916	5	4	1	1	50000	1	1	2	100	8	8	8	4	0	1	0	4	0	1	0	4	0	1	0	1	0	1	0	1	0	1	0	1	0	4	0	1	1
Gansu province	20	20	30	1	1	1	1	0	0	53	2809	3	1	0	1	50000	4	1	2	83	10	10	10	1	0	1	0	1	0	1	0	1	0	1	0	1	0	1	0	1	0	1	0	1	0	1	0	1	0
Gansu province	100	115	120	1	1	1	0	0	0	52	2704	2	2	0	1	10000	3	1	2	60	10	5	10	1	0	1	0	1	0	1	0	1	0	1	0	1	0	5	0	5	1	5	0	1	0	4	0	1	0
Gansu province	10	15	20	1	1	1	0	0	0	51	2601	2	4	0	1	12100	2	1	2	50	5	4	6	2	0	1	0	1	0	1	0	1	0	1	0	1	0	1	0	1	0	1	0	1	0	1	0	1	0
Gansu province	10	15	20	1	1	1	1	0	0	48	2304	1	3	0	1	30000	4	1	2	60	6	8	8	1	0	1	0	1	0	1	0	1	0	1	0	1	0	1	0	1	0	1	0	1	0	4	0	1	0
Gansu province	0	0	0	0	0	0	1	0	0	48	2304	3	4	0	1	30000	3	1	2	4	10	9	8	1	0	1	0	1	0	1	0	2	0	2	0	1	0	1	0	1	0	1	0	1	0	1	0	1	0
Gansu province	20	30	30	1	1	1	1	0	0	47	2209	3	4	0	1	30000	4	1	2	120	8	9	8	1	0	1	0	1	0	1	0	1	0	1	0	1	0	1	0	1	0	1	0	1	0	1	0	1	0
Gansu province	10	15	20	1	1	1	1	1	1	47	2209	4	3	1	1	100000	4	1	2	200	9	8	8	3	0	3	0	4	0	2	0	3	0	3	0	2	0	2	0	2	0	2	0	2	0	2	0	2	0
Gansu province	2	5	8	1	1	1	1	0	0	47	2209	3	2	0	1	8000	5	1	2	60	5	9	10	5	0	2	0	2	0	1	0	1	0	1	0	1	0	4	0	4	0	1	0	1	0	4	1	1	0
Gansu province	10	12	15	1	1	1	0	0.1	0.1	46	2116	5	3	1	1	200000	4	1	2	100	9	9	6	4	0	4	0	2	0	1	0	1	0	1	0	1	0	2	0	1	0	1	0	1	0	1	0	1	0
Gansu province	0	0	0	0	0	0	0	0.3	0.3	44	1936	3	4	0	1	50000	2	1	2	1	8	9	5	1	0	1	0	1	0	1	0	1	0	1	0	1	0	1	0	1	0	1	0	1	0	1	0	1	0
Gansu province	20	25	30	1	1	1	0	0.4	0.4	43	1849	3	1	0	1	40000	4	1	2	115	5	4	7	2	0	2	0	2	0	2	0	2	0	1	0	1	0	1	0	1	0	1	0	1	0	2	0	1	0
Gansu province	0	0	0	0	0	0	0	0.4	0.4	43	1849	1	2	0	1	20000	2	1	2	140	5	7	4	1	0	1	0	1	0	2	0	1	0	1	0	1	0	2	0	4	0	1	0	1	0	2	0	1	0
Gansu province	30	20	40	1	1	1	0	0.6	0.6	41	1681	1	1	0	1	20000	4	1	2	40	8	8	5	1	0	1	0	1	0	1	0	3	0	1	0	1	0	1	0	1	0	1	0	1	0	2	0	2	0
Gansu province	30	30	30	1	1	1	1	0.7	0.7	40	1600	4	2	1	1	20000	5	1	2	80	9	9	10	1	0	1	0	1	0	1	0	5	1	1	0	4	0	1	0	1	0	1	0	1	0	1	0	1	0
Gansu province	50	50	50	1	1	1	0	0.8	0.8	39	1521	5	4	1	1	10000	4	1	5	444	8	9	4	1	0	1	0	1	0	1	0	3	0	1	0	1	0	1	0	1	0	1	0	1	0	1	0	1	0
Gansu province	5	7.5	10	1	1	1	1	0.8	0.8	39	1521	3	4	0	1	40000	5	1	2	120	5	5	7	2	0	1	0	2	0	1	0	3	1	1	0	2	0	1	0	1	0	1	0	1	0	2	0	1	0
Gansu province	20	30	30	1	1	1	0	1	1	37	1369	5	3	1	1	80000	3	1	2	70	7	8	9	2	0	2	0	2	0	1	0	4	0	1	0	1	0	3	0	2	0	2	0	2	0	4	0	2	0
Gansu province	50	50	60	1	1	1	0	0	0	35	1225	3	4	0	1	30000	9	1	2	200	5	5	5	1	1	2	1	2	1	1	1	1	1	1	1	1	1	3	1	1	1	1	1	1	1	1	1	1	1
Gansu province	10	10	10	1	1	1	0	1	1	35	1225	5	4	1	1	50000	4	1	2	5	8	8	5	1	0	1	0	1	0	1	0	1	0	1	0	1	0	1	0	1	0	1	0	1	0	1	0	1	0
Gansu province	20	25	30	1	1	1	0	1	1	31	961	4	4	1	1	50000	5	1	2	90	5	7	5	3	0	3	0	3	0	1	0	3	0	3	0	3	0	2	0	3	0	4	0	5	1	3	0	3	0
Gansu province	10	20	30	1	1	1	0	0	0	30	900	5	4	0	1	70000	2	1	2	100	8	8	7	2	0	2	0	2	0	2	0	4	0	2	0	2	0	2	0	2	0	2	0	2	0	4	0	2	0
Gansu province	2	3	4	1	1	1	1	0	0	30	900	5	5	0	1	150000	4	0	2	80	9	9	9	4	0	3	0	4	1	2	0	4	1	4	0	1	0	1	0	4	0	1	0	1	0	3	0	3	0
Gansu province	10	10	10	1	1	1	0	0	0	24	576	3	5	0	1	0	3	1	2	70	8	8	7	2	0	2	0	2	0	2	0	2	0	2	0	2	0	2	0	2	0	2	0	2	0	2	0	2	0
Fujian Province	0	0	0	0	0	0	0	1	1	90	8100	4	4	1	1	96000	2	1	2	250	9	9	9	1	0	1	0	1	0	1	0	1	0	1	0	1	0	1	0	1	0	1	0	1	0	1	0	1	0
[truncated: 365 more rows]
[truncated: 10 more columns]

## Sheet: east
Photovoltaic power is increased by 10 degrees	Photovoltaic power is increased by 15 degrees	Photovoltaic power is increased by 20 degrees	Option 1	Option 2	Option 3	sex	Exposure degree of compulsory education	household registration	age	age squre	Highest education level	in good condition	household registration	Birth registration belongs to	Total household income	How many people live together?	Your current marital status	Who provides electricity?	Monthly electricity consumption of 2017 households	Use safety	Supply stability	Price rationality	Coal to gas	Coal to gas1	Change coal to electricity to understand the situation	Coal to electricity 1	Understanding of high-quality coal-fired substitution	High quality coal burning 1	High-efficiency stove subsidies understand	High-efficiency stove 1	Step electricity price understanding	Ladder price 1	Understanding of peak-valley electricity price	Peak-valley electricity price 1	Photovoltaic poverty alleviation subsidy	Photovoltaic poverty alleviation 1	Understanding of poverty electricity subsidy	Poverty phone 1	Understand the subsidy for electric vehicle purchase.	Electric vehicle 1	Understand the charging of household electric vehicles	Household electric vehicle 1	Natural gas ladder price understanding	Natural gas 1	1 biogas subsidies understand	1 biogas 1	Understanding of photovoltaic poverty alleviation	Photovoltaic poverty alleviation 1	Good air quality approval
32	62	70	1	1	1	0	1	1	89	7921	2	2	1	3	78000	2	1	2	268	10	9	10	1	1	4	0	1	0	2	1	5	0	5	1	4	0	3	0	3	0	1	0	5	1	1	0	1	0	4
10	10	10	1	1	1	1	1	1	84	7056	3	3	1	3	80000	2	1	2	40	8	8	8	2	0	2	0	2	0	2	0	3	1	3	1	2	0	2	0	2	0	2	0	2	1	2	0	2	0	4
1	2	3	1	1	1	0	0	0	82	6724	3	2	0	1	0	1	0	2	26	8	9	8	4	0	4	0	2	0	2	0	4	1	4	1	2	0	2	0	2	0	2	0	2	0	2	0	2	0	4
2	2	3	1	1	1	0	0	0	75	5625	2	4	0	1	4000	4	1	2	80	9	10	7	1	0	1	0	1	0	1	0	2	1	2	0	1	0	1	0	1	0	1	0	1	0	1	0	1	0	4
10	0	0	1	0	0	1	1	1	75	5625	3	3	1	3	50400	2	1	2	200	7	10	7	2	0	2	0	2	0	2	0	4	1	4	1	2	0	2	0	2	0	1	0	3	0	2	0	2	0	2
0	0	0	0	0	0	1	1	1	75	5625	2	3	1	1	64000	2	1	2	145	10	10	10	1	0	1	0	1	0	1	0	4	1	4	1	1	0	1	0	1	0	1	0	1	0	1	0	1	0	4
3	3	5	1	1	1	1	0	0	74	5476	3	2	0	1	96000	3	1	2	60	8	8	8	2	0	2	1	2	0	1	0	2	0	2	0	1	0	1	0	1	0	1	0	1	0	1	0	1	0	5
20	20	20	1	1	1	1	1	1	73	5329	3	4	1	1	90000	2	1	2	40	8	8	8	4	0	2	0	2	0	1	0	4	1	4	1	1	0	1	0	1	0	2	0	4	0	2	0	2	0	4
60	50	10	1	1	1	0	1	1	73	5329	3	4	1	3	78000	2	1	2	300	7	9	7	2	0	2	0	2	0	2	0	4	1	4	1	2	0	2	0	2	0	2	0	2	0	2	0	3	0	2
1	1	1	1	1	1	0	1	1	73	5329	5	3	1	1	100000	2	1	2	135	10	9	9	2	0	4	0	4	0	2	0	5	1	5	1	4	0	2	0	2	0	2	0	5	1	2	0	2	0	4
0	0	0	0	0	0	1	1	1	73	5329	3	4	1	1	150000	2	1	2	300	9	8	8	1	0	1	0	1	0	1	0	3	1	3	0	1	0	1	0	1	0	1	0	2	不知道	1	0	1	0	4
0	0	0	0	0	0	1	1	1	72	5184	4	5	1	3	136000	2	1	2	200	8	10	7	3	0	3	0	3	0	3	0	4	1	4	1	3	0	3	0	3	0	3	0	3	0	3	0	3	0	5
5	10	15	1	1	1	1	1	1	71	5041	3	4	1	1	90000	2	1	2	30	8	8	8	1	0	1	0	1	0	1	0	1	1	1	1	1	0	1	0	1	0	1	0	1	0	1	0	1	0	4
0.1	0.3	0.4	1	1	1	0	0	0	71	5041	2	2	0	1	100000	5	0	2	150	9	10	9	1	0	1	0	1	0	1	0	4	0	4	0	1	0	1	0	1	0	1	0	1	0	1	0	1	0	1
6.2	6.2	6.2	1	1	1	1	1	1	70	4900	5	3	1	3	0	2	1	2	100	10	10	6	4	0	4	0	4	0	1	0	5	1	5	0	1	0	1	0	2	0	2	0	4	1	1	0	1	0	1
0	0	0	0	0	0	1	1	1	70	4900	3	4	1	3	100000	2	1	2	60	10	10	10	4	1	4	0	4	0	3	0	5	1	5	0	5	0	1	0	5	0	1	0	5	1	1	0	1	0	2
10	10	10	1	1	1	0	1	1	67	4489	1	4	1	3	50000	1	1	2	90	8	7	4	1	0	1	0	1	0	1	0	4	1	4	1	1	0	1	0	1	0	1	0	3	1	1	0	1	0	4
10	20	20	1	1	1	1	0	0	66	4356	3	4	0	1	60000	5	1	2	200	10	10	10	1	0	1	0	1	0	1	0	1	0	1	0	1	0	1	0	1	0	1	0	1	0	1	0	1	0	5
100	100	100	1	1	1	0	1	1	64	4096	4	3	1	3	150000	2	1	2	70	8	8	8	2	0	2	0	1	0	1	0	4	1	4	1	2	0	2	0	2	0	2	0	4	1	2	0	2	0	4
10	10	10	1	1	1	1	1	1	64	4096	4	4	1	3	100000	2	1	2	200	10	10	10	3	0	3	0	3	0	3	0	4	1	4	1	2	0	3	0	2	0	3	0	3	0	2	0	2	0	5
0	0	0	0	0	0	1	1	1	62	3844	1	4	1	1	400000	4	1	2	100	8	8	8	2	0	2	0	2	0	2	0	3	1	3	1	2	0	2	0	2	0	2	0	2	0	2	0	2	0	4
50	100	100	1	1	1	1	1	1	61	3721	4	2	1	1	40000	4	1	2	160	10	10	10	3	0	3	0	2	0	2	0	5	0	5	0	2	0	2	0	3	0	3	0	3	不知道	3	0	3	0	5
30	40	50	1	1	1	1	1	1	60	3600	4	4	1	3	150000	3	1	2	240	8	8	9	1	0	1	0	1	0	1	0	4	1	4	1	1	0	1	0	1	0	1	0	1	0	1	0	1	0	3
1	1	1	1	1	1	1	1	1	60	3600	3	4	1	1	150000	5	1	4	300	10	10	8	1	0	1	0	1	0	1	0	5	1	5	1	2	0	2	0	2	0	2	0	2	0	2	0	2	0	4
20	40	40	1	1	1	1	0	0	59	3481	3	4	0	1	40000	3	1	2	100	10	10	8	3	0	3	0	1	0	1	0	4	1	4	1	1	0	4	0	2	0	1	0	1	0	1	0	1	0	5
0	0	0	0	0	0	0	1	1	59	3481	2	5	1	1	24000	1	1	2	60	8	9	8	2	0	2	0	2	0	1	0	3	1	3	1	1	0	1	0	1	0	1	0	1	0	1	0	1	0	2
0	0	0	0	0	0	1	0	0	58	3364	2	3	0	1	80000	3	0	2	100	8	8	8	1	0	1	0	1	0	1	0	4	1	4	1	1	0	1	0	1	0	1	0	4	1	1	0	1	0	4
30	30	30	1	1	1	1	1	1	57	3249	2	5	1	1	25000	2	0	2	400	10	8	10	1	0	1	0	1	0	1	0	4	1	4	0	1	0	1	0	1	0	1	0	1	0	1	0	1	0	5
0	0	0	0	0	0	1	1	1	57	3249	5	4	1	3	130000	2	1	2	120	8	8	8	1	0	1	0	1	0	1	0	4	1	4	1	2	1	2	0	2	0	2	0	4	0	2	0	2	0	4
100	150	200	1	1	1	0	1	1	56	3136	3	5	1	3	100000	3	1	2	80	10	10	10	1	0	1	0	1	0	1	0	1	0	1	0	1	0	1	0	1	0	1	0	1	0	1	0	1	0	1
20	24	25	1	1	1	1	1	1	55	3025	5	4	1	3	500000	4	1	2	200	9	9	9	3	1	3	1	4	0	2	不知道	4	1	4	1	2	0	2	0	4	1	4	1	4	1	2	0	2	不知道	4
5	8	10	1	1	1	1	1	1	55	3025	1	4	1	3	110000	3	1	2	100	10	8	8	4	0	4	0	4	0	4	0	4	0	4	0	4	0	4	0	4	0	4	0	4	0	4	0	2	0	4
0	0	0	0	0	0	0	1	1	55	3025	3	3	1	1	150000	2	1	2	370	10	10	7	2	0	2	0	2	0	2	0	2	0	3	0	2	0	2	0	2	0	2	0	2	0	2	0	2	0	2
100	150	200	1	1	1	0	0	0	54	2916	4	5	0	1	60000	3	1	2	150	10	10	10	1	0	1	0	1	0	1	0	3	1	3	1	1	0	1	0	1	0	1	0	1	0	1	0	1	0	2
15	20	25	1	1	1	1	0	0	54	2916	3	5	0	1	60000	2	1	2	60	10	10	10	4	0	4	0	2	0	2	0	4	1	4	1	2	0	2	0	2	0	2	0	2	0	2	0	2	0	4
10	12	20	1	1	1	1	0	0	53	2809	3	4	0	1	30000	1	1	2	60	10	10	2	4	0	1	0	1	0	1	0	4	0	4	0	1	0	1	0	1	0	1	0	1	0	1	0	1	0	4
10	14	17	1	1	1	1	1	1	52	2704	4	5	1	3	250000	3	1	2	370	8	8	8	4	0	4	0	1	0	1	0	4	1	4	1	2	0	2	0	2	0	2	0	4	0	2	0	2	0	4
0	0	0	0	0	0	0	0	0	52	2704	2	3	0	1	80000	3	1	2	100	8	8	5	1	0	1	0	1	0	1	0	2	1	2	1	1	0	1	0	1	0	1	0	1	0	1	0	1	0	3
10	15	20	1	1	1	1	0.1	0.1	51	2601	2	5	0	1	48000	1	1	2	10	8	6	7	1	0	1	0	1	0	1	0	1	1	1	1	1	0	1	0	1	0	1	0	1	0	1	0	1	0	2
1	1	2	1	1	1	0	0.1	0.1	51	2601	3	5	1	1	50000	2	1	2	100	8	8	7	2	0	2	0	1	0	1	0	5	1	5	1	1	0	1	0	1	0	1	0	2	0	2	0	2	0	4
0	0	0	0	0	0	1	0.3	0.3	49	2401	3	4	0	1	100000	3	1	2	400	9	9	9	3	0	3	0	3	0	3	0	3	0	3	0	3	0	3	0	3	0	3	0	3	0	3	0	3	0	2
10	15	20	1	1	1	1	0.4	0.4	48	2304	3	4	0	1	80000	2	1	2	60	9	10	8	1	0	1	0	1	0	1	0	1	0	1	0	1	0	1	0	1	0	1	0	1	0	1	0	1	0	4
10	20	30	1	1	1	0	0.8	0.8	44	1936	4	5	0	1	140000	2	1	2	3500	10	10	10	1	0	1	0	1	0	1	0	5	1	5	1	1	0	1	0	1	0	5	0	1	0	1	0	1	0	2
10	20	30	1	1	1	1	1	1	43	1849	3	4	1	3	300000	3	1	2	160	9	9	8	3	0	3	0	3	0	3	0	4	1	4	1	2	0	2	0	2	0	2	0	2	0	2	0	2	0	5
10	15	20	1	1	1	0	0	0	42	1764	5	5	0	3	150000	5	1	2	60	6	8	8	4	0	1	0	1	0	1	0	4	1	1	0	1	0	1	0	1	0	1	0	4	1	1	0	1	0	4
10	10	10	1	1	1	1	0	0	41	1681	4	2	0	1	70000	2	1	2	60	8	10	8	1	0	1	0	1	0	1	0	2	0	1	0	1	0	1	0	1	0	1	0	1	0	1	0	1	0	4
10	0	0	1	0	0	1	1	1	41	1681	3	4	1	1	100000	4	1	2	100	9	7	9	1	0	1	0	3	0	2	0	4	1	4	1	2	0	1	0	2	0	2	0	2	0	1	0	1	0	4
5	10	10	1	1	1	0	0	0	40	1600	5	4	0	1	200000	3	1	2	200	10	10	10	2	0	2	0	2	0	2	0	5	1	5	1	2	0	2	0	2	0	2	0	2	0	2	0	2	0	5
1	1.5	2	1	1	1	0	1	1	38	1444	5	4	1	1	100000	6	1	2	600	5	10	5	1	1	2	1	1	0	1	0	4	1	4	1	1	0	2	0	1	0	1	0	4	1	1	0	1	0	1
0	0	0	0	0	0	0	0	0	38	1444	3	3	0	1	80000	3	1	2	100	9	8	7	2	0	2	0	1	0	1	0	3	1	3	1	1	0	1	0	1	0	1	0	1	0	1	0	1	0	4
5	10	20	1	1	1	1	0	0	37	1369	2	5	0	1	60000	1	1	2	50	10	8	10	2	0	2	0	1	0	2	0	2	0	2	0	1	0	2	0	2	0	1	0	1	0	1	0	1	不知道	5
1	1	1.5	1	1	1	1	0	0	35	1225	3	4	0	1	150000	5	1	2	300	7	10	7	5	0	5	1	2	0	2	0	2	0	2	0	2	0	2	0	2	0	2	0	2	0	5	1	2	1	4
100	100	100	1	1	1	0	1	1	34	1156	5	4	1	3	200000	3	1	2	181	10	10	8	4	1	4	1	3	0	1	1	4	1	4	1	1	0	1	0	4	0	1	0	4	不知道	1	0	1	0	2
30	50	70	1	1	1	1	1	1	34	1156	5	4	1	1	800000	3	0	2	220	10	10	8	1	0	1	0	1	0	1	0	4	1	4	1	1	0	3	0	4	0	1	0	4	1	1	0	1	0	2
30	30	45	1	1	1	0	1	1	33	1089	5	4	1	1	300000	5	1	2	200	8	9	7	1	0	1	0	1	0	1	0	3	1	3	0	1	0	1	0	3	0	1	0	1	0	1	0	1	0	2
2	5	8	1	1	1	0	1	1	33	1089	5	5	1	1	700000	2	1	2	150	10	10	98	2	0	1	0	1	0	1	0	1	0	1	0	1	0	1	0	4	0	1	0	1	0	1	0	1	0	5
0	0	0	0	0	0	0	0	0	33	1089	3	5	0	1	100000	5	1	2	150	10	10	5	1	0	1	0	1	0	1	0	1	0	2	1	2	0	2	0	2	0	2	0	2	0	2	0	2	0	4
0	0	0	0	0	0	1	0	0	33	1089	4	5	0	1	140000	3	0	2	150	9	9	7	1	0	1	0	1	0	1	0	1	0	1	0	1	0	1	0	1	0	1	0	1	0	1	0	1	0	2
2	3	4	1	1	1	0	1	1	32	1024	5	3	1	1	80000	3	1	2	100	9	10	6	1	0	1	0	1	0	1	0	3	1	3	0	1	0	1	0	1	0	1	0	1	0	1	0	1	0	2
10	0	0	1	0	0	0	0	0	32	1024	3	5	0	1	90000	2	1	2	240	8	9	8	4	0	2	0	2	0	2	0	4	1	4	1	2	0	2	0	2	0	2	0	3	0	3	0	3	0	4
0	0	0	0	0	0	1	0	0	32	1024	5	4	0	1	200000	3	0	2	125	10	10	8	1	0	1	0	1	0	1	0	3	1	3	1	1	0	1	0	1	0	1	0	1	0	1	0	1	0	4
50	70	90	1	1	1	1	1	1	30	900	5	3	1	1	250000	4	1	2	400	10	8	8	2	0	2	0	2	0	2	0	5	1	5	1	2	0	2	0	4	0	5	0	2	0	2	0	2	0	3
50	60	80	1	1	1	1	0	0	30	900	5	4	0	2	120000	4	0	2	600	8	7	8	1	0	1	0	1	1	1	0	4	0	4	0	1	0	1	0	3	0	1	0	3	1	1	0	1	0	2
0	0	0	0	0	0	1	0	0	30	900	4	3	0	1	300000	1	0	1	0	0	0	0	3	0	3	0	3	0	3	0	3	0	3	0	3	0	3	0	3	0	3	0	3	0	3	0	3	0	2
60	80	100	1	1	1	1	1	1	29	841	5	5	1	3	220000	3	0	2	135	10	8	7	1	0	1	0	1	0	1	0	5	1	5	1	1	0	1	0	1	0	1	0	5	1	1	0	1	0	2
20	25	30	1	1	1	0	0	0	29	841	5	4	0	1	80000	5	1	2	500	8	7	5	1	0	1	0	1	0	1	0	4	1	3	1	1	0	1	0	4	0	1	0	1	0	1	0	1	0	4
20	20	20	1	1	1	1	0	0	29	841	4	5	0	1	100000	3	0	2	150	10	10	10	1	0	1	0	1	0	3	0	1	0	1	0	1	0	2	0	1	0	1	0	2	0	1	0	1	0	5
1	1	1	1	1	1	0	1	1	27	729	5	2	1	3	200000	3	0	2	410	10	10	10	1	0	1	不知道	1	0	1	0	4	1	5	1	1	0	1	0	5	0	1	0	1	0	1	0	1	0	1
3	5	7	1	1	1	1	1	1	95	9025	5	4	1	2	150000	3	1	2	100	10	10	10	4	0	4	0	1	0	1	0	5	1	1	0	1	0	1	0	1	0	1	0	3	0	1	0	1	0	2
0	0	0	0	0	0	0	1	1	87	7569	1	4	1	1	43200	3	0	2	150	10	10	10	3	1	2	0	1	0	1	0	2	1	1	0	1	0	1	0	1	0	1	0	1	0	1	0	1	0	3
40	40	40	1	1	1	1	1	1	84	7056	2	4	1	3	78000	2	1	2	180	10	10	10	4	1	2	不知道	2	1	1	0	4	1	1	0	2	0	2	0	2	0	2	0	1	0	1	0	2	0	5
30	30	30	1	1	1	1	1	1	80	6400	4	3	1	3	87200	1	0	2	50	10	10	10	4	0	4	0	2	0	1	0	3	1	1	不知道	1	0	1	0	1	0	1	0	1	0	1	0	1	0	4
10	10	10	1	1	1	1	1	1	79	6241	4	2	1	1	60000	2	1	2	90	7	7	7	3	0	2	0	2	0	2	0	2	0	2	0	2	0	2	0	2	0	2	0	2	0	2	0	2	0	4
20	25	30	1	1	1	0	1	1	74	5476	2	2	1	3	72000	2	1	2	160	9	9	9	1	0	1	0	1	0	1	0	4	0	1	0	1	0	1	0	4	0	1	0	3	0	1	0	1	0	2
0	0	0	0	0	0	1	1	1	74	5476	3	3	1	3	72000	3	1	2	550	9	8	9	2	0	2	0	4	1	1	0	4	1	3	0	1	0	1	0	1	0	1	0	4	0	1	0	2	0	4
5	50	50	1	1	1	1	1	1	73	5329	3	3	1	1	80000	2	1	2	120	5	8	8	4	0	4	0	4	0	4	0	4	0	4	0	2	0	4	0	4	0	4	0	4	0	4	0	4	0	2
10	10	10	1	1	1	0	1	1	73	5329	3	4	1	3	84000	2	1	2	100	10	9	10	2	0	2	0	3	0	3	0	2	0	2	0	2	0	2	0	2	不知道	2	0	2	0	2	0	2	0	5
0	0	0	0	0	0	0	1	1	73	5329	3	3	1	3	22000	1	0	2	80	10	10	10	5	0	5	0	1	0	1	0	5	1	4	0	1	0	1	0	1	0	1	0	5	不知道	1	0	1	0	2
2	5	7	1	1	1	1	1	1	72	5184	3	2	1	3	76000	2	1	2	73	9	9	8	4	0	4	0	2	0	2	0	4	1	4	0	2	0	4	0	4	0	3	0	2	0	2	0	2	0	4
0.1	0.1	0.1	1	1	1	1	1	1	72	5184	3	2	1	3	40000	1	0	2	100	9	9	9	4	0	4	0	4	0	2	0	5	1	2	0	1	0	1	0	1	0	1	0	1	0	1	0	1	0	2
0	0	0	0	0	0	0	1	1	72	5184	4	4	1	3	72000	2	1	2	200	8	8	8	1	0	1	0	1	0	1	0	4	0	3	0	1	0	1	0	1	0	1	0	1	0	1	0	1	0	3
10	10	10	1	1	1	0	1	1	71	5041	4	3	1	1	80000	2	1	2	150	9	9	9	2	0	2	0	2	0	2	0	4	1	2	0	4	0	2	0	2	0	2	0	4	0	2	0	2	0	2
0	0	0	0	0	0	0	1	1	71	5041	3	4	1	3	36000	2	1	2	8	8	9	8	2	1	2	0	2	0	2	0	4	1	2	0	2	0	2	0	1	0	1	0	4	1	1	0	1	0	3
0	0	0	0	0	0	1	1	1	71	5041	3	2	1	3	100000	2	1	2	150	9	9	7	4	0	2	0	2	0	2	0	5	1	3	0	1	0	1	0	3	0	1	0	1	0	1	0	1	0	2
0	0	0	0	0	0	1	1	1	71	5041	3	1	1	1	49200	2	1	2	100	8	8	6	3	0	1	0	1	0	1	0	4	1	1	0	1	0	1	0	1	0	1	0	1	0	1	0	1	0	2
5	7	9	1	1	1	0	1	1	70	4900	3	3	1	3	72000	6	1	2	100	10	10	10	1	0	1	0	1	0	1	0	5	1	5	0	1	0	1	0	1	0	1	0	5	0	1	0	1	0	3
10	10	10	1	1	1	1	1	1	69	4761	3	2	1	3	120000	2	1	2	150	10	10	7	4	1	3	0	2	0	2	0	3	0	3	0	2	0	2	0	2	0	2	0	3	0	2	0	2	0	4
2	3	4	1	1	1	0	1	1	69	4761	3	2	1	3	70000	2	0	2	300	7	7	7	2	0	4	0	1	不知道	1	不知道	4	1	1	不知道	1	不知道	3	0	3	0	1	不知道	2	1	1	0	1	0	4
0	0	0	0	0	0	1	1	1	68	4624	3	3	1	3	70000	2	1	2	100	8	8	8	3	0	3	0	2	0	2	0	2	0	2	0	2	0	2	0	3	0	3	0	2	0	2	0	2	0	2
0	0	0	0	0	0	0	1	1	68	4624	3	4	1	3	65000	2	1	2	400	8	8	8	2	0	2	0	2	0	2	0	2	0	2	0	1	0	1	0	1	0	1	0	1	0	2	0	2	0	2
0	0	0	0	0	0	0	1	1	68	4624	3	3	1	3	40000	2	1	2	100	8	5	8	1	0	1	0	1	0	1	0	3	0	1	0	1	0	1	0	1	0	1	0	1	0	1	0	1	0	4
3	5	6	1	1	1	1	0	0	67	4489	4	4	0	1	65000	4	1	2	60	8	8	8	2	0	2	0	2	0	2	0	3	1	2	0	2	0	2	0	2	0	2	0	2	0	2	0	2	0	2
50	100	150	1	1	1	1	1	1	66	4356	3	3	1	3	50000	3	1	2	400	10	10	10	1	0	1	0	1	0	1	0	1	0	1	0	1	0	1	0	1	0	1	0	1	0	1	0	1	0	2
5	10	15	1	1	1	1	1	1	66	4356	3	4	1	3	120000	2	0	2	200	9	9	7	2	0	2	0	2	0	2	0	4	0	4	1	2	0	2	0	2	0	2	0	2	0	2	0	2	0	2
0	0	0	0	0	0	1	1	1	66	4356	5	3	1	3	100000	3	1	2	120	8	9	8	4	0	3	0	3	0	4	0	4	0	3	0	3	0	3	0	3	0	2	0	3	0	2	0	2	0	4
0	0	0	0	0	0	0	1	1	66	4356	4	4	1	3	93600	2	1	2	160	9	9	9	1	0	1	0	1	0	1	0	1	0	1	0	1	0	1	0	1	0	1	0	1	0	1	0	1	0	2
0	0	0	0	0	0	1	1	1	65	4225	4	3	1	3	90000	3	1	2	160	9	9	9	2	0	2	0	2	0	2	0	5	0	2	0	2	0	2	0	5	0	2	0	2	0	2	0	2	0	2
0	0	0	0	0	0	1	1	1	65	4225	4	3	1	3	24000	2	1	2	180	9	9	9	3	0	3	0	1	0	1	0	4	0	4	0	1	0	1	0	1	0	1	0	1	0	1	0	1	0	2
0	0	0	0	0	0	0	1	1	65	4225	4	3	1	3	84000	3	1	2	100	9	9	5	4	1	1	0	4	0	1	0	1	0	1	0	1	0	1	0	1	0	1	0	1	0	1	0	1	0	4
0	0	0	0	0	0	0	1	1	65	4225	4	1	1	3	24000	1	0	2	100	6	4	7	1	0	1	0	1	0	1	0	1	0	1	0	1	0	1	0	1	0	1	0	1	0	1	0	1	0	4
100	100	100	1	1	1	0	1	1	64	4096	3	3	1	2	40000	2	0	2	160	8	10	98	1	0	1	0	1	0	1	0	1	0	1	0	1	0	1	0	1	0	1	0	4	1	1	0	1	0	2
20	20	20	1	1	1	1	1	1	64	4096	4	4	1	1	200000	5	1	2	150	8	8	8	4	0	4	0	4	0	4	0	4	0	4	0	3	0	4	0	4	0	4	0	4	0	4	0	4	0	4
0	0	0	0	0	0	1	1	1	64	4096	3	3	1	1	50000	2	1	2	100	10	10	10	2	0	1	0	1	0	1	0	1	0	2	0	1	0	1	0	1	0	1	0	1	0	1	0	1	0	2
5	8	10	1	1	1	1	1	1	62	3844	4	4	1	3	50000	2	1	2	250	8	9	8	4	0	4	0	2	0	2	0	4	1	4	1	2	0	4	0	4	0	4	0	1	0	4	0	1	0	2
0	0	0	0	0	0	0	1	1	61	3721	3	3	1	3	69600	2	1	2	150	10	9	6	1	0	1	0	1	0	1	0	1	0	1	0	1	0	1	0	1	0	1	0	1	0	1	0	1	0	4
0	0	0	0	0	0	1	1	1	60	3600	3	5	1	2	100000	2	1	2	100	10	10	9	2	0	1	0	1	0	1	0	2	0	1	0	1	0	2	0	1	0	1	0	1	0	1	0	1	0	2
5	5	5	1	1	1	0	1	1	59	3481	4	3	1	3	90000	6	1	2	200	9	9	9	4	0	4	0	3	0	3	0	4	1	4	0	3	0	4	0	3	0	3	0	4	1	3	0	3	0	3
0	0	0	0	0	0	0	1	1	59	3481	5	2	1	3	180000	3	1	2	150	8	8	8	2	0	2	0	2	0	2	0	4	1	4	0	2	0	2	0	2	0	2	0	2	0	2	0	2	0	2
10	15	20	1	1	1	0	1	1	55	3025	3	4	1	3	24000	1	0	2	160	6	6	5	1	0	1	0	1	0	1	0	4	1	1	0	1	0	1	0	3	0	1	0	1	0	1	0	1	0	4
100	100	100	1	1	1	1	1	1	54	2916	6	4	1	3	170000	3	1	2	350	10	10	10	3	0	2	0	1	0	1	0	4	0	4	0	4	0	1	0	1	0	1	0	1	0	1	0	1	0	4
5	10	15	1	1	1	1	1	1	51	2601	4	4	1	3	40000	1	0	2	150	9	10	9	4	0	2	0	2	0	2	0	2	1	2	0	2	0	2	0	2	0	2	0	2	0	2	0	2	0	2
0	0	0	0	0	0	0	1	1	51	2601	4	3	1	1	120000	3	1	2	200	10	10	10	2	0	2	0	1	0	1	0	1	0	1	0	1	0	1	0	4	0	1	0	2	0	2	0	2	0	1
50	50	50	1	1	1	1	0.1	0.1	50	2500	5	4	1	3	70000	2	1	2	200	10	10	10	3	0	3	0	1	0	1	0	4	1	4	0	1	0	1	0	4	0	1	0	1	0	1	0	1	0	2
0	0	0	0	0	0	0	0.1	0.1	50	2500	4	5	1	3	150000	3	1	2	300	7	7	7	4	0	4	0	4	0	2	0	4	1	4	0	2	0	2	0	4	0	2	0	2	0	2	0	2	0	2
3	5	10	1	1	1	0	0.3	0.3	48	2304	3	1	0	1	60000	4	1	2	90	10	10	10	4	1	2	0	3	1	2	0	4	1	4	1	2	0	3	0	4	0	2	0	2	1	2	0	2	0	4
0	0	0	0	0	0	1	0.4	0.4	47	2209	5	2	1	3	65000	3	1	2	230	9	9	8	4	1	2	0	1	0	1	0	5	1	2	0	1	0	1	0	1	0	1	0	2	0	1	0	1	0	1
0	0	0	0	0	0	1	0.7	0.7	44	1936	5	3	1	3	36000	2	0	2	300	8	8	8	4	0	4	0	1	0	1	0	4	0	4	0	1	0	1	0	1	0	1	0	1	0	1	0	1	0	4
5	10	15	1	1	1	1	1	1	42	1764	5	3	1	3	300000	3	1	2	400	9	9	5	2	0	2	0	2	0	2	0	5	1	5	1	2	0	2	0	3	0	1	0	3	0	2	0	1	0	2
2	5	10	1	1	1	1	1	1	42	1764	5	3	1	2	250000	3	1	2	120	9	9	9	2	0	2	0	2	0	2	0	5	0	5	0	2	0	4	0	3	0	3	0	5	1	4	0	4	0	4
5	5	5	1	1	1	1	1	1	42	1764	4	3	1	1	70000	3	1	2	180	9	9	5	1	0	1	0	1	0	1	0	1	0	1	0	1	0	1	0	1	0	1	0	1	0	1	0	1	0	1
40	70	80	1	1	1	0	1	1	41	1681	5	4	1	3	1000000	3	1	2	300	8	8	8	1	0	1	0	1	0	1	0	4	1	1	0	1	0	1	0	1	0	1	0	1	0	1	0	1	0	3
50	50	50	1	1	1	0	1	1	41	1681	5	4	1	2	80000	3	1	2	100	8	8	8	2	0	2	0	1	0	1	0	2	0	2	0	1	0	1	0	1	0	1	0	1	0	1	0	1	0	4
15	15	15	1	1	1	0	0	0	41	1681	4	4	0	1	100000	4	1	2	240	9	5	9	3	0	2	0	1	0	1	0	4	1	3	0	1	0	1	0	1	0	1	0	1	0	1	0	1	0	4
3	6	9	1	1	1	1	1	1	41	1681	5	3	1	1	200000	4	1	2	400	8	10	10	4	0	4	0	4	0	4	0	4	1	2	0	3	0	2	0	4	1	2	0	2	0	2	0	2	0	2
100	100	100	1	1	1	0	1	1	40	1600	5	4	1	3	400000	3	1	2	200	9	9	9	2	0	2	0	2	0	1	0	2	0	2	0	1	0	1	0	2	0	1	0	1	0	1	0	1	0	2
5	10	15	1	1	1	0	1	1	40	1600	4	5	1	3	36000	1	1	2	400	10	10	10	2	0	2	0	2	0	2	0	4	1	2	0	2	0	2	0	2	0	2	0	2	0	2	0	2	0	2
0	0	0	0	0	0	0	0	0	40	1600	3	4	0	1	150000	4	1	2	100	8	8	8	2	0	2	0	2	0	1	0	4	1	2	0	2	0	2	0	2	0	2	0	4	1	2	0	2	0	2
100	100	100	1	1	1	1	1	1	39	1521	5	4	1	3	100000	2	1	2	900	9	9	5	5	1	2	0	1	0	1	0	4	1	4	1	4	0	1	0	2	0	1	0	2	0	1	0	4	0	2
100	100	100	1	1	1	0	1	1	39	1521	5	4	1	3	140000	3	0	2	200	9	9	9	2	0	2	0	2	0	2	0	2	0	2	0	2	0	2	0	2	0	2	0	2	0	2	0	2	0	2
4	6	8	1	1	1	0	1	1	37	1369	4	3	1	1	40000	4	1	2	200	9	9	8	4	1	4	1	2	0	2	0	4	1	2	0	2	0	2	0	2	0	2	0	2	0	2	0	2	0	2
10	20	30	1	1	1	1	0	0	34	1156	5	3	0	1	150000	2	1	2	225	8	8	8	2	0	2	0	2	0	2	0	4	1	2	0	2	0	2	0	3	0	2	0	2	0	2	0	2	0	4
5	10	15	1	1	1	0	1	1	31	961	5	4	1	3	48000	1	0	2	80	7	10	8	2	0	2	0	2	0	2	0	4	1	2	0	2	0	2	0	4	0	2	0	4	1	2	0	2	0	2
1	5	10	1	1	1	1	1	1	30	900	5	3	1	3	200000	1	0	2	160	8	8	8	2	0	2	0	2	0	2	0	3	1	2	0	2	0	2	0	2	0	2	0	2	0	2	0	2	0	2
70	100	100	1	1	1	0	0	0	29	841	5	5	0	1	40000	1	0	2	150	8	8	9	2	0	1	0	3	0	1	0	1	0	1	0	1	0	4	0	4	0	1	0	1	0	1	0	1	0	2
10	10	10	1	1	1	1	1	1	28	784	5	3	1	1	70000	2	0	2	150	9	9	9	2	0	2	0	2	0	2	0	3	1	2	0	2	0	2	0	2	0	2	0	3	1	2	0	2	0	2
1	3	5	1	1	1	1	1	1	27	729	4	4	1	2	96000	2	1	2	80	10	10	10	1	0	1	0	1	0	1	0	2	0	1	0	1	0	1	0	1	0	1	0	1	0	1	0	1	0	2
100	100	100	1	1	1	0	1	1	26	676	5	4	1	3	250000	2	0	2	400	10	10	10	2	1	2	0	2	0	2	0	4	1	2	0	2	0	2	0	4	0	2	0	4	0	2	0	2	0	2
5	7	9	1	1	1	1	1	1	94	8836	5	2	1	3	132000	2	1	2	120	9	8	7	2	0	2	0	2	0	2	0	4	1	4	1	2	0	2	0	3	0	3	0	4	1	2	0	2	0	2
10	10	10	1	1	1	1	1	1	92	8464	5	4	1	3	96000	1	0	2	120	8	8	8	3	1	3	1	2	0	2	0	4	1	4	1	2	0	2	0	3	0	3	0	3	0	2	0	2	0	4
0	0	0	0	0	0	0	1	1	92	8464	4	3	1	3	120000	2	1	2	100	7	7	7	2	0	2	0	2	0	2	0	2	0	2	0	2	0	2	0	2	0	2	0	2	0	2	0	2	0	4
100	100	100	1	1	1	0	1	1	91	8281	5	5	1	3	50000	1	0	2	200	8	8	8	2	0	2	0	2	0	2	0	2	0	2	0	2	0	2	0	2	0	2	0	2	0	2	0	2	0	4
10	15	20	1	1	1	1	1	1	91	8281	6	4	1	2	200000	2	1	2	400	7	8	8	4	0	4	0	4	0	1	0	4	1	2	0	2	0	2	0	2	0	2	0	3	0	1	0	1	0	4
10	15	20	1	1	1	1	1	1	90	8100	4	4	1	3	168000	2	1	2	50	8	9	8	4	0	2	0	1	0	1	0	4	1	4	1	2	0	2	0	2	0	2	0	2	1	1	0	1	0	4
0	0	0	0	0	0	0	1	1	90	8100	1	3	1	1	40000	1	0	2	164	10	10	10	3	0	3	0	3	0	2	0	5	1	5	1	2	0	2	0	2	0	2	0	4	1	2	0	2	0	4
0	0	0	0	0	0	0	1	1	90	8100	5	3	1	3	180000	1	0	2	300	9	9	10	1	0	1	0	1	0	1	0	2	0	5	1	1	1	1	0	1	0	1	0	1	1	1	0	1	0	4
0	0	0	0	0	0	0	1	1	88	7744	5	2	1	3	52800	1	0	2	333	8	8	8	2	0	2	0	2	0	2	0	2	0	2	0	3	0	3	0	3	0	3	0	3	0	2	0	2	0	4
0	0	0	0	0	0	0	1	1	88	7744	1	3	1	1	10800	1	0	2	11	8	10	10	1	0	4	1	1	0	1	0	5	1	5	1	1	0	1	0	1	0	1	0	1	0	1	0	1	0	2
20	30	40	1	1	1	1	1	1	87	7569	4	3	1	3	130000	4	1	2	400	8	8	8	5	1	2	0	1	0	1	0	5	1	5	1	1	0	4	0	1	0	1	0	5	1	1	0	1	0	2
30	40	50	1	1	1	1	1	1	84	7056	4	3	1	3	280000	4	0	2	50	8	8	8	4	1	2	0	1	0	1	0	4	1	4	1	1	0	1	0	1	0	1	0	1	0	1	0	1	0	2
2	5	10	1	1	1	0	1	1	84	7056	3	2	1	1	60000	2	1	2	37	8	8	8	3	0	3	0	3	0	3	0	2	0	2	0	2	0	2	0	3	0	3	0	3	0	2	0	2	0	4
0	0	0	0	0	0	0	1	1	83	6889	2	2	1	1	36000	1	0	2	105	8	8	7	1	0	1	0	1	0	1	0	5	1	5	1	1	0	1	0	1	0	1	0	1	0	1	0	1	0	1
10	20	30	1	1	1	1	1	1	82	6724	5	3	1	3	150000	3	1	2	160	8	8	8	2	0	2	0	2	0	2	0	4	1	4	1	2	0	2	0	2	0	2	0	2	0	2	0	2	0	2
0	5	10	0	1	1	0	1	1	81	6561	1	2	1	3	40800	1	0	2	60	8	8	8	2	0	2	0	2	0	2	0	3	0	2	0	2	0	3	0	3	0	3	0	3	0	2	0	2	0	4
5	5	5	1	1	1	1	1	1	81	6561	5	4	1	3	114000	2	1	2	250	8	8	7	2	0	2	0	2	0	2	0	4	0	5	1	2	0	2	0	2	0	2	0	2	0	2	0	2	0	4
0	0	0	0	0	0	1	1	1	81	6561	3	3	1	3	96000	2	1	2	300	10	10	10	2	0	1	0	1	0	1	0	4	1	1	0	1	0	1	0	1	0	1	0	1	0	1	0	1	0	4
10	15	15	1	1	1	0	1	1	80	6400	5	3	1	2	50000	1	0	2	80	7	8	7	2	0	2	0	1	0	1	0	3	1	3	0	3	0	1	0	2	0	2	0	3	1	1	0	2	0	3
10	10	10	1	1	1	0	1	1	80	6400	4	4	1	3	100000	2	1	2	50	5	5	5	2	0	2	0	2	0	2	0	2	0	2	0	2	0	2	0	2	0	2	0	2	0	2	0	2	0	3
10	20	30	1	1	1	1	1	1	79	6241	5	3	1	3	60000	2	0	2	100	8	7	9	4	1	2	不知道	2	0	3	0	4	1	4	1	4	0	4	0	4	0	5	0	5	1	4	0	2	1	2
10	15	20	1	1	1	0	1	1	79	6241	4	3	1	3	50000	2	1	2	300	8	8	8	4	1	2	0	2	0	2	0	5	1	2	0	2	0	2	0	2	0	2	0	2	0	2	0	2	0	3
2	5	8	1	1	1	0	1	1	79	6241	1	3	1	1	63000	1	1	2	100	8	8	7	3	1	1	0	1	0	1	0	3	1	1	0	1	0	1	0	1	0	3	1	1	0	1	0	1	0	3
15	20	25	1	1	1	1	1	1	78	6084	5	2	1	3	60000	1	0	2	75	8	8	7	3	0	3	0	1	0	1	0	4	1	4	1	3	0	2	0	2	0	2	0	4	1	1	0	2	0	3
20	20	20	1	1	1	1	1	1	78	6084	4	5	1	2	120000	3	1	2	100	10	10	8	2	0	2	0	1	0	1	0	3	1	3	1	1	0	1	0	1	0	1	0	1	1	2	0	1	0	2
0	0	0	0	0	0	1	1	1	78	6084	3	3	1	1	50000	1	0	2	180	9	8	7	4	1	3	0	2	0	2	0	4	1	4	1	2	0	2	0	2	0	1	0	4	1	2	0	1	0	4
50	50	50	1	1	1	0	1	1	77	5929	3	4	1	3	120000	2	1	2	166	5	5	5	3	0	3	0	3	0	3	0	2	0	2	0	2	0	2	0	2	0	2	0	2	0	2	0	2	0	2
10	20	30	1	1	1	1	1	1	77	5929	5	3	1	3	110000	2	1	2	150	8	8	8	4	0	5	1	4	0	1	0	5	1	4	0	3	0	3	0	3	0	1	0	1	0	1	0	1	0	4
0	0	0	0	0	0	1	1	1	77	5929	3	3	1	3	56300	3	1	2	70	10	10	10	2	1	2	0	2	0	2	0	2	1	2	1	2	0	2	0	2	0	2	0	2	0	2	0	2	0	4
10	15	20	1	1	1	1	1	1	76	5776	3	3	1	3	100000	2	1	2	100	8	7	7	4	0	4	0	2	0	2	0	3	1	3	1	2	0	3	0	2	0	2	0	3	1	2	0	3	0	4
10	15	20	1	1	1	1	1	1	76	5776	3	2	1	3	80000	2	1	2	80	7	7	7	2	0	2	0	2	0	2	0	4	1	4	1	2	0	2	0	2	0	2	0	2	0	2	0	2	0	4
1	1.5	2	1	1	1	1	1	1	76	5776	2	3	1	1	60000	5	1	2	350	8	8	8	1	0	1	0	3	0	1	0	5	1	5	1	1	0	1	0	1	0	1	0	4	1	1	0	1	0	4
0	0	0	0	0	0	1	1	1	76	5776	3	2	1	3	50000	1	1	2	42	9	9	9	5	1	4	0	1	0	1	0	5	1	5	1	1	0	4	0	4	0	1	0	5	1	1	0	1	0	2
0	0	0	0	0	0	0	1	1	76	5776	3	2	1	2	90000	2	0	2	100	9	9	8	4	1	4	1	1	0	1	0	4	1	4	1	1	0	1	0	1	0	1	0	4	1	1	0	1	0	3
20	25	30	1	1	1	0	1	1	75	5625	4	2	1	3	40000	1	1	2	400	7	7	7	2	0	2	0	2	0	2	0	4	0	4	0	2	0	2	0	2	0	2	0	4	0	2	0	2	0	2
30	20	20	1	1	1	0	1	1	75	5625	4	4	1	3	80000	2	1	2	30	7	7	7	3	0	3	0	3	0	3	0	3	0	3	0	3	0	3	0	3	0	3	0	3	0	3	0	3	0	3
5	10	15	1	1	1	1	1	1	75	5625	2	3	1	3	140000	5	1	2	100	5	9	8	4	1	2	0	2	0	2	0	2	1	4	1	2	0	2	0	2	0	2	0	2	1	1	0	1	0	4
5	5	5	1	1	1	0	1	1	75	5625	3	2	1	3	48000	1	0	2	80	10	10	10	4	1	2	0	1	0	1	0	5	1	5	1	1	0	1	0	1	0	1	0	5	1	1	0	1	0	2
0	0	0	0	0	0	1	1	1	75	5625	5	4	1	3	120000	2	0	2	150	9	9	7	2	0	3	0	1	0	4	0	5	1	5	1	2	0	4	0	4	1	4	1	5	1	4	0	2	0	4
100	100	100	1	1	1	0	1	1	74	5476	4	4	1	3	110000	2	1	2	300	10	8	8	1	0	1	0	1	0	1	1	2	1	1	0	1	0	1	0	1	0	1	0	1	0	1	0	1	0	4
10	10	10	1	1	1	0	1	1	74	5476	3	3	1	3	40000	1	1	2	100	6	6	6	3	1	3	1	2	0	2	0	5	1	5	1	1	0	1	0	1	0	1	0	4	1	1	0	1	0	2
1	5	10	1	1	1	0	1	1	74	5476	3	4	1	3	48000	1	1	2	170	9	9	8	2	0	2	0	2	0	2	0	1	0	3	1	1	0	1	0	1	0	1	0	1	0	1	0	1	0	2
0	2	2	0	1	1	0	1	1	74	5476	3	4	1	3	50000	1	1	2	196	10	10	10	1	0	1	0	1	0	1	0	1	0	1	0	1	0	1	0	1	0	1	0	1	0	1	0	1	0	2
0	0	0	0	0	0	0	1	1	74	5476	3	4	1	3	90000	2	1	2	80	9	9	9	3	0	3	0	3	0	3	0	4	1	4	1	3	0	3	0	3	0	3	0	4	1	3	0	3	0	4
0	0	0	0	0	0	0	0	0	74	5476	1	5	0	1	20000	2	1	2	75	10	10	8	2	0	2	0	2	0	2	0	2	0	2	0	2	0	2	0	2	0	2	0	2	0	2	0	2	0	4
0	0	0	0	0	0	0	1	1	74	5476	4	3	1	3	100000	2	1	2	120	6	7	6	2	0	2	0	3	0	3	0	5	1	3	0	3	0	3	0	3	0	3	0	3	1	3	0	1	0	2
3	5	10	1	1	1	1	0	0	73	5329	2	4	0	1	54000	2	1	2	100	8	8	8	1	0	1	0	1	0	1	0	2	1	1	0	1	0	1	0	1	0	1	0	1	0	1	0	1	0	4
1	1.5	2	1	1	1	0	1	1	73	5329	3	2	1	3	60000	2	1	2	230	9	9	9	1	0	1	0	1	0	1	0	4	1	4	1	1	0	1	0	1	0	1	0	4	1	1	0	1	0	4
0	0	0	0	0	0	0	0	0	73	5329	2	3	0	2	40000	2	1	2	130	9	9	9	2	0	2	0	2	0	2	0	3	1	2	0	2	0	2	0	2	0	2	0	2	0	2	0	2	0	4
10	20	30	1	1	1	0	1	1	72	5184	3	2	1	3	120000	1	1	2	90	9	9	9	2	1	2	1	1	0	1	0	3	1	3	1	1	0	1	0	1	0	1	0	3	1	1	0	1	0	4
5	5	5	1	1	1	0	1	1	72	5184	3	4	1	2	50000	1	0	2	83	5	5	5	2	0	2	0	3	不知道	2	不知道	2	不知道	3	不知道	2	不知道	2	0	3	不知道	2	不知道	2	0	3	0	2	0	3
5	0	5	1	0	1	1	1	1	72	5184	5	5	1	3	200000	3	0	2	300	10	10	10	1	0	1	0	1	0	1	0	1	0	1	0	1	0	1	0	1	0	1	0	1	0	1	0	1	0	4
50	50	50	1	1	1	1	1	1	71	5041	3	3	1	1	50000	2	0	2	300	5	5	5	3	1	3	1	2	0	2	0	2	0	2	0	2	0	2	0	2	0	2	0	3	1	2	0	2	0	2
10	20	25	1	1	1	0	1	1	71	5041	3	1	1	3	90000	2	1	2	120	8	8	8	2	0	2	0	1	0	2	0	4	1	1	0	2	0	2	0	2	0	2	0	4	1	1	0	1	0	4
5	5	5	1	1	1	0	1	1	71	5041	4	3	1	3	36000	1	0	2	59	9	9	8	2	0	2	0	1	0	1	0	1	0	1	0	1	0	1	0	1	0	1	0	1	0	1	0	1	0	1
0	0	0	0	0	0	0	1	1	71	5041	3	3	1	3	96000	2	1	2	160	8	8	8	2	0	2	0	2	0	2	0	4	1	2	0	2	0	2	0	2	0	2	0	4	1	2	0	2	0	2
0	0	0	0	0	0	0	1	1	71	5041	3	3	1	3	50000	1	0	2	83	9	10	9	1	0	1	0	1	0	1	0	5	1	1	0	1	0	1	0	1	0	1	0	5	1	1	0	1	0	2
10	15	20	1	1	1	0	1	1	70	4900	3	3	1	3	90000	2	1	2	50	8	8	8	4	1	1	0	1	0	1	0	5	1	5	1	1	0	2	0	2	0	4	0	1	0	1	0	1	0	4
6	7	8	1	1	1	0	1	1	70	4900	4	4	1	2	153000	2	1	2	25	8	8	8	3	0	3	0	3	0	2	0	3	1	5	1	2	不知道	2	不知道	3	0	3	0	2	不知道	2	0	2	0	4
0	0	0	0	0	0	0	1	1	70	4900	3	4	1	1	40000	2	1	2	120	9	9	9	3	0	3	0	3	0	3	0	3	1	3	1	2	0	2	0	2	0	2	0	2	0	2	0	1	0	2
0	0	0	0	0	0	0	1	1	70	4900	2	3	1	1	80000	2	0	2	60	9	9	9	4	1	2	0	2	0	2	0	4	1	2	0	1	0	1	0	1	0	1	0	1	0	1	0	1	0	2
10	10	10	1	1	1	0	1	1	69	4761	3	3	1	3	70000	2	1	2	250	8	8	5	4	1	4	1	2	0	2	0	4	1	2	1	2	0	2	0	2	0	2	0	4	1	2	0	2	0	2
3	4.5	6	1	1	1	0	1	1	69	4761	3	3	1	3	120000	3	1	2	400	8	8	8	4	0	4	0	4	0	4	0	5	1	5	1	2	0	4	0	4	1	2	0	4	1	2	0	2	0	4
0	0	0	0	0	0	1	1	1	69	4761	5	5	1	2	85000	2	1	2	166	10	10	4	4	1	4	0	4	0	4	0	5	1	5	1	3	0	3	0	3	0	3	0	5	1	3	0	3	0	2
0	0	0	0	0	0	0	1	1	69	4761	3	3	1	2	40000	1	0	2	80	8	8	8	4	1	2	0	2	0	2	0	2	0	2	0	2	0	2	0	2	0	2	0	2	0	2	0	2	0	4
1	2	3	1	1	1	0	1	1	68	4624	3	3	1	3	210000	5	1	2	300	9	9	9	4	0	4	0	2	不知道	1	不知道	5	1	5	1	4	0	1	不知道	4	0	4	0	5	1	1	不知道	4	0	4
0	0	0	0	0	0	0	1	1	68	4624	3	3	1	3	190000	4	0	2	95	8	9	8	3	1	3	1	3	0	3	0	3	1	3	0	3	0	3	0	3	0	3	0	3	1	3	0	3	0	3
0	0	0	0	0	0	0	1	1	68	4624	3	4	1	3	60000	2	1	2	125	10	9	9	1	0	1	0	1	0	1	不知道	5	1	5	1	1	不知道	1	不知道	1	不知道	1	不知道	1	不知道	1	0	1	不知道	4
10	15	20	1	1	1	1	1	1	67	4489	5	5	1	3	120000	2	1	2	200	10	10	10	4	1	2	0	2	0	2	0	4	1	4	1	2	0	2	0	2	0	2	0	2	0	2	0	2	0	4
10	12	14	1	1	1	1	1	1	67	4489	4	4	1	1	80000	2	1	2	120	7	7	7	3	0	3	0	2	0	2	0	3	1	3	1	2	0	2	0	2	0	2	0	3	0	2	0	2	0	4
10	10	10	1	1	1	0	1	1	67	4489	3	3	1	3	96000	2	1	2	50	8	8	8	2	0	2	0	2	0	2	0	4	1	2	0	2	0	2	0	2	0	2	0	4	1	2	0	2	0	4
5	7	10	1	1	1	0	1	1	67	4489	4	3	1	3	45600	1	0	2	67	8	8	8	1	0	1	0	2	0	2	0	3	1	3	0	2	0	2	0	2	0	1	0	3	1	2	0	1	0	2
0	0	0	0	0	0	1	1	1	66	4356	4	3	1	1	80000	2	1	2	150	10	10	10	3	1	3	1	3	0	2	1	4	1	4	1	2	0	2	0	2	0	2	0	3	1	2	0	2	0	2
0	0	0	0	0	0	0	1	1	66	4356	5	3	1	3	180000	2	1	2	75	10	10	10	2	0	2	0	2	0	2	0	5	1	5	1	2	0	2	0	2	0	2	0	2	0	2	0	2	0	2
0	0	0	0	0	0	0	1	1	66	4356	4	4	1	3	100000	3	1	2	190	9	9	8	4	1	4	0	1	0	1	0	5	1	5	1	1	0	1	0	1	0	1	0	5	1	1	0	1	0	2
0	0	0	0	0	0	1	1	1	66	4356	4	4	1	3	130000	2	1	2	80	9	9	10	1	0	1	0	1	0	2	0	5	1	5	1	4	0	2	0	4	0	3	0	4	1	1	0	1	0	2
2	2	2	1	1	1	1	1	1	65	4225	4	4	1	3	150000	2	1	2	100	9	8	7	2	0	2	0	2	0	2	0	5	1	5	1	2	0	2	0	2	0	2	0	5	0	2	0	2	0	4
0	0	0	0	0	0	0	1	1	65	4225	5	4	1	3	50000	2	0	2	100	9	9	9	4	0	4	0	2	0	2	0	4	1	4	1	2	0	2	0	2	0	2	0	4	1	2	0	2	0	4
100	80	100	1	1	1	1	1	1	64	4096	3	3	1	3	120000	3	1	2	60	8	8	8	2	0	1	0	2	0	2	0	2	0	4	1	1	0	1	0	1	0	1	0	3	0	1	0	1	0	4
80	80	70	1	1	1	0	1	1	64	4096	4	3	1	2	100000	2	1	2	210	10	10	8	2	0	2	0	2	0	2	0	4	1	4	1	1	0	1	0	3	0	3	0	4	1	4	0	2	0	3
20	30	40	1	1	1	0	1	1	64	4096	3	2	1	1	150000	4	0	2	300	10	10	10	1	0	1	0	1	0	1	0	5	1	5	1	1	0	1	0	1	0	1	0	5	1	1	0	1	0	4
10	15	20	1	1	1	1	1	1	64	4096	4	4	1	1	300000	3	1	2	310	8	8	7	1	0	1	0	1	0	1	0	5	1	5	1	1	0	1	0	4	0	4	0	4	1	1	0	1	0	1
10	15	20	1	1	1	0	1	1	64	4096	3	4	1	3	80000	3	1	2	220	10	10	4	1	0	1	0	1	0	1	1	3	1	3	0	1	0	1	0	1	0	1	0	1	1	1	0	1	0	4
0	0	0	0	0	0	0	1	1	64	4096	4	5	1	3	50000	1	1	2	80	9	9	9	2	0	2	0	2	0	2	0	4	1	4	1	2	0	2	0	2	0	2	0	4	1	4	0	2	0	4
0	0	0	0	0	0	1	1	1	64	4096	2	4	1	3	40000	2	0	2	100	9	9	8	4	0	4	0	2	0	2	0	5	1	5	1	2	0	2	0	2	0	2	0	5	1	2	0	2	0	4
0	0	0	0	0	0	1	1	1	64	4096	4	5	1	3	36000	1	0	2	65	10	10	8	2	0	2	0	2	0	2	0	4	1	4	1	2	0	2	0	2	0	2	0	2	0	2	0	2	0	4
0	0	0	0	0	0	0	1	1	64	4096	4	3	1	3	196800	4	1	2	120	8	7	6	2	0	2	0	2	0	2	0	2	0	3	1	2	0	2	0	2	0	2	0	2	0	2	0	2	0	2
0	0	0	0	0	0	0	1	1	64	4096	5	3	1	3	100000	3	1	2	150	7	7	1	4	1	4	0	4	0	2	0	4	1	4	1	1	不知道	1	不知道	1	不知道	1	不知道	1	不知道	1	不知道	1	不知道	2
10	15	20	1	1	1	1	1	1	63	3969	4	4	1	3	14000	2	1	2	150	10	9	5	4	0	3	0	1	0	1	0	4	1	4	0	1	0	1	0	4	0	1	0	4	0	1	0	1	0	2
0	0	0	0	0	0	0	1	1	63	3969	4	3	1	3	150000	3	1	2	100	10	10	10	4	1	4	1	2	0	2	0	4	1	4	1	2	0	2	0	2	0	2	0	4	1	2	0	2	0	2
0	0	0	0	0	0	0	1	1	63	3969	3	4	1	1	50000	2	1	2	200	7	9	7	1	0	1	0	1	0	1	0	2	0	1	0	1	0	1	0	1	0	1	0	2	0	1	0	1	0	2
0	0	0	0	0	0	1	1	1	62	3844	5	5	1	1	110000	2	1	2	250	10	10	8	5	1	5	0	3	0	3	0	5	1	5	1	4	0	4	0	5	0	4	0	5	1	3	0	3	0	4
0	0	0	0	0	0	0	1	1	62	3844	5	3	1	3	200000	3	1	2	42	10	10	9	5	1	2	0	2	0	2	0	5	1	5	1	2	0	2	0	2	0	2	0	5	1	2	0	2	0	2
0	0	0	0	0	0	0	1	1	62	3844	4	1	1	3	80000	4	1	2	110	8	5	8	4	0	4	0	4	0	2	0	4	1	2	0	2	0	2	0	2	0	2	0	2	0	2	0	2	0	3
100	100	100	1	1	1	1	1	1	61	3721	4	4	1	3	70000	2	1	2	150	8	8	8	2	0	2	0	2	0	2	0	4	1	3	0	2	0	2	0	2	0	2	0	4	1	2	0	2	0	2
50	50	50	1	1	1	1	1	1	61	3721	3	3	1	3	50000	1	0	2	50	4	4	4	2	0	2	0	2	0	2	0	2	0	2	0	2	0	2	0	2	0	2	0	2	0	2	0	2	0	4
30	20	20	1	1	1	0	1	1	61	3721	4	4	1	2	153600	2	1	2	28	10	8	4	5	1	5	1	2	0	2	0	3	1	5	1	1	0	1	0	2	0	1	0	5	1	1	0	1	0	2
10	15	20	1	1	1	0	1	1	61	3721	3	3	1	1	80000	2	1	2	100	9	9	9	1	0	1	0	1	0	1	0	1	0	1	0	1	0	1	0	1	0	1	0	1	0	1	0	1	0	3
0	0	0	0	0	0	0	1	1	61	3721	4	5	1	3	36000	1	1	2	160	10	10	9	1	0	1	0	1	0	1	0	5	1	5	1	1	0	1	0	1	0	1	0	1	0	1	0	1	0	2
50	50	50	1	1	1	0	1	1	60	3600	5	2	1	3	90000	3	1	2	80	9	10	9	1	0	1	0	1	0	1	0	4	1	4	1	1	0	1	0	1	0	1	0	4	1	1	0	1	0	1
2	4	6	1	1	1	0	1	1	60	3600	4	3	1	2	61200	1	0	2	180	8	8	8	3	1	2	0	2	0	2	0	3	1	2	0	2	0	2	0	2	0	2	0	3	1	2	0	2	0	2
10	15	20	1	1	1	1	1	1	59	3481	4	4	1	3	300000	3	1	2	67	9	9	8	4	1	2	不知道	2	不知道	2	不知道	4	1	4	1	2	不知道	2	不知道	4	0	2	不知道	2	不知道	2	不知道	2	不知道	2
0	0	0	0	0	0	0	1	1	59	3481	4	3	1	3	100000	2	1	2	200	9	9	9	4	1	4	1	4	0	4	0	4	0	4	0	4	0	4	0	4	0	4	0	4	0	4	0	4	0	4
0	0	0	0	0	0	1	1	1	59	3481	4	2	1	3	80000	3	1	2	130	5	6	5	2	0	2	0	1	0	2	0	1	0	2	0	1	0	1	0	1	0	1	0	1	0	1	0	1	0	1
0	0	0	0	0	0	0	1	1	58	3364	6	4	1	2	700000	2	1	2	160	9	8	5	4	0	2	0	1	0	1	0	4	1	4	1	1	0	1	0	4	0	1	0	4	1	1	0	1	0	2
10	15	20	1	1	1	1	0	0	57	3249	4	4	0	1	450000	4	1	2	180	6	10	10	2	0	2	0	2	0	2	0	4	1	4	1	1	0	1	0	4	0	2	0	4	0	4	0	1	0	4
1	2	3	1	1	1	0	1	1	57	3249	2	3	1	1	30000	3	1	2	140	9	9	8	3	1	2	0	2	0	2	0	3	1	2	0	2	0	2	0	2	0	2	0	3	1	2	0	2	0	2
5	10	15	1	1	1	0	1	1	56	3136	5	3	1	3	200000	1	1	2	100	8	7	5	3	0	3	0	2	0	2	0	3	1	3	1	2	0	2	0	2	0	2	0	3	1	2	0	2	0	4
0	0	0	0	0	0	1	1	1	56	3136	4	3	1	3	200000	5	1	2	500	8	10	7	1	0	1	0	2	0	1	0	1	0	1	0	1	0	1	0	1	0	1	0	1	0	1	0	1	0	1
50	60	70	1	1	1	0	1	1	55	3025	3	3	1	1	30000	2	1	2	200	9	9	7	1	0	1	0	1	0	1	0	1	0	5	1	1	0	1	0	1	0	1	0	1	0	1	0	1	0	4
0	0	0	0	0	0	1	1	1	54	2916	5	4	1	3	100000	1	0	2	70	8	8	8	4	1	4	1	4	0	4	0	4	0	4	0	4	0	4	0	4	0	4	0	4	0	4	0	4	0	4
30	30	30	1	1	1	0	1	1	53	2809	5	4	1	3	80000	1	0	2	400	8	8	8	1	0	1	0	1	0	1	0	2	0	4	0	1	0	1	0	1	0	1	0	1	0	1	0	1	0	4
10	15	20	1	1	1	0	1	1	53	2809	2	3	1	1	50000	6	1	2	300	5	8	8	2	0	2	0	2	0	2	0	4	1	4	1	2	0	2	0	2	0	2	0	2	0	2	0	2	0	4
40	5	10	1	1	1	1	1	1	53	2809	5	4	1	3	120000	3	1	2	150	8	8	8	2	0	1	0	1	0	1	0	4	0	2	1	2	0	1	0	2	0	2	0	4	0	2	0	4	0	2
10	7	9	1	1	1	0	0	0	53	2809	3	5	0	1	200000	6	1	2	100	9	10	8	2	0	2	0	2	0	2	0	4	1	4	1	2	0	2	0	2	0	2	0	4	1	2	0	2	0	4
5	5	5	1	1	1	0	1	1	53	2809	3	2	1	2	70000	2	1	2	400	8	8	8	5	1	5	1	2	0	1	不知道	5	1	5	1	1	不知道	1	不知道	4	0	4	0	4	1	1	不知道	1	不知道	1
30	50	70	1	1	1	1	1	1	52	2704	5	4	1	1	300000	2	1	2	170	10	10	7	4	1	2	0	2	0	2	0	5	1	5	1	2	0	4	0	3	0	4	0	4	1	4	0	4	0	4
10	15	20	1	1	1	1	1	1	52	2704	4	3	1	1	120000	3	1	2	84	10	10	10	2	0	2	0	2	0	2	0	5	1	5	1	2	0	2	0	2	0	2	0	5	1	2	0	2	0	4
10	20	30	1	1	1	1	1	1	51	2601	1	4	1	3	200000	1	0	2	150	9	9	9	4	1	2	0	2	0	2	0	5	1	2	0	2	0	2	0	2	0	2	0	2	0	2	0	2	0	3
10	15	20	1	1	1	0	0.2	0.2	49	2401	3	3	0	1	70000	3	1	2	125	7	8	7	2	0	2	0	2	0	2	0	2	0	4	1	1	0	1	0	1	0	2	0	2	0	1	0	1	0	3
15	15	15	1	1	1	0	0.2	0.2	49	2401	3	4	0	1	80000	3	1	2	220	10	10	10	2	0	2	0	2	0	2	0	2	0	2	0	2	0	2	0	2	0	2	0	2	0	2	0	2	0	2
5	10	10	1	1	1	0	0.2	0.2	49	2401	3	4	1	1	200000	1	1	2	150	8	8	7	3	1	2	0	2	0	2	0	3	1	2	0	2	0	2	0	2	0	2	0	3	1	2	0	2	0	2
10	0	0	1	0	0	1	0.2	0.2	49	2401	5	4	1	3	300000	3	1	2	150	8	8	5	5	0	5	0	5	0	1	0	5	1	5	1	3	0	1	0	4	0	4	0	5	0	1	0	3	0	4
10	15	20	1	1	1	1	0.3	0.3	48	2304	5	4	1	3	150000	3	1	2	300	8	8	8	4	1	4	1	3	0	3	0	4	1	4	0	2	0	2	0	2	0	2	0	2	0	2	0	2	0	2
25	20	15	1	1	1	0	0.3	0.3	48	2304	3	2	1	1	29000	1	0	2	85	8	9	7	5	1	5	1	1	0	1	0	3	1	4	1	2	0	2	0	2	0	1	0	4	1	2	0	2	0	3
5	5	5	1	1	1	0	0.3	0.3	48	2304	4	2	1	3	140000	1	1	2	30	10	10	10	1	0	1	0	1	0	1	0	1	0	1	0	1	0	1	0	1	0	1	0	1	0	1	0	1	0	2
0	0	0	0	0	0	0	0.3	0.3	48	2304	4	3	1	1	130000	4	1	2	280	9	9	9	2	0	2	0	2	0	2	0	2	1	3	0	2	0	2	0	2	0	2	0	2	0	2	0	2	0	4
100	150	200	1	1	1	1	0.5	0.5	46	2116	6	5	1	1	264000	3	0	2	120	8	8	8	4	0	4	0	4	0	2	0	4	1	4	0	2	0	2	0	4	0	4	0	4	0	2	0	2	0	2
50	50	50	1	1	1	0	0.5	0.5	46	2116	3	4	0	1	1000000	3	1	2	180	9	9	9	3	0	2	0	2	0	2	0	5	1	5	1	4	0	2	0	2	0	2	0	2	1	2	0	2	0	4
4	6	8	1	1	1	0	0	0.6	45	2025	5	4	1	1	100000	3	1	2	150	10	10	10	4	0	2	0	2	0	2	0	5	1	4	1	4	0	2	0	4	0	2	0	2	0	2	0	2	0	2
5	5	5	1	1	1	0	0.7	0.7	44	1936	5	4	1	3	120000	2	0	2	110	9	8	8	4	0	4	0	4	0	2	1	5	1	5	1	2	0	2	0	2	0	2	0	5	1	2	0	2	0	4
0	0	0	0	0	0	1	0.7	0.7	44	1936	6	5	1	3	80000	1	1	2	111	8	8	8	2	0	2	0	2	0	2	0	2	1	2	1	2	0	2	0	3	0	4	0	2	1	2	0	2	0	4
0	0	0	0	0	0	0	0.7	0.7	44	1936	5	3	1	3	250000	5	1	2	250	10	10	10	2	0	1	0	1	0	1	0	1	1	1	1	1	0	1	0	1	0	1	0	1	0	1	0	1	0	2
20	25	30	1	1	1	0	0.8	0.8	43	1849	5	3	1	3	250000	5	1	2	350	10	10	5	2	1	2	0	2	0	2	0	4	1	4	1	2	0	2	0	2	0	2	0	2	1	2	0	2	0	2
0	0	0	0	0	0	0	0.8	0.8	43	1849	5	5	1	3	100000	1	1	2	500	9	9	9	4	1	4	1	4	0	4	0	4	0	4	0	4	0	4	0	4	0	4	0	4	0	4	0	4	0	2
0	0	0	0	0	0	0	0.8	0.8	43	1849	5	4	1	1	160000	3	0	2	120	8	8	8	2	0	2	0	2	0	2	0	4	1	3	1	2	0	2	0	2	0	2	0	3	1	2	0	2	0	4
0	0	0	0	0	0	0	0.8	0.8	43	1849	3	5	1	1	120000	3	1	2	150	10	10	9	4	1	1	0	1	0	1	0	4	1	4	1	2	0	4	1	4	0	1	0	4	1	1	0	1	0	4
1	2	3	1	1	1	0	0	0	42	1764	5	5	0	1	54000	3	1	2	20	8	8	8	4	0	4	0	2	不知道	2	不知道	4	1	4	1	1	不知道	2	不知道	4	0	4	0	4	1	1	不知道	1	不知道	2
0	0	0	0	0	0	0	1	1	42	1764	5	5	1	3	80000	3	1	2	60	10	10	10	4	0	4	0	4	0	4	0	4	0	4	0	4	0	4	0	4	0	4	0	4	0	4	0	4	0	5
0	0	0	0	0	0	0	1	1	42	1764	5	5	1	3	100000	2	1	2	149	10	10	10	3	0	2	0	3	0	2	0	3	1	4	1	3	0	2	0	3	0	2	0	2	0	2	0	2	0	2
5	20	30	1	1	1	0	1	1	41	1681	3	5	1	1	60000	1	0	2	140	7	6	5	2	1	2	0	2	0	2	0	2	0	2	0	2	0	2	0	2	0	2	0	2	0	2	0	2	0	4
10	10	10	1	1	1	1	1	1	41	1681	6	4	1	1	300000	3	1	2	30	7	7	7	3	0	4	0	3	0	2	0	5	1	5	1	2	0	2	0	4	0	4	0	4	1	4	0	2	0	2
0	0	0	0	0	0	1	1	1	41	1681	5	5	1	3	240000	5	1	2	400	10	10	10	2	0	2	0	2	0	2	0	4	1	2	0	2	0	2	0	2	0	2	0	2	0	2	0	2	0	4
0	0	0	0	0	0	0	1	1	41	1681	5	4	1	2	300000	4	1	2	200	10	10	10	1	0	1	0	1	0	1	0	5	1	5	1	1	0	1	0	1	0	1	0	1	1	1	0	1	0	2
20	30	40	1	1	1	0	1	1	40	1600	5	4	1	1	300000	3	1	2	150	9	9	8	2	0	2	0	1	0	1	0	3	1	2	0	1	0	1	0	3	0	3	0	3	1	1	0	1	0	4
0	0	0	0	0	0	0	1	1	40	1600	5	5	1	1	150000	2	1	2	300	8	9	7	2	0	2	0	2	0	2	0	4	1	4	0	2	0	2	0	3	0	2	0	2	0	2	0	2	0	4
0	0	0	0	0	0	0	1	1	40	1600	5	5	1	3	200000	1	0	2	100	9	9	9	2	0	2	0	2	0	2	0	3	1	3	1	2	0	2	0	2	0	2	0	2	0	2	0	2	0	2
20	20	20	1	1	1	0	1	1	39	1521	5	4	1	3	160000	2	1	2	300	9	9	7	4	1	2	0	2	0	2	0	4	1	4	1	2	0	2	0	2	0	2	0	4	1	1	0	1	0	4
100	100	100	1	1	1	1	1	1	38	1444	5	5	1	3	300000	3	1	2	140	10	10	10	3	0	3	0	3	0	3	0	3	0	3	0	3	0	3	0	3	0	3	0	3	0	3	0	3	0	2
0	0	0	0	0	0	1	0	0	38	1444	5	4	0	1	500000	2	1	2	250	7	7	7	2	0	2	0	2	0	2	0	2	0	2	0	2	0	2	0	2	0	2	0	2	0	2	0	2	0	2
50	50	50	1	1	1	0	1	1	36	1296	5	4	1	3	200000	1	0	2	100	5	5	5	2	0	2	0	2	0	2	0	2	0	2	0	2	0	2	0	2	0	2	0	2	0	2	0	2	0	4
1	3	5	1	1	1	0	1	1	36	1296	4	4	1	1	50000	1	1	2	70	8	9	6	1	0	1	0	1	0	1	0	1	1	1	1	1	0	1	0	1	0	1	0	1	1	2	0	1	0	4
100	100	100	1	1	1	0	1	1	35	1225	3	4	1	1	72000	3	1	2	220	10	9	10	3	0	2	0	2	0	2	0	5	1	5	1	2	0	1	0	1	0	1	0	2	0	1	0	1	0	2
0	0	0	0	0	0	0	1	1	35	1225	5	5	1	3	189000	3	1	2	60	8	9	5	3	0	3	0	3	0	3	1	4	1	4	0	3	0	3	0	3	0	3	0	3	0	3	0	3	0	4
0	0	0	0	0	0	0	1	1	35	1225	5	4	1	3	120000	2	0	2	100	9	9	9	4	0	4	0	4	0	2	0	5	1	5	1	1	0	2	0	2	0	2	0	5	1	2	0	2	0	4
0	0	0	0	0	0	0	1	1	35	1225	5	5	1	1	100000	4	1	2	300	10	10	5	2	0	2	0	2	0	2	0	5	1	2	0	2	0	2	0	2	0	2	0	2	0	2	0	2	0	4
10	15	20	1	1	1	1	1	1	34	1156	4	3	1	1	66000	4	1	2	100	9	9	9	4	1	4	1	2	0	2	0	2	不知道	4	1	2	不知道	3	0	4	0	3	0	2	0	2	0	2	0	2
5	8	10	1	1	1	0	1	1	34	1156	5	3	1	3	200000	1	0	2	150	8	8	8	3	0	3	0	3	0	3	0	3	1	3	0	3	0	3	0	3	0	3	0	3	1	3	0	3	0	2
100	150	200	1	1	1	1	1	1	33	1089	6	4	1	1	300000	2	1	2	40	8	8	8	2	0	2	0	2	0	2	0	4	1	4	0	2	0	2	0	4	0	2	0	2	0	2	0	2	0	2
50	50	50	1	1	1	1	0	0	33	1089	5	3	0	1	300000	2	1	2	150	8	8	8	2	0	2	0	2	0	2	0	4	1	2	0	2	0	2	0	2	0	2	0	2	不知道	2	0	2	0	2
30	30	30	1	1	1	1	1	1	33	1089	5	5	1	3	170000	2	0	2	60	10	10	10	2	0	2	0	2	0	2	0	4	1	2	0	2	0	2	0	2	0	2	0	2	0	2	0	2	0	4
10	10	10	1	1	1	0	1	1	32	1024	5	4	1	3	400000	2	1	2	115	9	9	9	2	0	2	0	2	0	2	0	2	0	2	1	2	0	2	0	2	0	2	0	2	0	2	0	2	0	3
0	0	0	0	0	0	0	0	0	32	1024	5	4	0	1	200000	4	0	2	3500	8	8	8	2	0	2	0	2	0	1	0	2	0	1	0	1	0	1	0	1	0	1	0	2	0	1	0	1	0	4
10	15	20	1	1	1	0	1	1	31	961	6	5	1	3	200000	3	0	2	150	10	10	9	3	1	2	0	3	0	2	0	5	1	5	1	2	0	2	0	3	0	3	0	2	1	2	0	2	0	4
10	15	20	1	1	1	1	1	1	31	961	6	5	1	3	100000	1	0	2	200	8	10	8	1	0	1	0	1	0	1	0	4	1	4	1	1	0	1	0	4	0	1	0	1	0	1	0	1	0	2
20	30	30	1	1	1	0	0	0	30	900	3	3	0	1	80000	2	1	2	130	8	8	8	2	0	2	0	2	0	1	0	5	1	5	1	2	0	1	0	3	0	3	0	1	0	5	0	1	0	2
20	20	20	1	1	1	0	1	1	30	900	5	4	1	1	150000	4	1	2	350	8	8	8	1	0	1	0	1	0	1	0	4	1	1	0	1	0	1	0	1	0	1	0	4	1	1	0	1	0	4
0	0	0	0	0	0	1	0	0	30	900	2	4	0	2	400000	8	1	2	430	8	8	8	2	0	2	0	2	0	2	0	2	0	2	0	2	0	2	0	2	0	2	0	2	0	2	0	2	0	4
100	80	50	1	1	1	1	0	0	29	841	5	4	0	1	100000	2	0	2	120	8	8	6	1	0	1	0	1	0	1	0	1	0	1	0	1	0	1	0	1	0	1	0	1	0	1	0	1	0	3
0	0	0	0	0	0	1	1	1	29	841	5	5	1	3	200000	3	0	2	300	8	8	8	3	0	3	0	2	0	2	0	4	0	4	0	3	0	2	0	3	0	4	0	4	0	2	0	3	0	4
0	0	0	0	0	0	1	1	1	29	841	5	4	1	3	150000	1	0	2	40	9	9	7	4	1	2	0	1	0	4	0	4	1	4	0	2	0	2	0	3	0	4	1	4	1	1	0	2	0	4
10	15	20	1	1	1	0	1	1	28	784	5	3	1	3	80000	2	0	2	120	9	8	9	5	1	4	0	4	1	2	0	5	1	5	1	2	0	2	0	2	0	2	0	4	1	2	0	2	0	5
10	15	20	1	1	1	1	1	1	27	729	3	3	1	3	200000	3	0	2	200	8	8	6	1	0	1	0	1	0	1	0	1	1	1	1	1	0	1	0	1	0	1	0	1	1	1	0	1	0	3
2	3	4	1	1	1	0	1	1	27	729	5	5	1	1	300000	4	1	2	200	8	8	8	2	0	2	0	2	0	2	0	4	1	4	1	2	0	2	0	2	0	2	0	4	1	2	0	2	0	4
30	50	100	1	1	1	0	1	1	26	676	5	4	1	3	150000	3	0	2	330	8	8	6	3	1	3	1	2	不知道	2	不知道	4	1	4	1	1	0	1	0	4	0	1	0	4	1	1	0	1	0	4
15	20	25	1	1	1	1	1	1	26	676	4	4	1	2	80000	3	0	2	100	9	8	8	2	0	2	0	2	0	2	0	4	1	4	1	2	0	2	0	2	0	4	1	4	1	2	0	2	0	4
0	0	0	0	0	0	1	1	1	26	676	5	5	1	3	100000	3	0	2	130	8	6	10	4	0	2	0	2	0	1	0	5	0	5	0	1	0	1	0	5	0	1	0	5	0	1	0	1	0	4
100	100	100	1	1	1	0	1	1	25	625	5	5	1	2	1000000	4	0	2	50	8	9	8	4	1	2	0	2	0	2	0	4	1	4	1	2	0	2	0	2	0	4	1	2	0	2	0	2	0	2
20	20	20	1	1	1	0	0	0	97	9409	1	3	0	1	61800	4	0	2	250	8	8	8	4	1	4	1	2	0	2	0	2	1	2	0	2	0	2	0	1	0	1	0	1	0	1	0	1	0	1
0	0	0	0	0	0	0	1	1	93	8649	1	3	1	1	10000	4	0	2	200	9	9	9	2	0	2	0	2	0	2	0	2	0	2	0	1	0	1	0	1	0	1	0	1	0	1	0	1	0	4
0	0	0	0	0	0	0	0	0	89	7921	2	2	0	1	200	3	0	2	30	7	7	7	2	0	2	0	2	0	2	0	2	0	2	0	2	0	2	0	2	0	2	0	2	0	2	0	2	0	4
0	0	0	0	0	0	1	0	0	87	7569	2	3	0	1	5200	3	1	2	40	8	7	98	2	0	2	0	2	0	2	0	2	0	2	0	2	0	2	0	2	0	2	0	2	0	2	0	2	0	3
0	0	0	0	0	0	1	1	1	86	7396	4	4	1	1	60000	2	1	2	50	5	4	5	2	0	2	0	2	0	2	0	3	0	2	0	3	0	2	0	2	0	2	0	3	0	3	0	2	0	5
0	0	0	0	0	0	1	1	1	86	7396	5	2	1	2	50000	2	1	2	200	8	8	8	1	0	1	0	1	0	1	0	4	1	4	1	1	0	1	0	1	0	1	0	1	0	1	0	1	0	4
20	20	20	1	1	1	1	1	1	85	7225	2	4	1	3	30000	2	0	2	60	10	10	5	4	1	4	0	1	0	1	0	4	1	4	1	1	0	1	0	1	0	1	0	4	1	1	0	1	0	4
5	8	10	1	1	1	1	1	1	85	7225	1	3	1	1	100000	5	1	2	60	7	9	8	4	0	4	0	2	0	2	0	3	1	3	1	1	1	1	1	1	1	1	1	1	1	3	1	1	1	4
0	0	0	0	0	0	1	1	1	84	7056	1	2	1	1	25000	2	1	2	80	8	7	8	4	1	1	0	1	0	1	0	3	1	3	1	1	0	1	0	1	0	1	0	1	0	1	0	1	0	3
0	0	0	0	0	0	1	0	0	82	6724	1	4	0	1	0	1	0	2	80	10	7	9	1	0	1	0	1	0	1	0	1	不知道	1	0	1	0	1	0	1	0	1	0	1	0	1	0	1	0	5
0	0	0	0	0	0	1	1	1	81	6561	2	2	1	1	36000	1	0	2	50	7	7	8	3	1	2	0	2	0	2	0	3	1	3	1	2	0	2	0	2	0	1	0	4	1	2	0	2	0	3
0	0	0	0	0	0	1	0	0	79	6241	2	1	0	1	0	2	1	2	40	5	5	5	3	0	3	0	3	0	1	0	1	0	1	0	1	0	1	0	1	0	1	0	1	0	1	0	1	0	4
12	12	12	1	1	1	1	0	0	76	5776	2	4	0	1	2400	2	1	2	45	9	7	8	1	0	1	0	1	0	1	0	1	0	1	0	1	0	2	0	1	0	1	0	1	0	1	0	1	0	4
0	0	0	0	0	0	0	0	0	75	5625	2	2	0	1	1000	2	1	2	14	10	10	10	1	0	1	0	1	0	1	0	1	0	1	0	1	0	1	0	1	0	1	0	1	0	1	0	1	0	4
5	5	10	1	1	1	1	0	0	74	5476	1	3	0	1	0	2	1	2	80	10	10	8	1	0	2	0	3	0	1	0	2	0	1	0	1	0	1	0	1	0	1	0	1	0	1	0	1	0	5
0	0	0	0	0	0	1	0	0	74	5476	1	5	0	1	35000	6	1	2	300	5	5	5	1	0	1	0	1	0	1	0	1	0	1	0	1	0	1	0	1	0	1	0	1	0	1	0	1	0	4
50	30	30	1	1	1	0	0	0	73	5329	1	5	0	1	56000	3	1	2	120	9	10	5	1	0	1	0	1	0	1	0	3	1	4	1	1	0	1	0	1	0	1	0	2	0	1	0	1	0	4
10	20	25	1	1	1	1	0	0	73	5329	3	4	0	1	2000	2	1	2	100	9	8	7	2	0	1	0	1	0	1	0	2	0	1	0	1	0	1	0	1	0	1	0	1	0	1	0	1	0	4
0	0	0	0	0	0	0	1	1	73	5329	2	3	1	1	250000	4	1	2	120	8	10	6	3	0	3	0	1	0	1	0	3	1	2	0	1	0	1	0	1	0	1	0	3	1	1	0	1	0	2
1	2	3	1	1	1	0	0	0	72	5184	1	4	0	1	0	1	0	2	50	3	3	3	2	0	2	0	2	0	2	0	2	0	2	0	2	0	2	0	2	0	2	0	2	0	2	0	2	0	4
0	0	0	0	0	0	0	0	0	72	5184	2	2	0	1	3200	1	1	2	60	10	10	10	3	0	2	0	2	0	2	0	4	0	3	0	3	0	2	0	2	0	2	0	2	0	2	0	3	0	4
10	20	30	1	1	1	1	0	0	70	4900	3	4	0	1	0	2	1	2	100	5	5	5	1	0	1	0	1	0	1	0	1	0	1	0	1	0	1	0	1	0	1	0	1	0	1	0	1	0	4
0	0	0	0	0	0	0	0	0	70	4900	4	1	0	1	25000	3	1	2	50	7	7	7	1	1	1	0	1	0	1	0	2	0	2	1	2	0	2	0	2	0	2	1	2	0	2	0	2	0	4
0	0	0	0	0	0	0	1	1	70	4900	2	2	1	2	60000	3	0	2	320	9	10	9	4	0	2	0	1	0	1	0	5	1	3	0	1	0	2	0	2	0	2	0	3	0	1	0	1	0	4
0	0	0	0	0	0	1	0	0	70	4900	2	5	0	1	17000	3	1	2	140	10	8	8	4	1	3	1	1	0	1	0	3	0	1	0	1	0	1	0	1	0	1	0	1	0	1	0	1	0	4
0	0	0	0	0	0	0	0	0	70	4900	2	3	0	1	2400	2	1	2	100	10	10	10	4	0	4	0	1	0	1	0	1	0	1	0	1	0	1	0	1	0	1	0	1	0	1	0	1	0	4
10	15	20	1	1	1	1	1	1	68	4624	3	4	1	3	40000	2	1	2	150	8	8	7	4	1	4	0	1	0	1	0	4	1	4	1	1	0	1	0	1	0	1	0	1	0	1	0	1	0	2
10	12	15	1	1	1	1	1	1	68	4624	3	4	1	3	60000	2	1	2	60	8	8	7	4	1	2	0	4	0	1	0	4	1	2	0	1	0	1	0	1	0	1	0	1	0	1	0	1	0	4
0	0	0	0	0	0	0	0	0	68	4624	1	3	0	1	80000	5	1	2	100	5	5	5	1	0	1	0	1	0	1	0	1	0	1	0	1	0	2	0	2	0	1	0	1	0	1	0	1	0	2
20	30	50	1	1	1	0	0	0	67	4489	3	3	0	1	60000	6	1	2	100	5	5	5	2	0	2	0	2	0	2	0	2	0	2	0	2	0	2	0	2	0	2	0	2	0	2	0	2	0	4
0	0	0	0	0	0	0	0	0	67	4489	1	3	0	1	60000	6	1	2	55	8	8	8	2	0	2	0	2	0	1	0	5	1	1	0	1	0	1	0	1	0	1	0	1	0	1	0	1	0	4
0	0	0	0	0	0	1	1	1	66	4356	1	4	1	3	650000	2	1	2	100	9	9	9	3	0	3	0	3	0	3	0	3	1	3	0	3	0	3	0	3	0	3	0	3	1	3	0	3	0	4
0	0	0	0	0	0	1	0	0	66	4356	1	2	0	1	5000	2	1	2	40	5	8	5	2	0	1	0	1	0	1	0	4	0	4	0	4	0	1	0	1	0	1	0	1	0	1	0	1	0	4
0	0	0	0	0	0	1	0	0	66	4356	3	4	0	1	60000	5	1	2	250	8	9	7	1	0	1	0	1	0	1	0	1	0	1	0	1	0	1	0	1	0	1	0	1	0	1	0	1	0	4
10	15	20	1	1	1	0	1	1	65	4225	5	4	1	3	150000	3	1	2	200	10	10	10	4	0	4	0	1	0	1	0	4	0	4	0	4	0	4	0	4	0	4	0	4	0	4	0	4	0	4
0	0	0	0	0	0	0	0	0	64	4096	1	4	0	1	3600	2	1	2	40	7	5	5	2	0	2	0	2	0	2	0	2	不知道	2	0	2	0	2	0	2	0	2	0	2	0	2	0	2	0	4
5	6	7	1	1	1	1	1	1	63	3969	5	3	1	1	70000	2	1	2	200	6	6	5	3	0	3	0	3	0	3	0	4	1	4	1	2	0	2	0	2	0	2	0	4	1	4	1	3	0	4
0	0	0	0	0	0	0	0	0	63	3969	2	5	0	1	30000	2	1	2	60	9	9	9	4	0	4	0	2	0	1	0	1	0	1	0	1	0	1	0	1	0	1	0	1	0	1	0	1	0	4
0	0	0	0	0	0	0	0	0	62	3844	4	3	0	1	55000	2	1	2	90	5	4	3	2	0	2	0	1	0	1	0	1	0	1	0	1	0	1	0	1	0	1	0	1	0	1	0	1	0	3
10	15	15	1	1	1	0	0	0	61	3721	2	3	0	1	20000	3	1	2	150	8	9	8	1	0	1	0	3	1	1	0	2	0	1	0	1	0	1	0	1	0	1	0	1	0	1	0	1	0	4
10	15	20	1	1	1	0	0	0	60	3600	3	2	0	1	6000	2	1	2	200	7	8	8	1	0	1	0	1	0	1	0	1	0	1	0	1	0	1	0	1	0	1	0	1	0	1	0	1	0	4
60	60	60	1	1	1	1	0	0	58	3364	3	5	0	1	20000	3	1	2	60	10	10	10	1	0	1	0	1	0	1	0	1	0	1	0	1	0	1	0	1	0	1	0	1	0	1	0	1	0	5
10	20	30	1	1	1	0	0	0	58	3364	3	4	0	1	5000	2	1	2	100	5	5	5	2	0	2	0	2	0	2	0	2	0	2	0	2	0	2	0	2	0	2	0	2	0	2	0	2	0	4
5	7.5	10	1	1	1	0	1	1	58	3364	5	4	1	3	350000	3	1	2	125	10	10	10	3	0	3	0	3	0	3	0	3	0	3	0	3	0	3	0	3	0	3	0	3	0	3	0	3	0	2
0	0	0	0	0	0	0	0	0	58	3364	3	3	0	1	90000	2	1	2	6000	7	7	7	1	0	1	0	3	0	1	不知道	1	不知道	1	不知道	1	0	1	0	1	0	1	0	1	0	1	0	3	0	2
0	0	0	0	0	0	1	0	0	58	3364	3	1	0	1	2000	1	0	2	50	8	8	7	1	0	1	0	1	0	1	0	1	0	1	0	1	0	1	0	1	0	1	0	1	0	1	0	1	0	4
0	0	0	0	0	0	0	0	0	58	3364	2	1	0	1	35000	2	1	2	200	8	8	8	1	0	1	0	1	0	1	0	1	0	1	0	1	0	1	0	1	0	1	0	1	0	1	0	1	0	4
0	0	0	0	0	0	0	0	0	57	3249	3	1	0	1	0	2	1	2	14	8	8	8	1	0	1	0	1	0	1	0	1	0	1	0	1	0	1	0	1	0	1	0	1	0	1	0	1	0	1
10	10	10	1	1	1	0	0	0	56	3136	2	1	0	1	32000	1	1	2	14	9	9	8	1	0	1	0	2	0	1	0	3	0	2	0	1	0	1	0	1	0	1	0	1	0	1	0	1	0	4
5	6	6	1	1	1	0	0	0	55	3025	2	4	0	1	60000	2	1	2	70	8	8	7	1	0	1	0	1	0	1	0	2	不知道	2	不知道	1	0	1	0	1	0	1	0	1	0	1	0	1	0	4
0	0	0	0	0	0	1	0	0	54	2916	3	5	0	1	25000	2	1	2	350	5	5	3	2	0	2	0	2	0	2	0	2	0	2	0	2	0	2	0	2	0	2	0	2	0	2	0	2	0	1
0	0	0	0	0	0	0	0	0	54	2916	2	4	0	1	6000	4	1	2	100	10	10	10	1	0	1	0	3	0	1	0	1	0	1	0	1	0	1	0	1	0	1	0	1	0	1	0	1	0	5
10	20	30	1	1	1	1	0	0	53	2809	3	5	0	1	35000	3	1	2	140	5	5	5	1	0	1	0	1	0	1	0	1	0	1	0	1	0	1	0	1	0	1	0	1	0	1	0	1	0	2
10	15	20	1	1	1	0	1	1	53	2809	5	4	1	3	150000	3	1	2	320	10	10	10	1	0	1	0	1	0	1	0	2	0	2	0	1	0	1	0	1	0	1	0	1	0	1	0	1	0	4
10	15	20	1	1	1	1	0	0	52	2704	3	5	0	1	50000	3	1	2	182	8	8	8	2	0	2	0	2	0	2	0	4	1	2	0	5	0	4	0	1	0	1	0	1	0	4	0	1	0	4
0	0	0	0	0	0	0	0	0	52	2704	4	4	0	1	100000	3	1	2	150	10	10	10	4	0	4	0	5	1	5	1	5	0	5	0	4	0	4	0	3	0	3	0	1	0	1	0	1	0	4
0	0	0	0	0	0	0	0	0	52	2704	3	4	0	1	80000	2	1	2	80	8	7	8	2	0	2	0	1	0	1	0	4	1	2	1	1	0	1	不知道	1	0	1	0	1	0	1	0	1	0	4
0	0	0	0	0	0	0	0	0	52	2704	1	4	0	1	0	3	1	2	30	10	10	10	1	0	1	0	1	0	1	0	1	0	1	0	1	0	1	0	1	0	1	0	1	0	1	0	1	0	5
5	8	10	1	1	1	0	0	0	51	2601	3	5	0	1	30000	3	1	2	100	9	9	6	1	0	1	0	2	0	1	0	1	0	1	0	4	0	4	0	1	0	1	0	1	0	4	0	1	0	4
1	1	1	1	1	1	1	1	1	51	2601	3	4	1	3	130000	6	1	2	400	8	8	8	3	0	3	0	3	0	3	0	4	1	2	0	2	0	2	0	2	0	2	0	3	1	2	0	2	0	4
30	30	30	1	1	1	0	0.1	0.1	50	2500	3	5	0	1	72000	1	1	2	130	8	6	8	2	0	2	0	2	0	2	0	5	1	2	0	2	0	2	0	2	0	2	0	2	0	2	0	2	0	2
20	30	30	1	1	1	1	0.1	0.1	50	2500	5	5	1	1	80000	2	1	2	266	10	10	9	3	0	3	0	2	0	2	0	4	1	2	0	1	0	1	0	1	0	1	0	1	0	1	0	1	0	4
5	5	5	1	1	1	1	0.1	0.1	50	2500	2	5	1	1	20000	3	1	2	90	8	10	3	5	1	5	0	4	0	4	0	5	1	5	1	5	0	2	0	4	0	4	0	1	0	1	0	1	0	4
0	0	0	0	0	0	1	0.1	0.1	50	2500	4	3	0	1	100000	3	1	2	150	8	10	8	4	0	1	0	4	0	1	0	5	1	1	0	1	0	1	0	1	0	1	0	5	0	1	0	1	0	5
50	70	90	1	1	1	0	0.2	0.2	49	2401	3	5	0	1	110000	3	1	2	400	5	5	5	2	0	2	0	2	0	2	0	4	1	2	1	2	0	2	0	2	0	2	0	2	0	2	0	3	0	3
20	30	40	1	1	1	1	0.2	0.2	49	2401	5	2	1	3	160000	3	1	2	360	8	8	7	2	1	2	0	1	0	1	0	2	0	2	0	2	0	2	0	2	0	2	0	2	0	2	0	2	0	4
0	0	0	0	0	0	1	0.2	0.2	49	2401	3	4	0	1	50000	2	1	2	100	5	5	5	2	0	2	0	2	0	2	0	3	0	1	0	2	0	1	0	3	0	2	0	2	0	2	0	2	0	4
0	0	0	0	0	0	0	0.2	0.2	49	2401	3	4	0	1	50000	2	1	2	200	8	8	8	4	0	4	0	4	0	2	0	2	0	2	0	2	0	2	0	2	0	2	0	2	0	2	0	2	0	2
0	0	0	0	0	0	1	0.2	0.2	49	2401	5	5	1	3	100000	3	1	2	300	8	8	8	2	0	2	0	2	0	2	0	2	0	2	0	2	0	2	0	2	0	2	0	2	0	2	0	2	0	4
0	0	0	0	0	0	0	0.2	0.2	49	2401	3	4	1	1	100000	3	1	2	200	9	9	9	2	0	2	0	2	0	2	0	2	0	2	0	2	0	2	0	2	0	2	0	2	1	2	0	2	0	4
0	0	0	0	0	0	1	0.2	0.2	49	2401	2	4	0	1	13000	4	1	2	150	5	5	5	2	0	2	0	2	0	2	0	2	0	2	0	2	0	2	0	2	0	2	0	2	0	2	0	2	0	5
5	5	5	1	1	1	0	0.3	0.3	48	2304	3	4	0	1	40000	3	1	2	120	5	5	5	1	0	1	0	1	0	1	0	1	0	1	0	1	0	1	0	1	0	1	0	1	0	1	0	1	0	4
0	0	0	0	0	0	0	0.3	0.3	48	2304	3	3	0	1	30000	2	1	2	80	3	3	3	2	0	2	0	2	0	2	0	2	0	2	0	2	0	2	0	2	0	2	0	2	0	2	0	2	0	2
50	50	50	1	1	1	1	0.4	0.4	47	2209	3	4	0	1	120000	4	1	2	85	9	9	8	1	0	1	0	1	0	1	0	2	1	1	0	1	0	1	0	1	0	1	0	1	0	1	0	1	0	4
10	15	20	1	1	1	0	0.4	0.4	47	2209	3	4	0	1	100000	4	1	2	148	10	10	9	1	0	1	0	1	0	1	0	4	0	4	0	1	0	2	0	2	0	2	0	4	0	2	0	1	0	2
30	50	60	1	1	1	1	0.7	0.7	44	1936	5	5	1	1	100000	3	1	2	550	9	9	9	5	0	5	0	5	0	5	0	5	0	5	0	5	0	4	0	5	0	5	0	5	0	5	0	5	0	4
20	20	30	1	1	1	0	0.7	0.7	44	1936	3	5	0	1	50000	4	1	2	50	10	10	10	3	0	2	0	1	0	1	0	1	0	1	0	1	0	1	0	1	0	1	0	1	0	1	0	1	0	4
0	0	0	0	0	0	0	0.7	0.7	44	1936	3	4	1	1	30000	4	1	2	100	5	5	5	3	0	3	0	3	0	3	0	3	0	3	0	3	0	3	0	3	0	3	0	3	0	3	0	3	0	4
0	0	0	0	0	0	0	0.7	0.7	44	1936	4	4	1	3	30000	3	1	2	50	8	8	8	2	0	2	0	2	0	2	0	4	1	4	1	1	0	4	0	2	0	2	0	2	0	2	0	2	0	4
0	0	0	0	0	0	1	0.7	0.7	44	1936	3	3	0	1	700000	4	1	2	50	10	10	10	2	0	2	0	2	0	2	0	2	0	4	0	1	0	2	0	2	0	2	0	2	0	2	0	2	0	2
0	0	0	0	0	0	1	0.7	0.7	44	1936	3	4	0	1	40000	4	1	2	100	10	10	8	1	0	1	0	1	0	1	0	1	0	1	0	1	0	1	0	1	0	1	0	1	0	1	0	1	0	4
10	20	30	1	1	1	1	0.8	0.8	43	1849	2	4	0	1	50000	3	1	2	160	5	5	5	1	0	1	0	1	0	1	0	1	0	1	0	1	0	1	0	1	0	1	0	1	0	1	0	1	0	4
0	0	0	0	0	0	0	0.8	0.8	43	1849	5	4	1	1	100000	4	1	2	100	10	10	10	2	1	2	1	2	0	2	0	3	1	2	0	2	0	2	0	2	0	2	0	2	0	2	0	2	0	4
10	20	20	1	1	1	0	0	0	42	1764	3	3	0	1	50000	3	1	2	60	10	9	10	2	0	2	0	2	0	1	0	4	0	1	0	1	0	1	0	1	0	1	0	1	0	1	0	1	0	2
50	60	60	1	1	1	0	0	0	40	1600	2	3	0	1	300000	1	1	2	150	5	5	5	2	0	2	0	4	1	2	0	4	1	2	0	1	0	2	0	2	0	2	0	2	0	1	0	1	0	2
0	0	0	0	0	0	0	0	0	40	1600	2	3	0	1	100000	3	1	2	40	7	7	3	2	0	2	0	2	0	2	0	3	1	1	不知道	3	0	1	0	3	1	1	不知道	1	0	1	0	3	0	4
0	0	0	0	0	0	0	0	0	39	1521	2	5	0	1	50000	4	1	2	200	9	9	9	3	0	3	0	3	0	3	0	2	1	2	0	2	0	2	0	2	0	2	0	2	0	2	0	2	0	2
0	0	0	0	0	0	0	0	0	39	1521	4	4	0	1	50000	6	1	2	300	9	9	9	2	0	2	0	2	0	1	0	3	1	2	0	1	0	3	0	3	0	1	0	2	0	2	0	2	0	2
0	0	0	0	0	0	1	1	1	39	1521	4	5	1	3	150000	3	1	2	500	10	10	10	4	0	2	0	1	0	1	0	1	0	3	0	4	0	1	0	4	0	1	0	5	1	2	0	1	0	4
10	10	10	1	1	1	1	0	0	38	1444	4	4	0	1	100000	4	1	2	200	10	10	6	4	0	1	0	1	0	1	0	4	0	4	0	1	0	1	0	1	0	1	0	1	0	1	0	1	0	2
10	10	10	1	1	1	0	1	1	38	1444	3	3	1	2	20000	3	1	2	181	7	9	5	1	0	1	0	1	0	1	0	1	0	1	0	1	0	1	0	1	0	1	0	1	0	1	0	1	0	4
1.5	4	8	1	1	1	0	0	0	37	1369	5	5	0	1	200000	1	1	2	160	10	10	8	4	0	4	0	4	0	1	0	4	1	4	0	1	0	1	0	4	0	1	0	1	0	1	0	1	0	2
0	0	0	0	0	0	1	0	0	36	1296	2	3	0	1	50000	5	1	2	300	10	8	10	3	0	3	0	1	0	1	0	4	1	1	0	1	0	1	0	1	0	1	0	1	0	1	0	1	0	4
10	20	30	1	1	1	1	0	0	34	1156	5	4	0	1	180000	2	1	2	110	8	10	8	3	0	3	0	3	0	2	0	4	0	1	0	4	0	1	0	1	0	1	0	1	0	4	0	4	0	3
0	0	0	0	0	0	0	0	0	34	1156	5	3	0	1	100000	3	1	2	250	8	9	5	3	0	3	0	2	0	1	0	2	0	1	0	4	0	1	0	1	0	2	0	2	0	1	0	1	0	1
0	0	0	0	0	0	0	0	0	34	1156	3	5	0	1	60000	2	1	2	60	8	8	8	1	0	1	0	3	0	1	0	3	0	3	0	1	0	1	0	1	0	1	0	1	0	1	0	1	0	2
1.5	4	6.7	1	1	1	0	0	0	33	1089	3	5	0	1	40000	1	1	2	120	8	9	10	1	0	1	0	2	0	1	0	1	0	1	0	1	0	1	0	1	0	1	0	5	1	1	0	1	0	3
20	20	20	1	1	1	0	1	1	32	1024	5	5	1	3	110000	2	1	2	80	9	9	8	3	1	2	0	1	0	1	0	4	1	4	1	1	0	1	0	1	0	1	0	1	0	1	0	1	0	4
30	40	50	1	1	1	0	1	1	31	961	3	5	1	2	500000	4	1	2	100	10	10	9	2	0	2	0	2	0	2	0	3	0	2	0	1	0	1	0	1	0	1	0	1	0	1	0	1	0	2
0	0	0	0	0	0	1	0	0	31	961	3	4	0	1	60000	7	1	2	400	5	5	5	1	0	1	0	1	0	1	0	1	0	1	0	1	0	1	0	1	0	1	0	1	0	1	0	1	0	2
50	50	50	1	1	1	1	1	1	30	900	5	5	1	3	73000	2	0	2	70	9	9	9	3	1	2	0	2	0	1	0	4	1	1	不知道	1	0	1	0	3	0	1	0	2	不知道	2	0	1	0	4
10	15	18	1	1	1	0	1	1	30	900	5	4	1	3	80000	3	1	2	60	8	8	8	3	0	2	0	1	0	2	不知道	5	1	4	1	1	0	1	0	3	0	1	0	1	0	1	0	1	0	4
10	10	10	1	1	1	1	0	0	30	900	4	3	0	1	60000	1	0	2	30	8	6	7	4	0	4	0	4	0	1	0	5	1	5	1	1	0	1	0	1	0	1	0	4	0	4	0	1	0	3
10	10	10	1	1	1	1	1	1	26	676	4	4	1	1	100000	3	0	2	250	8	8	8	3	0	2	0	3	0	1	0	4	1	4	0	4	0	4	0	4	0	3	0	3	0	3	0	3	0	4
10	15	15	1	1	1	0	0	0	24	576	5	5	0	1	300000	4	0	2	50	10	10	8	1	0	1	0	1	0	2	0	1	0	1	0	1	0	1	0	2	0	1	0	1	0	4	1	1	0	2
50	50	50	1	1	1	1	0	0	22	484	4	5	0	1	60000	3	0	2	110	6	8	8	2	0	1	0	1	0	1	0	1	0	1	0	1	0	1	0	1	0	1	0	1	0	1	0	1	0	2
0	0	0	0	0	0	1	1	1	92	8464	4	2	1	3	60000	1	0	2	130	7	7	7	4	1	4	1	2	0	2	0	4	1	4	1	2	0	2	0	2	0	2	0	4	1	4	0	3	0	4
0	0	0	0	0	0	1	0	0	92	8464	1	3	0	1	50000	1	0	2	90	6	6	6	1	0	1	0	1	0	1	0	1	1	1	0	1	0	1	0	1	0	1	0	1	0	1	0	1	0	3
20	20	30	1	1	1	0	0	0	87	7569	2	4	0	1	0	2	1	2	60	8	8	7	2	0	2	0	2	0	2	0	3	1	3	1	2	0	2	0	2	0	2	0	2	0	2	0	2	0	4
0	0	0	0	0	0	1	1	1	87	7569	5	2	1	3	29000	1	0	2	60	7	8	6	4	1	4	0	4	0	2	0	5	1	5	1	3	0	3	0	3	0	2	0	4	1	2	0	2	0	2
10	15	20	1	1	1	0	0	0	86	7396	1	2	0	1	600	1	0	2	7	6	6	5	3	0	3	0	2	0	2	0	2	0	2	0	2	0	2	0	2	0	2	0	2	0	2	0	2	0	3
0	0	0	0	0	0	0	1	1	85	7225	2	4	1	1	20000	1	0	2	120	10	10	8	2	1	2	0	2	0	2	0	4	1	4	1	2	0	2	0	2	0	2	0	4	1	2	0	2	0	4
0	0	0	0	0	0	0	0	0	85	7225	1	4	0	1	5000	2	1	2	60	7	8	8	2	0	2	0	2	0	1	0	2	0	2	0	2	0	2	0	2	0	2	0	2	0	2	0	2	0	4
2	3	5	1	1	1	1	1	1	84	7056	5	3	1	3	40000	1	0	2	135	9	9	8	2	0	2	0	1	0	1	0	4	1	4	1	1	0	1	0	1	0	1	0	1	0	1	0	1	0	2
200	200	200	1	1	1	0	0	0	83	6889	1	4	0	1	100000	5	1	2	200	8	7	5	2	0	2	0	2	0	2	0	4	0	4	0	2	0	2	0	4	0	2	0	2	0	2	0	2	0	4
2	2	2	1	1	1	0	1	1	83	6889	4	2	1	3	40800	2	1	2	60	7	7	7	4	1	4	0	1	0	1	0	4	1	4	1	1	0	4	0	1	0	1	0	1	0	1	0	1	0	4
20	20	20	1	1	1	0	1	1	81	6561	3	4	1	1	80000	2	1	2	150	7	8	6	4	1	4	1	3	0	3	0	4	1	4	0	2	0	3	0	2	0	2	0	4	1	2	0	2	0	4
100	100	150	1	1	1	0	1	1	78	6084	4	4	1	2	108000	2	1	2	300	7	6	6	3	1	2	0	2	0	2	0	2	0	2	0	2	0	2	0	2	0	2	0	3	1	3	0	2	0	4
0	0	0	0	0	0	1	0	0	78	6084	2	4	0	1	20000	3	1	2	130	7	8	9	1	0	1	0	4	0	1	0	1	0	1	0	3	0	1	0	1	0	2	0	2	0	1	0	1	0	4
5	5	5	1	1	1	1	0	0	76	5776	2	4	0	1	20000	2	1	2	60	8	8	5	1	0	1	0	1	0	1	1	3	1	3	0	1	0	1	0	1	0	1	0	1	0	1	0	1	0	4
10	15	20	1	1	1	0	0	0	74	5476	1	4	0	1	12400	3	1	2	50	8	7	7	3	0	2	0	1	0	1	0	4	1	3	1	1	不知道	2	不知道	1	0	1	不知道	1	不知道	2	0	2	不知道	3
7	7	7	1	1	1	1	1	1	74	5476	4	2	1	1	70000	2	1	2	80	10	10	5	4	1	4	0	2	0	3	0	5	1	5	1	2	0	2	0	2	0	2	0	4	1	2	0	2	0	2
0	0	0	0	0	0	0	0	0	74	5476	2	3	0	1	10000	2	1	2	50	8	8	6	2	0	2	0	2	0	2	0	4	0	4	0	2	0	2	0	2	0	2	0	2	0	2	0	2	0	3
10	10	15	1	1	1	0	0	0	73	5329	1	4	0	1	20000	2	1	2	160	9	9	8	3	1	3	1	3	0	2	1	4	0	4	0	2	0	2	0	2	0	2	0	3	0	4	0	2	0	4
0	0	0	0	0	0	1	1	1	72	5184	3	4	1	1	90000	2	1	2	100	6	6	6	1	0	1	0	1	0	1	0	3	1	3	1	1	0	1	0	1	0	1	0	1	0	1	0	1	0	2
80	80	80	1	1	1	0	0	0	71	5041	1	2	0	1	10000	1	0	2	200	9	8	5	1	0	1	0	1	0	1	0	3	0	3	0	3	0	1	0	2	0	1	0	1	0	1	0	1	0	3
30	30	30	1	1	1	1	0	0	71	5041	3	4	0	1	20000	2	1	2	350	7	7	7	2	0	2	0	2	0	1	0	1	0	1	0	1	0	1	0	1	0	1	0	1	0	1	0	1	0	4
10	20	20	1	1	1	1	1	1	71	5041	3	2	1	3	72000	2	1	2	135	4	8	5	4	1	2	0	2	0	2	0	4	1	4	1	4	0	2	0	1	0	1	0	4	1	4	0	4	0	2
10	5	5	1	1	1	0	1	1	71	5041	1	2	1	1	56000	1	1	2	428	8	8	8	3	1	3	1	1	0	1	0	1	0	1	0	1	0	1	0	1	0	1	0	1	0	1	0	1	0	2
0	0	0	0	0	0	0	0	0	71	5041	1	2	0	1	2640	2	1	2	200	8	8	8	2	0	2	0	2	0	2	0	2	1	2	1	2	0	2	0	2	0	2	0	2	0	2	0	2	0	4
0	0	0	0	0	0	0	0	0	71	5041	1	1	0	1	10000	1	0	2	100	8	8	8	2	0	2	0	2	0	2	0	2	0	2	0	2	0	2	0	2	0	2	0	2	0	2	0	2	0	4
0	0	5	0	0	1	1	1	1	70	4900	3	3	1	3	80400	2	1	2	100	8	8	8	5	1	5	1	2	0	2	0	5	0	5	1	4	0	4	0	4	0	1	0	1	0	1	0	1	0	4
0	0	0	0	0	0	1	1	1	70	4900	3	4	1	1	30000	1	1	2	100	8	7	8	1	0	1	0	1	0	1	0	1	0	1	0	2	0	2	0	2	0	1	0	2	0	2	0	1	0	4
10	15	20	1	1	1	1	0	0	69	4761	1	5	0	1	72000	2	1	2	160	8	8	7	2	0	2	0	2	0	2	0	5	0	5	0	3	0	2	0	2	0	2	0	2	0	2	0	2	0	4
5	5	5	1	1	1	1	0	0	69	4761	2	2	0	1	5000	1	0	2	60	6	6	6	1	0	1	0	1	0	1	0	1	0	1	0	1	0	1	0	1	0	1	0	1	0	1	0	1	0	4
0	0	0	0	0	0	1	0	0	68	4624	1	4	0	1	75000	4	0	2	100	8	8	6	4	0	2	0	2	0	2	0	4	1	4	1	4	0	2	0	2	0	2	0	2	0	2	0	4	0	4
0	0	0	0	0	0	1	0	0	68	4624	3	3	0	1	1000	2	1	2	140	4	4	4	3	1	3	1	3	1	3	1	3	1	3	1	3	1	3	1	3	1	3	1	3	1	3	1	3	1	3
0	0	0	0	0	0	1	1	1	68	4624	5	5	1	1	100000	2	1	2	170	7	7	7	2	0	2	0	2	0	2	0	4	0	4	0	2	0	2	0	2	0	2	0	2	0	1	0	1	0	4
0	0	0	0	0	0	1	1	1	67	4489	3	5	1	1	50000	2	1	2	80	5	5	5	2	0	2	不知道	2	0	2	0	2	1	3	1	2	0	2	0	2	0	2	0	2	0	2	0	2	0	3
10	20	30	1	1	1	0	0	0	66	4356	1	4	0	1	100000	5	1	2	200	8	6	5	2	0	2	0	2	0	2	0	2	0	2	0	2	0	2	0	2	0	2	0	2	0	2	0	2	0	4
0	0	0	0	0	0	0	0	0	66	4356	2	4	0	1	15000	3	1	2	150	8	7	8	2	0	2	0	2	0	2	0	2	0	2	0	3	0	3	0	2	0	3	0	1	0	2	0	2	0	4
0	0	0	0	0	0	1	0	0	66	4356	4	4	0	1	30000	3	1	2	200	5	6	3	2	0	2	0	2	0	2	0	3	0	2	0	1	0	1	0	1	0	1	0	1	0	3	0	1	0	4
200	200	200	1	1	1	0	1	1	63	3969	3	4	1	1	72000	2	1	2	100	6	6	6	3	1	2	0	2	0	2	0	2	0	2	0	2	0	2	0	2	0	2	0	2	0	2	0	2	0	4
0	0	0	0	0	0	0	0	0	62	3844	1	2	0	1	500000	5	1	2	120	10	10	10	4	0	2	0	2	0	2	0	4	1	4	1	2	0	2	0	2	0	2	0	2	0	2	0	2	0	3
20	20	10	1	1	1	0	0	0	61	3721	3	5	0	1	50000	2	1	2	150	6	7	5	2	0	2	0	3	0	2	0	2	0	3	0	3	0	2	0	2	0	3	0	1	0	4	0	1	0	4
12	20	34	1	1	1	0	1	1	60	3600	3	4	1	1	60000	2	1	2	130	8	9	8	3	1	3	1	3	1	2	1	4	1	4	0	3	0	3	0	3	0	3	0	3	0	3	0	3	0	4
10	15	20	1	1	1	0	0	0	60	3600	1	5	0	1	120000	3	1	2	100	10	8	9	2	0	2	0	2	0	1	0	3	0	3	0	2	0	2	0	2	0	2	0	2	0	2	0	1	0	4
8	10	14	1	1	1	0	0	0	60	3600	1	4	0	1	50000	2	1	2	125	8	8	7	2	0	2	0	2	0	2	0	3	不知道	3	1	2	0	2	0	2	不知道	2	0	2	0	2	不知道	2	0	4
10	10	10	1	1	1	1	0	0	60	3600	3	5	0	1	50000	3	1	2	300	8	8	8	2	0	2	0	2	0	2	0	4	1	4	1	2	0	2	0	2	0	2	0	2	0	2	0	2	0	4
5	5	5	1	1	1	0	0	0	60	3600	2	5	0	1	70000	3	1	2	60	8	8	6	1	0	1	0	1	0	1	1	3	1	3	不知道	1	不知道	1	不知道	1	不知道	1	0	1	0	1	0	1	0	4
0	0	0	0	0	0	1	0	0	60	3600	3	4	0	1	130000	3	1	2	200	8	8	7	2	0	2	0	2	0	2	0	2	0	4	1	2	0	3	0	2	0	2	0	2	0	2	0	2	0	4
0	0	0	0	0	0	0	0	0	60	3600	2	5	0	1	50000	2	1	2	60	8	8	7	2	0	2	0	2	0	1	0	3	1	3	1	1	0	1	0	1	0	1	0	1	0	1	0	1	0	3
0	0	0	0	0	0	1	1	1	59	3481	3	4	1	1	72000	2	1	2	150	9	9	7	4	1	4	0	2	0	2	0	4	1	4	1	2	0	2	0	4	0	2	0	4	0	2	0	2	0	2
0	0	0	0	0	0	1	0	0	59	3481	4	5	0	1	40000	1	1	2	120	5	5	5	1	0	1	0	1	0	1	0	1	1	1	1	1	0	1	0	1	0	1	0	1	0	1	0	1	0	3
100	100	100	1	1	1	1	1	1	58	3364	3	3	1	3	80000	2	1	2	85	6	6	6	2	1	2	1	2	0	2	0	4	0	4	1	2	0	2	0	2	0	4	0	2	0	1	0	1	0	2
100	100	100	1	1	1	1	0	0	57	3249	3	4	0	1	80000	3	1	2	160	6	6	5	4	1	2	0	2	0	2	0	2	0	2	0	2	0	2	0	2	0	2	0	2	0	2	0	2	0	4
5	10	15	1	1	1	0	0	0	57	3249	2	4	0	1	20600	2	1	2	93	6	6	6	2	0	2	0	2	0	2	0	2	0	2	0	2	0	2	0	2	0	2	0	2	0	2	0	2	0	4
100	100	100	1	1	1	1	1	1	56	3136	5	4	1	1	100000	2	1	2	600	7	7	4	3	0	3	0	4	0	3	0	4	1	3	0	4	0	2	0	4	0	4	0	4	1	4	0	4	0	4
20	30	40	1	1	1	0	0	0	56	3136	1	4	0	1	120000	3	1	2	250	8	7	6	2	0	2	0	2	0	2	0	3	0	3	0	2	0	2	0	2	0	2	0	2	0	2	0	2	0	4
5	5	5	1	1	1	0	0	0	56	3136	3	3	0	1	60000	2	0	2	150	7	7	7	3	0	2	0	3	0	3	0	4	1	4	1	1	0	1	0	1	0	1	0	2	不知道	2	0	3	0	2
5	5	5	1	1	1	0	0	0	56	3136	3	3	0	1	100000	5	1	2	180	8	10	8	1	0	1	0	1	0	1	0	1	0	1	不知道	1	0	1	0	1	0	1	0	1	0	1	0	1	0	4
0	0	0	0	0	0	1	1	1	56	3136	3	4	1	1	100000	3	1	2	100	9	9	7	4	1	4	1	2	0	2	0	4	1	4	1	4	0	4	0	4	0	4	0	4	0	2	0	2	0	4
5	5	5	1	1	1	0	0	0	55	3025	3	2	0	1	60000	2	1	2	120	6	6	7	1	0	1	0	1	0	1	0	3	1	3	0	1	0	1	0	1	0	1	0	1	0	1	0	1	0	4
5	6	8	1	1	1	0	1	1	54	2916	3	4	1	1	75000	2	1	2	63	8	7	7	1	0	1	0	1	0	1	0	1	0	1	0	1	0	1	0	1	0	1	0	1	0	1	0	1	0	4
0	0	0	0	0	0	0	0	0	54	2916	3	3	0	1	20000	3	1	2	100	6	6	6	2	0	2	0	2	0	2	0	2	1	2	1	2	0	2	0	2	0	2	0	2	0	2	0	2	0	4
0	0	0	0	0	0	0	1	1	54	2916	3	4	1	1	30000	3	0	2	150	5	5	5	2	0	2	0	2	0	1	0	3	0	3	0	1	0	2	0	1	0	1	0	1	0	1	0	1	0	4
0	0	0	0	0	0	1	0	0	53	2809	3	4	0	1	20000	3	1	2	200	9	8	8	3	0	1	0	1	0	1	0	1	0	1	0	1	0	3	0	1	0	1	0	1	0	1	0	1	0	4
4	5	5	1	1	1	0	0	0	52	2704	2	4	0	1	120000	4	1	2	300	8	8	8	2	0	2	0	2	0	1	0	3	0	4	1	1	0	1	0	1	0	1	0	1	0	1	0	1	0	4
0	0	0	0	0	0	1	0	0	52	2704	3	2	0	1	30000	6	1	2	140	6	6	5	3	0	3	0	3	0	3	0	3	0	3	0	3	0	3	0	3	0	3	0	3	0	3	0	3	0	4
0	0	0	0	0	0	0	0	0	52	2704	1	5	0	1	100000	4	1	2	160	6	6	6	1	0	1	0	1	0	1	0	5	0	5	1	1	1	3	0	3	0	1	0	1	0	1	0	1	0	1
0	0	0	0	0	0	1	1	1	52	2704	1	1	1	1	70000	4	1	2	150	7	7	7	3	0	3	0	1	0	1	0	1	0	1	0	1	0	1	0	1	0	1	0	1	0	1	0	1	0	4
0	0	0	0	0	0	0	0	0	52	2704	3	4	0	1	80000	3	1	2	100	6	6	6	1	0	1	0	1	0	1	0	1	0	1	0	1	0	1	0	1	0	1	0	1	0	1	0	1	0	4
5	8	8	1	1	1	0	1	1	51	2601	5	4	1	3	350000	2	1	2	250	8	9	8	3	0	2	0	2	0	2	0	4	1	4	1	2	0	2	0	2	0	2	0	4	1	2	0	2	0	4
6	5	5	1	1	1	0	0	0	51	2601	2	4	0	1	140000	2	1	2	200	6	8	6	2	0	2	0	1	0	2	0	3	0	3	1	2	0	2	0	3	0	2	0	3	0	4	0	2	0	3
0	0	0	0	0	0	1	1	1	51	2601	4	1	1	1	60000	2	0	2	170	7	7	6	4	0	4	0	3	0	4	0	5	1	5	1	3	0	3	0	2	0	2	0	4	0	3	0	3	0	4
0	0	0	0	0	0	1	1	1	51	2601	5	5	1	1	150000	3	1	2	150	5	5	5	1	0	1	0	1	0	1	0	3	1	3	1	1	0	1	0	1	0	1	0	1	0	1	0	1	0	3
0	0	0	0	0	0	1	0.1	0.1	50	2500	3	3	0	1	120000	4	1	2	2333	6	6	6	5	1	5	1	2	0	2	0	2	0	4	0	2	0	2	0	2	0	2	0	2	0	2	0	2	0	4
30	30	30	1	1	1	1	0.2	0.2	49	2401	2	4	0	1	60000	2	1	2	50	9	8	8	2	1	2	1	1	0	1	0	1	0	1	0	1	0	1	0	1	0	1	0	1	0	1	0	1	0	2
0	0	0	0	0	0	0	0.3	0.3	48	2304	3	4	0	1	50000	1	1	2	250	7	9	3	4	0	3	0	2	0	3	0	4	0	4	0	2	0	2	0	2	0	2	0	3	0	2	0	2	0	2
0	0	0	0	0	0	1	0.3	0.3	48	2304	5	4	1	1	100000	4	1	2	150	5	5	5	2	0	2	0	2	0	2	0	3	1	3	1	2	0	2	0	2	0	2	0	2	0	2	0	2	0	3
50	80	100	1	1	1	0	0.4	0.4	47	2209	2	4	1	3	70000	3	1	2	150	9	8	7	1	0	2	0	1	0	1	0	4	1	4	1	1	0	1	0	1	0	1	0	1	0	1	0	1	0	4
50	60	70	1	1	1	1	0.4	0.4	47	2209	2	4	0	1	30000	3	1	2	500	5	5	5	4	0	3	0	2	0	2	0	3	0	3	0	4	0	4	0	4	0	4	0	3	0	3	0	2	0	4
5	7	10	1	1	1	0	0.4	0.4	47	2209	4	4	1	1	70000	3	1	2	110	9	9	7	3	0	3	0	2	0	2	0	2	不知道	4	1	2	0	1	0	3	不知道	3	不知道	3	不知道	2	0	1	0	4
0	0	0	0	0	0	1	0.4	0.4	47	2209	4	3	1	3	70000	3	1	2	60	8	8	7	4	1	3	0	3	0	3	0	4	不知道	4	0	2	0	2	0	3	0	3	0	4	不知道	2	0	2	0	2
50	50	50	1	1	1	0	0.5	0.5	46	2116	3	3	0	1	70000	2	1	2	150	10	8	7	2	0	2	0	2	0	2	0	2	0	2	0	2	0	2	0	4	0	2	0	2	0	2	0	2	0	4
10	10	10	1	1	1	0	0.5	0.5	46	2116	4	4	0	1	100000	5	1	2	150	7	7	7	2	0	2	0	2	0	2	0	4	1	4	1	2	0	2	0	2	0	2	0	2	0	2	0	2	0	4
0	0	0	0	0	0	1	0.5	0.5	46	2116	1	4	1	2	10000	3	1	2	200	8	8	6	4	1	4	1	2	0	2	0	4	1	4	1	1	0	1	0	1	0	1	0	3	0	1	0	1	0	2
5	5	5	1	1	1	0	0.6	0.6	45	2025	5	4	1	1	150000	3	1	2	120	8	7	8	2	1	2	0	1	0	1	0	1	0	1	0	1	0	1	0	1	0	1	0	1	0	1	0	1	0	4
0	0	0	0	0	0	0	0.6	0.6	45	2025	5	5	0	1	120000	3	1	2	200	9	10	10	4	0	4	0	4	0	4	0	4	1	4	1	4	0	4	0	4	0	4	0	4	0	4	0	4	0	2
50	50	50	1	1	1	1	0.7	0.7	44	1936	5	4	1	3	140000	3	1	2	300	9	9	8	3	0	3	0	1	0	2	0	2	0	4	1	1	0	1	0	1	0	2	0	3	不知道	1	0	1	0	4
10	15	20	1	1	1	0	0.7	0.7	44	1936	3	4	0	1	96000	3	1	2	119	5	5	5	2	0	2	0	1	0	1	0	1	0	3	0	2	0	2	0	2	0	2	0	1	0	1	0	1	0	4
10	10	10	1	1	1	1	0.7	0.7	44	1936	4	4	1	3	150000	3	1	2	120	10	10	8	5	1	4	0	3	0	2	0	5	1	5	1	2	0	2	0	4	0	2	0	4	1	2	0	2	0	4
5	5	5	1	1	1	1	0.7	0.7	44	1936	5	4	1	3	200000	4	1	2	100	8	8	8	4	1	4	1	3	0	3	0	3	0	3	0	2	0	2	0	3	0	3	0	3	1	2	0	2	0	4
0	0	0	0	0	0	1	0.7	0.7	44	1936	2	4	0	1	20000	4	1	2	90	6	6	6	2	0	2	0	2	0	2	0	2	0	2	0	2	0	2	0	2	0	2	0	2	0	2	0	2	0	1
0	0	0	0	0	0	0	0.7	0.7	44	1936	1	5	1	2	90000	3	1	2	150	9	9	5	4	0	4	0	2	0	2	0	4	1	4	1	1	0	1	0	1	0	1	0	1	0	1	0	1	0	2
40	60	80	1	1	1	1	0.8	0.8	43	1849	4	4	1	1	70000	3	1	2	254	9	8	8	5	0	4	0	3	0	3	0	2	0	3	0	3	0	4	0	4	0	4	0	4	0	3	0	4	0	4
30	50	90	1	1	1	0	0	0	41	1681	3	4	0	1	50000	4	1	2	150	10	10	10	4	0	4	0	4	0	2	0	4	1	4	1	4	0	4	0	4	0	4	0	4	0	4	0	4	0	2
10	15	20	1	1	1	1	0	0	41	1681	1	5	0	1	100000	3	1	2	200	8	7	6	3	0	3	1	2	0	2	0	5	1	5	1	5	0	4	0	2	0	2	0	3	0	1	0	1	0	2
5	10	15	1	1	1	0	1	1	41	1681	3	4	1	1	70000	3	1	2	150	5	8	6	2	0	2	0	2	0	2	0	4	1	4	1	2	0	2	0	4	0	2	0	3	0	2	0	2	0	4
0	0	5	0	0	1	1	0	0	41	1681	5	4	0	1	300000	2	1	2	80	6	6	6	4	1	4	1	3	0	2	0	4	0	4	1	4	0	3	0	4	0	4	0	4	0	2	0	3	0	4
100	100	100	1	1	1	0	1	1	40	1600	5	4	1	2	100000	3	1	2	450	8	8	8	1	0	1	0	1	0	1	0	3	不知道	3	不知道	3	0	2	不知道	3	0	3	不知道	2	不知道	2	0	3	不知道	4
0	0	0	0	0	0	0	0	0	40	1600	4	4	0	1	7000	6	0	2	300	9	9	7	2	0	2	0	2	0	2	0	3	0	2	0	2	0	2	0	2	0	2	0	2	0	3	0	2	0	4
0	0	0	0	0	0	0	0	0	40	1600	3	5	0	1	150000	4	1	2	140	9	9	9	4	1	2	0	2	0	2	0	4	1	4	1	2	0	2	0	2	0	2	0	4	1	2	0	2	0	4
50	80	100	1	1	1	0	0	0	37	1369	2	4	0	1	50000	4	1	2	60	9	9	6	2	0	2	0	2	0	2	0	2	0	2	0	2	0	2	0	2	0	2	0	2	0	2	0	2	0	4
50	50	50	1	1	1	0	0	0	37	1369	3	4	0	1	120000	3	1	2	75	9	8	8	3	0	2	0	2	0	2	0	4	1	4	1	2	0	2	0	2	0	1	不知道	2	0	2	0	2	0	3
50	50	50	1	1	1	0	0	0	37	1369	3	5	0	1	80000	7	1	2	350	8	8	8	1	0	1	0	1	0	1	0	1	0	1	0	1	0	1	0	1	0	1	0	1	0	1	0	1	0	5
10	10	10	1	1	1	1	0	0	37	1369	3	4	0	1	150000	3	1	2	300	6	6	6	4	1	2	0	2	0	1	0	4	1	4	1	1	0	4	1	4	1	1	0	4	1	4	1	1	0	4
10	20	30	1	1	1	1	0	0	35	1225	4	4	0	1	75000	4	1	2	305	7	8	6	4	0	3	0	2	0	2	0	3	0	3	0	1	0	2	0	2	0	2	0	1	0	1	0	3	0	4
50	50	50	1	1	1	0	1	1	33	1089	1	4	1	2	100000	5	1	2	350	7	7	8	2	0	2	0	2	0	2	0	3	0	3	0	2	0	2	0	4	0	3	0	3	0	3	0	3	0	4
0	0	0	0	0	0	0	1	1	33	1089	5	4	1	3	100000	2	1	2	300	10	10	8	2	0	2	0	2	0	2	0	2	0	3	1	2	0	2	0	2	不知道	3	不知道	3	不知道	2	0	2	0	2
0	0	0	0	0	0	0	1	1	33	1089	5	5	1	1	100000	2	1	2	150	5	5	5	2	0	2	0	2	0	2	0	2	1	2	1	2	0	2	0	2	0	2	0	3	1	2	0	2	0	3
100	100	100	1	1	1	1	1	1	32	1024	4	4	1	2	150000	5	1	2	400	7	6	7	2	1	2	1	2	1	2	1	3	0	2	1	2	1	2	1	2	1	3	1	2	1	2	1	2	1	4
5	10	15	1	1	1	1	0	0	32	1024	4	4	0	1	100000	1	0	2	120	10	10	10	3	0	3	0	2	0	2	1	5	1	5	0	4	0	4	0	4	0	4	0	2	0	4	0	4	0	4
80	80	80	1	1	1	1	0	0	30	900	4	5	0	1	70000	3	1	2	400	8	8	8	2	0	2	0	2	0	2	0	2	0	2	0	1	不知道	1	不知道	3	不知道	1	0	2	不知道	1	不知道	1	不知道	2
10	10	10	1	1	1	0	0	0	30	900	3	4	0	1	200000	2	1	2	160	8	8	6	2	0	2	0	1	0	1	0	3	1	3	1	1	0	2	0	3	1	3	1	1	0	1	0	1	0	4
0	0	0	0	0	0	0	0	0	30	900	2	3	0	1	20000	2	1	2	400	6	6	6	3	0	3	0	2	0	2	0	2	0	2	0	2	0	2	0	2	0	2	0	2	0	3	0	3	0	4
10	15	20	1	1	1	0	0	0	29	841	5	4	0	1	230000	4	1	2	120	9	9	9	1	0	1	0	1	0	1	0	4	1	4	1	1	0	1	0	1	0	1	0	1	0	1	0	1	0	4
10	10	10	1	1	1	1	1	1	28	784	4	5	1	3	55000	2	0	2	225	8	8	5	4	1	4	0	2	0	1	1	5	1	5	0	1	0	1	0	4	0	4	0	4	1	1	0	1	0	2
5	5	5	1	1	1	0	1	1	28	784	6	5	1	3	120000	3	0	2	140	10	10	7	4	1	4	1	3	不知道	4	不知道	4	1	4	1	3	不知道	3	不知道	3	不知道	3	不知道	3	1	4	不知道	4	不知道	4
5	7	10	1	1	1	0	0	0	27	729	5	5	0	1	80000	4	1	2	140	9	8	8	2	0	2	0	2	0	2	0	3	1	3	1	2	0	2	0	2	0	2	0	2	0	2	0	2	0	2
0	0	0	0	0	0	0	0	0	26	676	3	2	0	1	30000	4	1	2	400	7	8	6	3	0	3	0	2	0	2	0	2	0	2	0	2	0	2	0	2	0	2	0	2	0	2	0	2	0	4
0	0	0	0	0	0	1	1	1	26	676	4	4	1	2	90000	2	0	2	200	9	9	7	2	0	2	0	2	0	2	0	2	0	2	0	2	0	2	0	2	0	2	0	2	0	2	0	2	0	4
50	50	50	1	1	1	1	1	1	24	576	1	4	1	3	200000	3	0	2	200	8	8	8	3	1	3	1	3	0	3	0	3	1	3	1	3	0	3	0	2	0	2	0	2	0	2	0	3	0	4
30	30	30	1	1	1	0	0	0	24	576	5	4	0	1	300000	4	0	2	100	10	10	10	2	1	2	0	2	0	2	0	2	0	2	0	2	0	2	0	2	0	2	0	2	0	2	0	2	0	5
0	0	0	0	0	0	0	1	1	22	484	5	5	1	2	12000	4	0	2	80	8	8	8	2	0	2	0	2	0	2	0	4	1	4	1	2	0	2	0	2	0	2	0	2	0	2	0	2	0	4
0	0	0	0	0	0	1	0	0	91	8281	1	5	0	1	10000	2	0	2	380	9	10	5	5	0	2	0	1	0	3	0	5	1	1	0	1	0	1	0	1	0	1	0	1	0	1	0	1	0	4
5	10	10	1	1	1	0	0	0	89	7921	1	3	0	1	10000	3	0	2	150	8	8	6	2	0	2	0	2	0	2	0	2	1	2	0	2	0	2	0	2	0	2	0	2	0	2	0	2	0	4
0	0	0	0	0	0	1	0	0	85	7225	1	4	0	1	0	1	0	2	100	6	5	5	1	0	1	0	1	0	1	0	1	0	1	0	1	0	1	0	1	0	1	0	1	0	1	0	1	0	4
1	2	3	1	1	1	1	0	0	84	7056	5	4	0	1	6000	2	1	2	80	9	9	9	4	1	2	0	2	0	2	0	2	0	2	0	2	0	2	0	2	0	2	0	2	0	2	0	2	0	4
0	0	0	0	0	0	0	0	0	84	7056	4	3	0	1	1440	1	0	2	100	7	7	6	3	1	3	0	2	0	2	0	1	0	1	0	1	0	1	0	1	0	1	0	1	0	1	0	1	0	4
0	0	0	0	0	0	1	1	1	82	6724	4	2	1	1	48000	2	1	2	600	6	7	5	4	1	3	0	2	0	2	0	4	0	2	0	3	0	2	0	2	0	2	0	3	0	2	0	2	0	4
2	4	6	1	1	1	1	0	0	81	6561	1	4	0	1	0	1	0	2	60	8	8	8	3	1	2	0	2	0	2	0	2	0	2	0	2	0	2	0	2	0	2	0	2	0	2	0	2	0	4
0	0	0	0	0	0	0	0	0	81	6561	1	2	0	1	2160	2	1	2	100	8	7	6	1	0	1	0	1	0	1	0	1	1	1	0	1	0	1	0	1	0	1	0	1	0	1	0	1	0	4
2	3	4	1	1	1	1	0	0	78	6084	2	3	0	1	0	1	0	2	50	8	8	8	3	1	1	0	1	0	1	0	1	0	1	0	1	0	1	0	1	0	1	0	1	0	1	0	1	0	4
0	0	0	0	0	0	1	0	0	78	6084	3	2	0	1	0	2	1	2	95	6	6	5	3	1	3	0	2	0	2	0	2	0	2	0	3	0	3	0	2	0	3	0	3	0	2	0	3	0	4
10	10	10	1	1	1	1	0	0	77	5929	2	4	0	1	14100	2	1	2	155	8	5	8	1	1	1	0	1	0	1	0	1	0	1	0	1	0	1	0	1	0	1	0	1	0	1	0	1	0	2
0	0	0	0	0	0	1	0	0	76	5776	3	4	0	1	2880	2	1	2	66	8	8	8	4	1	2	0	2	0	2	0	2	0	2	0	2	0	2	0	2	0	2	0	2	0	2	0	2	0	3
0	0	0	0	0	0	1	1	1	74	5476	3	2	1	3	42000	3	1	2	200	8	8	8	4	1	2	0	4	0	2	0	2	0	2	0	2	0	2	0	2	0	2	0	3	0	2	0	3	0	4
0	0	0	0	0	0	1	0	0	71	5041	2	2	0	1	3000	2	1	2	150	8	8	6	4	0	3	0	3	0	1	0	4	0	3	0	3	0	4	0	3	0	3	0	3	0	1	0	1	0	4
0	0	0	0	0	0	0	1	1	71	5041	2	2	1	2	13000	2	1	2	150	8	8	6	1	0	1	0	1	0	2	0	1	1	1	0	1	0	1	0	1	0	1	0	1	0	1	0	1	0	2
0	0	0	0	0	0	0	0	0	71	5041	2	4	0	1	36000	2	1	2	150	8	8	7	2	0	2	0	2	0	1	0	1	0	1	0	1	0	1	0	1	0	1	0	1	0	1	0	1	0	4
0	0	0	0	0	0	1	0	0	70	4900	3	2	0	1	2200	2	1	2	150	8	8	6	1	0	1	0	1	0	1	0	1	0	1	0	1	0	1	0	1	0	1	0	1	0	1	0	1	0	3
11	11	11	1	1	1	0	1	1	69	4761	2	3	1	1	40000	2	1	2	135	8	9	8	2	0	2	0	2	0	2	0	2	0	2	0	2	0	2	0	2	0	2	0	2	0	2	0	2	0	4
0	0	0	0	0	0	0	0	0	69	4761	3	4	0	1	3400	2	1	2	300	8	8	8	2	0	2	0	1	0	1	0	1	0	1	0	1	0	1	0	2	0	1	0	1	0	1	0	1	0	4
10	30	50	1	1	1	1	0	0	68	4624	2	5	0	1	70000	5	1	2	288	8	8	6	4	1	2	1	4	0	1	0	2	1	1	0	2	0	2	0	4	0	1	0	1	0	1	0	1	0	2
20	25	30	1	1	1	1	1	1	68	4624	3	3	1	1	42000	1	1	2	80	4	4	7	4	1	2	0	3	0	2	0	4	0	1	0	1	0	1	0	3	0	1	0	1	0	5	1	1	0	1
0	0	0	0	0	0	0	0	0	68	4624	2	2	0	1	1200	2	1	2	150	8	8	5	4	0	4	0	2	0	2	0	2	0	2	0	4	0	2	0	2	0	2	0	2	0	2	0	3	0	2
0	0	0	0	0	0	0	0	0	68	4624	1	2	0	1	4000	3	1	2	100	9	9	8	1	0	1	0	2	1	1	0	1	0	1	0	1	0	1	0	1	0	1	0	1	0	1	0	1	0	2
0	0	0	0	0	0	0	0	0	67	4489	1	4	0	1	7000	3	1	2	100	8	9	7	2	1	2	0	2	0	3	0	1	0	1	0	1	0	1	0	1	0	1	0	1	0	1	0	1	0	4
0	0	0	0	0	0	1	0	0	66	4356	3	2	0	1	1000	2	1	2	110	8	8	7	2	0	2	0	2	0	2	0	2	0	2	0	1	0	2	0	1	0	1	0	1	0	1	0	1	0	4
0	0	0	0	0	0	0	0	0	66	4356	2	4	0	1	70000	6	1	2	200	8	8	8	1	0	1	0	1	0	1	0	1	0	1	0	1	0	1	0	1	0	1	0	1	0	1	0	1	0	4
10	10	10	1	1	1	0	1	1	65	4225	1	2	1	1	0	2	0	2	300	7	7	7	2	0	2	0	2	0	2	0	1	0	1	0	2	0	2	0	2	0	2	0	2	0	2	0	2	0	3
20	20	30	1	1	1	1	0	0	64	4096	3	2	0	1	5000	2	1	2	100	6	5	5	2	0	2	0	2	0	2	0	3	0	2	0	2	0	2	0	2	0	2	0	2	0	2	0	3	0	2
1	2	3	1	1	1	0	0	0	64	4096	4	3	0	3	100000	2	1	2	400	8	7	8	4	1	2	0	1	0	1	0	1	0	1	0	1	0	1	0	1	0	1	0	1	0	1	0	1	0	2
10	10	10	1	1	1	0	0	0	63	3969	4	4	0	1	20000	3	1	2	140	9	8	7	4	1	2	0	2	0	2	0	2	0	2	0	2	0	2	0	2	0	2	0	2	0	2	0	2	0	4
3	6	10	1	1	1	0	0	0	63	3969	3	1	0	1	20000	2	1	2	100	9	8	8	4	1	1	0	4	1	1	0	1	0	1	0	1	0	1	0	1	0	1	0	1	0	1	0	1	0	4
0	0	0	0	0	0	0	1	1	63	3969	4	4	1	1	75000	5	1	2	120	9	10	8	2	1	2	0	1	0	1	0	1	0	1	0	1	0	1	0	1	0	1	0	1	0	1	0	1	0	1
0	0	0	0	0	0	1	0	0	63	3969	4	3	0	1	4000	3	1	2	180	8	8	6	1	0	1	0	1	0	1	0	1	1	1	0	1	0	1	0	1	0	1	0	1	0	1	0	1	0	4
0	0	0	0	0	0	1	0	0	61	3721	2	4	0	1	20000	4	0	2	100	9	9	9	4	0	2	0	2	0	2	0	4	1	2	0	2	0	2	0	2	0	2	0	2	0	2	0	2	0	4
1	3	6	1	1	1	1	0	0	60	3600	3	4	0	1	3000	2	1	2	100	8	8	8	4	0	2	0	2	0	2	0	2	0	2	0	2	0	2	0	2	0	2	0	2	0	2	0	2	0	4
0	0	0	0	0	0	0	0	0	60	3600	2	2	0	1	20000	2	1	2	80	7	5	5	3	0	2	0	2	0	2	0	3	0	2	0	2	0	3	0	2	0	2	0	2	0	2	0	2	0	2
0	0	0	0	0	0	0	0	0	60	3600	2	5	0	1	10000	3	1	2	500	10	10	5	4	1	1	0	1	0	1	0	4	1	1	0	1	0	1	0	1	0	1	0	1	0	1	0	1	0	2
0	0	0	0	0	0	0	0	0	58	3364	2	1	0	1	72000	4	1	2	70	8	8	8	1	0	1	0	1	0	3	0	1	0	1	0	2	0	1	0	1	0	1	0	1	0	1	0	1	0	4
2	3	4	1	1	1	1	0	0	56	3136	2	4	0	1	29000	2	1	2	58	7	6	6	4	1	2	0	4	1	4	1	4	1	2	0	3	0	2	0	1	0	1	0	1	0	1	0	1	0	3
0.3	0.6	1	1	1	1	0	0	0	56	3136	3	4	0	1	20000	4	1	2	150	9	9	8	4	1	4	0	3	0	3	0	3	0	3	0	2	0	1	0	1	0	1	0	2	0	1	0	1	0	4
0	0	0	0	0	0	1	0	0	56	3136	3	4	0	1	30000	6	1	2	200	6	7	6	2	0	2	0	2	0	2	0	2	0	2	0	2	0	2	0	2	0	2	0	2	0	2	0	2	0	4
0	0	0	0	0	0	1	0	0	56	3136	2	4	0	1	25000	1	1	2	160	7	6	5	1	0	1	0	1	0	1	0	1	0	1	0	1	0	1	0	1	0	1	0	1	0	1	0	1	0	4
10	10	10	1	1	1	0	1	1	55	3025	5	2	1	1	19200	1	1	2	400	7	8	7	3	0	2	0	2	0	2	0	2	0	2	0	2	0	2	0	2	0	2	0	2	0	2	0	2	0	4
10	10	10	1	1	1	1	0	0	55	3025	2	2	0	1	0	1	1	2	0	8	8	7	4	0	1	0	1	0	1	0	1	0	1	0	1	0	1	0	1	0	1	0	1	0	1	0	1	0	1
0	0	0	0	0	0	0	0	0	55	3025	3	3	0	1	30000	2	1	2	200	10	10	10	3	0	3	0	2	0	3	0	2	0	2	0	2	0	2	0	2	0	2	0	2	0	2	0	2	0	4
3	6	9	1	1	1	0	0	0	54	2916	2	2	0	1	38000	2	1	2	120	9	9	9	3	0	2	0	2	0	2	0	2	0	2	0	2	0	2	0	2	0	2	0	2	0	2	0	2	0	4
0	0	0	0	0	0	0	0	0	54	2916	3	5	0	1	50000	1	0	2	200	7	7	7	4	1	2	0	2	0	2	0	2	0	2	0	2	0	2	0	2	0	2	0	2	0	2	0	2	0	2
0	0	0	0	0	0	0	0	0	54	2916	2	4	0	1	20000	2	1	2	100	8	8	6	2	0	3	0	1	0	1	0	1	1	1	0	3	0	3	0	1	0	1	0	1	0	1	0	1	0	4
0	0	0	0	0	0	0	0	0	54	2916	3	3	0	1	60000	1	1	2	100	7	8	7	2	0	1	0	2	0	1	0	1	0	1	0	1	0	1	0	1	0	1	0	1	0	1	0	1	0	4
10	15	20	1	1	1	0	0	0	53	2809	1	4	0	1	150000	2	1	2	190	10	10	10	4	1	2	0	2	0	3	0	3	1	2	0	1	0	1	0	1	0	1	0	1	0	1	0	1	0	2
0	0	0	0	0	0	1	0	0	53	2809	3	5	0	1	60000	1	1	2	100	9	9	8	4	1	2	0	2	0	1	0	1	0	1	0	1	0	2	0	2	0	2	0	1	0	1	0	1	0	2
0	0	0	0	0	0	0	0	0	52	2704	2	2	0	1	30000	2	1	2	200	8	8	6	1	0	1	0	1	0	1	0	1	1	1	0	1	0	1	0	1	0	1	0	1	0	1	0	1	0	4
10	10	10	1	1	1	1	1	1	51	2601	3	4	1	1	36000	2	1	2	400	7	7	7	4	1	3	0	2	0	2	0	2	0	2	0	2	0	2	0	2	0	2	0	2	0	2	0	2	0	3
10	10	10	1	1	1	0	0.1	0.1	50	2500	5	4	1	1	50000	3	1	2	100	8	8	8	1	0	1	0	1	0	1	0	1	0	1	0	1	0	1	0	1	0	1	0	1	0	1	0	1	0	2
0	0	0	0	0	0	0	0.1	0.1	50	2500	3	2	0	1	20000	1	1	2	200	8	8	6	4	0	4	0	2	0	1	0	1	0	1	0	1	0	1	0	1	0	1	0	1	0	1	0	1	0	2
5	10	15	1	1	1	1	0.2	0.2	49	2401	3	3	0	1	70000	3	1	2	195	6	5	5	2	0	2	0	1	0	1	0	3	0	1	0	1	0	1	0	3	0	1	0	1	0	1	0	1	0	2
10	10	10	1	1	1	1	0.2	0.2	49	2401	4	2	1	1	80000	2	1	3	90	9	9	8	4	1	4	0	4	0	4	0	4	1	3	0	3	0	3	0	3	0	3	0	3	0	3	0	3	0	4
0	0	0	0	0	0	0	0.2	0.2	49	2401	2	4	1	1	30000	4	1	2	100	8	8	7	2	0	2	0	2	0	2	0	4	0	2	0	2	0	2	0	2	0	2	0	2	0	2	0	2	0	2
0	0	0	0	0	0	0	0.2	0.2	49	2401	2	3	0	1	0	4	1	2	450	10	10	8	1	0	1	0	1	0	1	0	1	0	1	0	1	0	1	0	1	0	1	0	1	0	1	0	1	0	5
0	0	0	0	0	0	1	0.3	0.3	48	2304	3	4	0	1	30000	2	1	2	200	8	8	7	4	0	1	0	1	0	1	0	4	1	1	0	3	0	1	0	1	0	1	0	1	0	1	0	3	0	2
0	0	0	0	0	0	0	0.3	0.3	48	2304	5	2	0	1	20000	1	1	2	120	8	9	8	4	1	2	0	2	0	2	0	4	1	2	0	2	0	2	0	2	0	2	0	2	0	2	0	2	0	4
5	15	30	1	1	1	1	0.5	0.5	46	2116	3	4	1	3	72000	6	1	2	200	9	9	8	2	0	4	0	1	0	1	0	3	1	1	0	1	0	1	0	1	0	1	0	1	0	1	0	1	0	1
100	110	130	1	1	1	0	0	0	42	1764	3	2	0	1	90000	5	1	2	200	8	8	6	4	1	4	0	4	0	4	0	4	1	2	0	2	0	2	0	4	0	2	0	4	0	4	0	2	0	2
10	15	20	1	1	1	1	0	0	42	1764	4	3	0	3	50000	2	1	2	140	9	9	9	2	0	2	0	2	0	2	0	4	1	3	0	2	0	2	0	2	0	2	0	2	0	2	0	2	0	1
10	20	20	1	1	1	0	1	1	41	1681	5	4	1	1	100000	4	1	2	200	10	9	5	2	0	2	0	1	0	1	0	3	1	1	0	1	0	1	0	1	0	1	0	1	0	1	0	1	0	4
10	15	20	1	1	1	1	1	1	41	1681	3	4	1	1	50000	4	1	2	80	9	10	9	4	0	4	0	4	0	3	0	3	1	2	0	2	0	2	0	2	0	2	0	2	1	2	0	2	0	2
0	0	0	0	0	0	1	0	0	41	1681	3	4	0	1	70000	4	1	2	120	8	8	9	3	1	3	0	3	0	3	1	4	0	1	0	4	0	3	0	3	0	2	0	2	0	3	0	2	0	2
0	0	0	0	0	0	1	0	0	41	1681	3	4	0	1	20000	6	1	2	300	6	5	6	2	0	2	0	3	0	3	0	2	0	2	0	2	0	2	0	2	0	2	0	2	0	2	0	2	0	2
0	0	0	0	0	0	0	1	1	41	1681	5	4	1	2	26400	4	1	2	200	10	10	8	5	0	3	0	2	0	2	0	4	0	3	0	2	0	1	0	1	0	1	0	3	0	1	0	1	0	2
0	10	20	0	1	1	1	1	1	40	1600	5	2	1	1	100000	4	1	2	185	8	8	6	1	0	3	0	1	0	1	0	2	0	1	0	1	0	1	0	1	0	1	0	1	0	1	0	1	0	2
30	50	100	1	1	1	1	1	1	39	1521	5	5	1	3	120000	3	1	2	150	7	7	5	2	0	1	0	1	0	1	0	3	0	1	0	1	0	1	0	1	0	1	0	1	0	1	0	1	0	2
10	10	10	1	1	1	1	0	0	39	1521	5	4	0	1	70000	1	1	2	200	8	8	7	4	1	4	1	2	0	2	0	4	1	2	0	2	0	2	0	2	0	2	0	2	0	2	0	2	0	2
2	4	6	1	1	1	0	1	1	39	1521	5	5	1	1	180000	3	1	2	200	9	9	9	4	0	1	0	1	0	1	0	4	1	1	0	1	0	1	0	4	0	1	0	1	0	1	0	1	0	2
0	0	0	0	0	0	1	0	0	39	1521	4	3	0	1	65000	3	1	2	87	10	9	10	2	0	2	0	4	0	1	0	5	0	5	0	2	0	2	0	1	0	1	0	1	0	4	0	1	0	2
5	7.5	10	1	1	1	0	0	0	38	1444	3	4	0	1	50000	7	1	2	180	8	8	5	1	0	1	0	1	0	1	0	1	0	1	0	1	0	1	0	1	0	1	0	1	0	1	0	1	0	2
200	200	200	1	1	1	1	1	1	37	1369	4	4	1	1	50000	5	1	2	300	7	8	8	4	0	2	0	2	0	2	0	4	1	2	0	2	0	2	0	4	0	2	0	2	0	2	0	2	0	2
30	35	40	1	1	1	1	0	0	37	1369	3	4	0	1	150000	6	1	2	180	9	9	8	2	1	2	0	2	0	2	0	2	0	2	0	1	0	1	0	1	0	1	0	1	0	2	0	1	0	4
20	30	40	1	1	1	1	1	1	37	1369	5	4	1	3	80000	3	1	2	200	8	8	8	1	0	1	0	1	0	1	0	4	0	2	0	1	0	1	0	1	0	1	0	1	0	1	0	1	0	1
0	0	0	0	0	0	0	0	0	37	1369	5	5	0	1	140000	3	1	2	70	5	5	5	2	1	2	0	1	0	1	0	1	0	1	0	1	0	1	0	1	0	1	0	1	0	1	0	1	0	1
0	0	0	0	0	0	0	0	0	36	1296	4	4	0	1	50000	3	1	2	200	7	9	8	3	0	2	0	2	0	2	0	3	0	2	0	2	0	3	0	3	0	2	0	2	0	2	0	3	0	4
0	0	0	0	0	0	0	0	0	36	1296	2	4	0	1	60000	3	1	2	640	8	8	8	2	0	2	0	2	0	2	0	2	0	2	0	2	0	2	0	2	0	2	0	2	0	2	0	2	0	2
10	15	20	1	1	1	1	0	0	35	1225	4	5	0	1	70000	1	0	2	115	10	10	10	4	0	4	0	4	1	1	0	4	0	4	0	4	0	1	0	4	0	1	0	1	0	4	0	2	0	2
10	10	10	1	1	1	0	0	0	35	1225	2	4	0	1	60000	3	1	2	300	8	8	7	3	0	3	0	1	0	1	0	4	1	1	0	1	0	1	0	1	0	1	0	1	0	1	0	1	0	4
5	5	5	1	1	1	1	0	0	35	1225	3	4	0	1	48000	1	1	2	150	9	9	7	1	0	1	0	1	0	1	0	4	1	1	0	4	0	1	0	1	0	1	0	1	0	1	0	4	0	2
1	2	2.5	1	1	1	0	0	0	35	1225	4	2	0	1	50000	3	1	2	116	6	7	6	1	0	4	0	1	0	1	0	1	0	1	0	1	0	1	0	1	0	1	0	1	0	1	0	1	0	1
1	2	3	1	1	1	0	1	1	34	1156	5	4	1	3	65000	4	1	2	450	8	8	5	2	0	2	0	2	0	2	0	2	0	2	0	2	0	2	0	2	0	2	0	2	0	2	0	2	0	2
0	0	0	0	0	0	1	0	0	34	1156	5	4	0	2	60000	3	1	2	200	8	8	8	4	0	4	0	2	0	2	0	5	1	2	0	4	0	2	0	2	0	2	0	2	0	2	0	2	0	2
30	50	70	1	1	1	0	1	1	33	1089	5	3	1	1	260000	6	1	2	400	7	8	6	3	0	3	0	1	0	1	0	2	1	2	1	1	0	1	0	3	0	1	0	1	0	1	0	1	0	4
0.3	0.6	0.9	1	1	1	0	0	0	32	1024	2	2	0	1	60000	3	1	2	200	8	7	8	1	0	1	不知道	1	0	1	0	1	0	1	0	1	0	1	0	1	0	1	0	1	0	1	0	1	0	2
1	2	3	1	1	1	0	1	1	30	900	4	4	1	1	80000	4	1	2	100	9	4	4	2	0	2	0	2	0	2	0	2	0	2	0	2	0	2	0	2	0	2	0	2	0	2	0	2	0	4
0	0	0	0	0	0	0	0	0	30	900	3	4	0	1	60000	8	1	2	200	5	6	6	3	1	2	0	2	0	2	0	2	0	2	0	2	0	2	0	2	0	2	0	2	0	2	0	2	0	4
50	50	50	1	1	1	0	1	1	29	841	5	4	1	1	80000	3	0	2	200	8	8	8	1	0	1	0	1	0	1	0	1	0	1	0	1	0	1	0	1	0	1	0	1	0	1	0	1	0	2
100	200	300	1	1	1	0	0	0	84	7056	2	3	0	1	0	3	1	2	800	9	9	9	2	0	2	0	2	0	2	0	3	1	2	0	2	0	2	0	2	0	2	0	2	0	2	0	2	0	2
5	7.5	10	1	1	1	1	1	1	83	6889	5	4	1	1	150000	2	1	2	200	10	10	10	1	0	1	0	1	0	1	0	4	1	1	0	1	0	1	0	1	0	1	0	1	0	1	0	1	0	4
10	30	50	1	1	1	1	0	0	78	6084	3	5	0	1	30000	1	1	2	150	9	9	9	2	0	2	0	2	0	2	0	3	1	2	0	2	0	2	0	2	0	2	0	2	0	2	0	2	0	4
10	10	10	1	1	1	1	1	1	73	5329	5	2	1	1	90000	2	1	2	100	9	9	9	4	1	2	0	1	0	1	0	2	0	1	0	1	0	3	0	2	0	1	0	3	1	1	0	1	0	4
1	1	1	1	1	1	0	1	1	71	5041	2	2	1	3	48000	1	0	2	135	9	9	8	3	1	3	1	1	0	1	0	4	1	1	0	1	0	1	0	1	0	1	0	1	0	1	0	1	0	2
0	0	0	0	0	0	1	1	1	70	4900	4	2	1	1	300000	3	1	2	250	8	8	8	4	0	4	0	1	0	1	0	5	1	5	0	3	0	1	0	4	0	3	0	4	0	1	0	1	0	4
10	15	20	1	1	1	0	0	0	68	4624	1	3	0	1	30000	5	1	2	190	7	7	8	1	0	1	0	1	0	1	0	1	0	1	0	1	0	1	0	1	0	1	0	1	0	1	0	1	0	4
0	0	0	0	0	0	1	1	1	68	4624	4	3	1	3	54000	1	1	2	300	8	8	8	2	0	2	0	2	0	2	0	4	1	2	0	2	0	2	0	2	0	2	0	4	1	2	0	2	0	4
0	0	0	0	0	0	0	1	1	67	4489	3	4	1	3	120000	2	1	2	189	6	6	5	3	0	3	0	3	0	3	0	3	0	3	0	3	0	3	0	3	0	3	0	3	0	3	0	3	0	4
0	0	0	0	0	0	1	1	1	61	3721	4	4	1	1	180000	6	1	2	750	9	8	8	1	0	2	0	1	0	1	0	1	0	1	0	1	0	1	0	2	0	1	0	1	0	1	0	1	0	2
20	30	40	1	1	1	0	1	1	59	3481	1	5	1	1	60000	2	1	2	100	9	9	9	2	0	2	0	2	0	2	0	5	0	2	0	1	0	1	0	1	0	1	0	1	0	1	0	1	0	1
10	15	20	1	1	1	1	1	1	57	3249	5	3	1	2	500000	3	1	2	250	10	10	10	3	0	3	0	2	0	2	0	3	1	2	0	2	0	2	0	2	0	2	0	2	0	2	0	2	0	4
0	0	0	0	0	0	0	0	0	57	3249	2	4	0	1	130000	2	1	2	70	8	8	9	1	0	1	0	1	0	1	0	1	0	1	0	1	0	1	0	1	0	1	0	1	0	1	0	1	0	4
0	0	0	0	0	0	0	1	1	55	3025	2	4	1	2	30000	2	1	2	160	7	7	7	1	0	1	0	1	0	1	0	2	1	1	0	1	0	1	0	1	0	1	0	1	1	1	0	1	0	2
300	300	300	1	1	1	0	1	1	54	2916	3	4	1	1	10000	3	1	2	800	8	8	8	2	0	2	0	1	0	1	0	4	1	1	0	1	0	1	0	1	0	1	0	1	0	1	0	1	0	2
0	0	0	0	0	0	0	1	1	54	2916	3	5	1	3	36000	3	0	2	200	8	8	8	2	0	2	0	2	0	2	0	2	0	2	0	2	0	2	0	2	0	2	0	2	0	2	0	2	0	4
0	0	0	0	0	0	1	1	1	54	2916	4	4	1	1	72000	4	1	2	70	9	9	9	1	0	1	0	1	0	1	0	1	0	1	0	1	0	1	0	1	0	1	0	1	0	1	0	1	0	4
5	10	10	1	1	1	0	1	1	53	2809	5	2	1	3	120000	3	1	2	300	10	10	9	2	0	2	0	2	0	2	0	4	1	2	0	2	0	2	0	2	0	2	0	4	1	2	0	2	0	4
0	0	0	0	0	0	0	0	0	53	2809	2	4	0	1	36000	1	0	2	150	8	8	8	2	0	2	0	2	0	2	0	2	0	2	0	2	0	2	0	2	0	2	0	2	0	2	0	2	0	4
0	0	0	0	0	0	0	1	1	51	2601	1	3	1	1	30000	2	1	2	200	8	9	8	2	0	2	0	2	0	2	0	4	1	1	0	3	不知道	3	不知道	1	不知道	1	0	1	0	1	0	1	0	2
100	150	200	1	1	1	1	0.1	0.1	50	2500	5	3	1	2	300000	3	1	2	15	8	8	8	2	0	2	0	2	0	2	0	4	1	2	1	2	0	2	0	2	0	2	0	2	1	2	1	2	1	2
30	50	50	1	1	1	0	0.4	0.4	47	2209	2	4	0	1	30000	4	1	2	300	8	8	8	2	0	2	0	2	0	2	0	4	1	2	0	2	0	2	0	2	0	2	0	2	0	2	0	2	0	4
300	300	300	1	1	1	1	0.5	0.5	46	2116	5	5	1	1	120000	4	1	2	300	7	8	7	4	0	4	0	3	0	3	1	3	1	4	0	3	0	4	0	4	0	3	0	3	0	4	0	3	0	4
30	50	50	1	1	1	1	0.6	0.6	45	2025	1	4	0	1	80000	7	1	2	200	9	8	9	2	0	2	0	2	0	2	0	4	1	2	0	2	0	2	0	2	0	2	0	2	0	2	0	2	0	2
0	0	0	0	0	0	0	0.6	0.6	45	2025	3	4	1	1	60000	4	1	2	300	8	8	8	2	0	2	0	2	0	2	0	2	0	2	0	2	0	2	0	2	0	2	0	2	0	2	0	2	0	4
30	40	50	1	1	1	0	0.7	0.7	44	1936	3	4	0	1	50000	10	1	2	300	10	10	10	2	0	2	0	2	0	2	0	4	1	2	0	2	0	2	0	2	0	2	0	2	0	2	0	2	0	2
0	0	0	0	0	0	1	0.8	0.8	43	1849	2	5	0	1	60000	6	1	2	250	8	10	8	1	0	1	0	1	0	1	0	3	1	1	0	1	0	1	0	1	0	1	0	1	0	1	0	1	0	2
60	100	120	1	1	1	1	1	1	41	1681	5	1	1	3	30000	2	1	2	120	8	8	6	3	0	2	0	1	0	1	0	4	1	4	0	1	0	1	0	1	0	1	0	4	1	1	0	1	0	4
20	30	40	1	1	1	0	1	1	40	1600	5	3	1	3	100000	2	1	2	200	9	9	9	3	0	3	0	1	0	1	0	4	1	2	0	1	0	1	0	1	0	1	0	3	0	1	0	1	0	2
10	20	30	1	1	1	1	0	0	39	1521	2	4	0	1	100000	5	1	2	200	9	9	9	2	0	2	0	2	0	2	0	3	1	2	0	2	0	2	0	2	0	2	0	2	0	2	0	2	0	2
0	0	0	0	0	0	0	1	1	36	1296	5	3	1	3	170000	3	1	2	400	10	8	8	2	0	2	0	1	0	3	0	2	1	2	不知道	2	0	2	0	2	0	2	0	2	0	2	0	1	不知道	4
0	0	0	0	0	0	0	0	0	35	1225	3	4	0	1	100000	4	1	2	700	10	10	10	4	0	4	0	1	0	1	0	4	0	1	0	1	0	3	0	2	0	2	0	2	0	4	0	3	0	1
0	0	0	0	0	0	0	1	1	35	1225	5	4	1	1	300000	5	1	2	190	8	6	4	3	0	3	0	3	0	3	0	3	0	3	0	3	0	3	0	3	0	3	0	3	0	3	0	3	0	4
100	100	100	1	1	1	1	0	0	34	1156	3	4	0	1	10000	4	1	2	5	10	5	8	1	0	1	0	1	0	1	0	4	1	1	0	1	0	1	0	1	0	1	0	1	0	1	0	1	0	2
5	10	12	1	1	1	1	0	0	34	1156	2	4	0	1	64000	8	1	2	85	10	8	8	1	0	1	0	1	0	1	0	2	1	1	0	1	0	1	0	1	0	1	0	1	0	1	0	1	0	4
0	0	0	0	0	0	0	0	0	34	1156	4	4	0	1	48000	2	0	2	100	8	8	7	2	0	2	0	2	0	2	0	2	0	2	0	2	0	2	0	2	0	2	0	2	0	2	0	2	0	3
0	0	0	0	0	0	0	0	0	29	841	5	4	0	1	150000	1	0	2	120	7	7	7	2	0	2	0	2	0	2	0	2	0	2	0	2	0	2	0	2	0	2	0	2	0	2	0	2	0	3
0	0	0	0	0	0	1	0	0	28	784	5	5	0	1	84000	4	0	2	300	10	10	8	1	0	1	0	1	0	1	0	1	1	1	0	1	0	1	0	1	0	1	0	1	0	1	0	1	0	4
0	0	0	0	0	0	0	1	1	24	576	3	4	1	1	24000	2	0	2	150	9	9	7	1	0	1	0	1	0	1	0	1	0	1	0	1	0	1	0	1	0	1	0	1	0	1	0	1	0	2
10	10	10	1	1	1	1	0	0	23	529	4	5	0	1	96000	4	0	2	200	8	8	7	2	0	2	0	2	0	2	0	5	1	2	0	4	0	2	0	2	0	2	0	2	0	4	0	4	0	2
0	0	0	0	0	0	1	1	1	22	484	4	5	1	3	120000	3	0	2	270	10	10	8	1	0	1	0	1	0	1	0	2	1	1	0	1	0	1	0	1	0	1	0	1	0	1	0	1	0	2
0	0	0	0	0	0	0	1	1	90	8100	4	4	1	1	96000	2	1	2	250	9	9	9	1	0	1	0	1	0	1	0	1	0	1	0	1	0	1	0	1	0	1	0	1	0	1	0	1	0	5
10	15	20	1	1	1	1	1	1	82	6724	3	3	1	2	0	2	1	2	100	8	8	8	2	0	2	0	2	0	2	0	4	1	2	0	2	0	2	0	2	0	2	0	2	0	2	0	2	0	4
5	7.5	10	1	1	1	0	1	1	82	6724	5	3	1	3	100000	2	1	2	400	8	8	8	3	0	3	0	2	0	2	0	3	0	2	0	1	0	1	0	1	0	1	0	1	0	1	0	1	0	4
0	0	0	0	0	0	1	0	0	78	6084	2	3	0	1	3000	1	1	2	30	5	5	5	1	0	1	0	1	0	1	0	4	0	1	0	4	0	1	0	4	0	3	0	1	0	1	0	4	0	4
1	1	1	1	1	1	0	0	0	77	5929	1	3	0	1	0	1	0	2	60	7	7	6	2	0	2	0	2	0	1	0	1	0	1	0	1	0	1	0	1	0	1	0	1	0	1	0	1	0	4
20	50	80	1	1	1	1	1	1	76	5776	3	4	1	1	60000	2	1	2	50	8	9	7	2	0	2	0	3	0	3	0	4	1	4	0	2	0	4	0	2	1	4	0	3	0	3	0	3	0	4
10	20	25	1	1	1	0	0	0	73	5329	2	5	0	1	80000	6	1	2	280	10	10	9	4	0	4	0	4	0	4	0	4	1	4	1	2	0	3	0	2	0	2	0	2	0	2	0	2	0	4
0	0	0	0	0	0	0	1	1	73	5329	1	2	1	1	0	2	1	2	250	8	7	8	1	0	1	0	1	0	1	0	1	0	1	0	1	0	1	0	1	0	1	0	1	0	1	0	1	0	3
20	15	10	1	1	1	0	0	0	72	5184	1	4	0	1	70000	3	0	2	280	8	9	8	2	0	2	0	2	0	2	0	2	0	2	0	2	0	2	0	2	0	2	0	2	0	2	0	2	0	4
0	0	0	0	0	0	0	1	1	72	5184	2	4	1	1	100000	4	0	2	300	8	8	8	1	0	1	0	1	0	1	0	1	0	1	0	1	0	1	0	1	0	1	0	1	0	1	0	1	0	3
0	0	0	0	0	0	1	1	1	71	5041	3	2	1	1	20000	2	1	2	200	10	10	8	1	0	1	0	1	0	1	0	1	0	1	0	1	0	1	0	1	0	1	0	1	0	1	0	1	0	3
100	120	150	1	1	1	0	1	1	69	4761	1	4	1	1	300000	5	0	2	300	10	10	8	1	0	1	0	1	0	1	0	4	0	2	0	1	0	1	0	2	0	1	0	1	0	1	0	1	0	5
0	0	0	0	0	0	1	1	1	69	4761	2	5	1	1	40000	2	1	2	200	8	8	8	2	0	2	0	2	0	2	0	3	1	3	1	2	0	2	0	2	0	2	0	2	0	2	0	2	0	4
3	5	10	1	1	1	1	1	1	67	4489	1	4	1	1	24000	2	1	2	25	8	8	8	1	0	1	0	1	0	1	0	1	0	1	0	1	0	1	0	1	0	1	0	1	0	1	0	1	0	4
0	0	0	0	0	0	0	1	1	67	4489	2	4	1	1	60000	3	1	2	120	9	9	1	2	0	2	0	2	0	2	0	3	1	3	1	2	0	2	0	2	0	2	0	2	0	2	0	2	0	4
0	0	0	0	0	0	1	0	0	67	4489	3	2	0	1	0	1	0	2	50	8	8	8	2	0	2	0	1	0	1	0	1	0	1	0	1	0	1	0	1	0	1	0	1	0	1	0	1	0	3
20	20	20	1	1	1	1	0	0	65	4225	1	3	0	1	500000	2	1	2	380	8	8	8	2	0	2	0	2	0	2	0	4	0	2	0	2	0	2	0	2	0	2	0	2	0	2	0	2	0	4
10	15	20	1	1	1	0	1	1	65	4225	4	3	1	3	60000	4	1	2	300	9	9	8	2	0	2	0	2	0	2	0	2	1	2	0	2	0	2	0	2	0	2	0	2	0	2	0	2	0	4
10	10	10	1	1	1	1	0	0	65	4225	2	4	0	1	14000	2	1	2	120	10	10	10	1	0	1	0	1	0	1	0	1	0	1	0	1	0	1	0	1	0	1	0	1	0	1	0	1	0	5
0	0	0	0	0	0	0	1	1	65	4225	1	2	1	1	50000	3	1	2	400	8	8	8	2	0	2	0	2	0	2	0	4	1	2	0	2	0	2	0	2	0	2	0	2	0	2	0	2	0	5
0	0	0	0	0	0	0	1	1	63	3969	4	5	1	1	100000	3	1	2	150	8	8	8	1	0	1	0	1	0	1	0	1	0	1	0	1	0	1	0	1	0	1	0	1	0	1	0	1	0	5
0	0	0	0	0	0	0	1	1	62	3844	4	2	1	1	130000	4	1	2	110	8	9	5	1	0	1	0	1	0	1	0	2	不知道	1	0	1	0	1	0	1	0	1	0	1	0	1	0	1	0	4
0	0	0	0	0	0	1	0	0	61	3721	4	2	0	1	30000	2	1	2	60	5	8	9	3	0	1	0	1	0	1	0	5	1	1	0	1	0	1	0	1	0	1	0	1	0	1	0	1	0	4
50	50	50	1	1	1	1	1	1	60	3600	2	5	1	1	40000	2	1	2	600	9	9	9	1	0	1	0	1	0	1	0	5	1	1	0	2	0	3	0	2	0	2	0	1	0	1	0	1	0	5
1	2	3	1	1	1	1	0	0	60	3600	2	4	0	1	50000	7	1	2	600	7	7	6	1	0	1	0	1	0	1	0	2	0	1	0	1	0	2	0	1	0	1	0	1	0	1	0	1	0	5
0	0	0	0	0	0	1	0	0	60	3600	2	4	0	1	100000	3	0	2	100	8	8	8	2	0	2	0	2	0	2	0	2	0	2	0	2	0	2	0	2	0	2	0	2	0	2	0	2	0	4
10	20	30	1	1	1	1	0	0	59	3481	2	3	0	1	40000	2	1	2	400	8	8	8	2	0	2	0	2	0	2	0	3	1	3	1	2	0	2	0	2	0	2	0	2	0	2	0	2	0	4
5	5	5	1	1	1	1	0	0	59	3481	3	4	0	1	20000	1	0	2	40	8	7	7	1	0	1	0	1	0	1	0	1	0	1	0	1	0	1	0	1	0	1	0	1	0	1	0	1	0	5
20	20	20	1	1	1	1	0	0	58	3364	2	4	0	1	50000	1	1	2	50	7	7	7	2	0	4	1	1	0	1	0	2	0	1	0	1	0	2	0	2	0	2	0	1	0	2	0	1	0	4
0	0	0	0	0	0	1	0	0	58	3364	3	3	0	1	100000	3	1	2	200	9	9	9	2	0	2	0	2	0	2	0	2	0	2	0	2	0	2	0	2	0	2	0	2	0	2	0	2	0	4
0	0	0	0	0	0	1	1	1	58	3364	1	5	1	1	48000	2	1	2	200	8	8	8	1	0	1	0	1	0	1	0	1	0	1	0	1	0	1	0	1	0	1	0	1	0	1	0	1	0	5
0	0	0	0	0	0	1	1	1	58	3364	5	5	1	1	100000	3	1	2	350	8	8	8	1	0	1	0	1	0	1	0	1	0	1	0	1	0	1	0	1	0	1	0	1	0	1	0	1	0	5
30	50	70	1	1	1	1	1	1	56	3136	5	5	1	1	160000	2	1	2	400	9	9	7	4	1	4	1	4	1	4	1	5	1	5	1	4	0	2	0	2	0	2	1	5	0	2	0	2	0	5
0	0	0	0	0	0	0	0	0	56	3136	2	2	0	1	6000	2	1	2	120	8	8	9	2	0	2	0	2	0	2	0	4	0	3	0	2	0	2	0	2	0	2	0	2	0	2	0	2	0	4
0	0	0	0	0	0	0	0	0	56	3136	1	2	0	1	50000	2	1	2	80	10	10	10	2	0	2	0	2	0	2	0	2	0	2	0	2	0	2	0	2	0	2	0	2	0	2	0	2	0	4
0	0	0	0	0	0	0	1	1	56	3136	2	5	1	1	100000	3	1	2	800	8	8	8	1	0	1	0	1	0	1	0	1	0	1	0	1	0	1	0	1	0	1	0	1	0	1	0	1	0	5
0	0	0	0	0	0	0	0	0	55	3025	1	3	0	1	30000	2	1	2	40	8	8	8	2	0	2	0	2	0	2	0	2	0	2	0	2	0	2	0	2	0	2	0	2	0	2	0	2	0	4
15	30	50	1	1	1	0	1	1	54	2916	1	4	1	1	55000	2	1	2	150	8	7	8	2	0	2	0	2	0	2	0	3	1	2	0	2	0	3	0	2	0	2	0	2	0	2	0	2	0	4
0	0	0	0	0	0	0	1	1	54	2916	4	5	1	1	150000	3	1	2	200	10	10	8	2	0	2	0	2	0	2	0	5	1	3	0	2	0	2	0	2	0	2	0	2	0	2	0	2	0	4
6	6	6	1	1	1	1	0	0	52	2704	2	4	0	1	20000	4	1	2	300	10	7	10	4	0	4	0	4	0	4	0	4	1	4	0	4	0	4	0	4	0	4	0	4	0	4	0	4	0	5
20	30	30	1	1	1	0	0	0	51	2601	2	5	0	1	168000	2	1	2	200	10	10	10	2	0	2	0	2	0	2	0	3	0	2	0	2	0	2	0	3	0	2	0	2	0	2	0	2	0	4
0	0	0	0	0	0	1	0	0	51	2601	2	4	0	1	40000	3	1	2	150	10	10	10	2	0	2	0	1	0	1	0	3	0	1	0	1	0	1	0	1	0	1	0	1	0	1	0	1	0	5
50	100	200	1	1	1	0	1	1	50	2500	3	5	1	1	200000	3	1	2	220	8	9	6	2	0	2	0	3	0	4	1	4	1	4	1	2	0	4	0	4	0	4	0	3	0	2	0	2	0	4
0	0	0	0	0	0	0	1	1	50	2500	2	3	1	1	50000	2	1	2	300	9	9	9	2	0	2	0	2	0	2	0	4	1	2	0	2	0	2	0	2	0	2	0	2	0	2	0	2	0	5
0	0	0	0	0	0	0	0	0	50	2500	2	3	0	1	30000	4	1	2	100	10	10	10	1	0	1	0	1	0	1	0	1	0	1	0	1	0	1	0	1	0	1	0	1	0	1	0	1	0	5
0	0	0	0	0	0	1	1	1	49	2401	3	5	1	1	60000	4	1	2	200	8	8	8	2	0	2	0	2	0	2	0	4	1	4	1	2	0	2	0	2	0	2	0	2	0	2	0	2	0	4
0	0	0	0	0	0	0	1	1	49	2401	2	4	1	1	60000	3	1	2	100	8	8	8	2	0	2	0	2	0	2	0	2	0	2	0	2	0	2	0	2	0	2	0	2	0	2	0	2	0	4
20	50	100	1	1	1	1	0.2	0.2	47	2209	5	5	1	2	150000	3	1	2	300	8	7	8	3	0	3	0	3	0	3	0	4	1	4	0	2	0	2	0	2	0	2	0	2	0	2	0	2	0	4
30	40	50	1	1	1	1	0.5	0.5	44	1936	3	4	1	1	150000	4	1	2	600	8	8	8	2	0	2	0	2	0	2	0	4	1	4	1	2	0	2	0	2	0	2	0	2	0	2	0	2	0	4
10	10	10	1	1	1	1	0.5	0.5	44	1936	4	4	0	1	500000	2	1	2	500	8	8	8	3	0	3	0	2	0	2	0	2	0	2	0	2	0	2	0	2	0	2	0	2	0	2	0	2	0	4
0	0	0	0	0	0	0	0.6	0.6	43	1849	3	5	0	1	110000	3	1	2	400	8	8	8	1	0	1	0	1	0	1	0	1	1	1	0	1	0	1	0	1	0	1	0	1	1	1	0	2	0	5
0	0	0	0	0	0	1	0.7	0.7	42	1764	3	5	0	1	12000	9	1	2	150	6	7	6	2	0	2	0	1	0	1	0	3	0	1	0	1	0	1	0	1	0	1	0	1	0	1	0	1	0	5
20	30	30	1	1	1	1	0.8	0.8	41	1681	3	5	0	1	50000	7	1	2	100	10	10	10	2	0	2	0	2	0	2	0	2	1	2	0	2	0	2	0	2	0	2	0	2	0	2	0	2	0	4
10	15	20	1	1	1	0	0.8	0.8	41	1681	2	2	0	1	90000	4	1	1	0	0	0	0	4	1	4	1	2	0	1	0	4	1	4	1	1	0	3	0	2	0	2	0	2	0	1	0	1	0	4
10	10	10	1	1	1	1	0.8	0.8	41	1681	3	3	0	1	36000	4	1	2	100	9	9	9	2	0	2	0	2	0	2	0	2	0	2	0	2	0	2	0	2	0	2	0	2	0	2	0	2	0	4
0	0	0	0	0	0	1	0	0	39	1521	3	5	0	1	60000	2	1	2	200	9	9	9	1	0	1	0	1	0	1	0	1	0	1	0	1	0	1	0	1	0	1	0	1	0	1	0	1	0	5
30	60	90	1	1	1	1	1	1	37	1369	5	5	1	2	100000	4	1	2	200	8	8	8	1	0	1	0	1	0	1	0	1	0	1	0	1	0	1	0	1	0	1	0	1	0	1	0	1	0	5
40	30	30	1	1	1	0	1	1	36	1296	2	5	1	1	40000	3	1	2	600	8	8	8	2	0	2	0	2	0	2	0	4	1	2	0	2	0	2	0	2	0	2	0	2	0	2	0	2	0	4
10	10	10	1	1	1	1	0	0	35	1225	2	3	0	1	30000	1	0	2	90	10	10	10	1	0	1	0	1	0	1	0	1	0	1	0	1	0	1	0	1	0	1	0	1	0	1	0	1	0	4
2	3	5	1	1	1	0	1	1	35	1225	5	4	1	3	100000	4	1	2	400	9	9	8	2	0	2	0	1	0	1	0	2	0	2	0	2	0	2	0	2	0	2	0	2	0	2	0	2	0	4
0	0	0	0	0	0	1	0	0	33	1089	4	4	0	1	100000	6	1	2	200	10	10	5	1	0	1	0	1	0	1	0	3	0	2	0	1	0	1	0	1	0	1	0	1	0	1	0	1	0	5
0	0	0	0	0	0	1	0	0	31	961	5	5	0	1	11000	3	1	2	4000	8	8	8	3	0	3	0	3	0	3	0	3	0	3	0	3	0	3	0	3	0	3	0	3	0	3	0	3	0	3
30	30	30	1	1	1	0	0	0	27	729	4	4	0	1	100000	3	0	2	250	7	7	7	2	0	2	0	2	0	2	0	2	0	2	0	2	0	2	0	2	0	2	0	2	0	2	0	2	0	4
0	0	0	0	0	0	0	0	0	27	729	5	4	0	1	32400	1	0	2	100	7	7	5	1	0	1	0	1	0	1	0	4	1	4	0	1	0	1	0	1	0	1	0	1	0	1	0	1	0	4
100	100	100	1	1	1	0	0	0	25	625	1	4	0	1	100000	3	0	2	350	8	8	8	3	0	3	0	3	0	3	0	3	0	3	0	3	0	3	0	3	0	3	0	3	0	3	0	3	0	4
0	0	0	0	0	0	0	0	0	25	625	5	5	0	1	100000	3	0	2	150	8	7	5	3	0	3	0	1	0	1	不知道	4	0	1	0	1	0	1	0	4	0	1	0	1	0	1	0	1	0	4
0	0	0	0	0	0	1	1	1	25	625	4	5	1	1	300000	3	0	2	100	10	10	10	3	0	3	0	1	0	1	0	1	0	1	0	1	0	1	0	1	0	1	0	1	0	1	0	1	0	5
5	7.5	10	1	1	1	1	0	0	23	529	4	5	0	1	100000	3	0	2	40	7	7	8	4	0	4	0	2	0	2	0	4	1	2	0	2	0	2	0	4	0	2	0	4	0	2	0	2	0	4
0	0	0	0	0	0	1	1	1	87	7569	2	3	1	1	100000	4	1	2	100	8	7	9	2	0	2	0	2	0	2	0	4	1	2	0	2	0	2	0	2	0	2	0	2	0	2	0	2	0	2
0	10	20	0	1	1	0	1	1	83	6889	2	2	1	2	132000	2	1	2	50	10	10	10	2	0	2	0	2	0	2	0	2	0	2	0	2	0	2	0	2	0	2	0	2	0	2	0	2	0	4
10	20	50	1	1	1	0	1	1	81	6561	2	1	1	1	100000	4	0	2	500	10	9	6	5	1	5	0	2	0	1	0	4	1	4	1	2	不知道	2	不知道	2	不知道	2	不知道	4	1	1	不知道	1	不知道	1
5	10	15	1	1	1	1	1	1	78	6084	5	4	1	3	50000	1	0	2	50	9	9	7	1	0	1	0	1	0	1	0	1	0	1	0	1	0	1	0	1	0	1	0	1	0	1	0	1	0	2
10	40	60	1	1	1	0	1	1	77	5929	2	3	1	1	50000	1	0	2	60	10	10	8	2	1	2	0	1	0	1	0	4	1	3	1	1	不知道	1	不知道	1	不知道	1	不知道	1	不知道	1	不知道	1	不知道	2
10	15	20	1	1	1	0	1	1	77	5929	3	4	1	3	0	2	0	2	90	10	8	5	2	0	2	0	2	0	2	0	4	1	4	0	2	0	2	0	2	0	2	0	2	0	2	0	2	0	2
5	10	10	1	1	1	0	1	1	77	5929	4	2	1	3	120000	2	1	2	100	8	8	5	2	0	2	0	2	0	2	0	3	1	2	0	2	0	2	0	2	0	2	0	2	1	2	0	2	0	4
1	2	4	1	1	1	1	1	1	77	5929	5	3	1	2	100000	3	1	2	250	5	5	2	3	0	3	0	3	0	1	0	4	1	1	0	3	0	3	0	3	0	1	0	3	1	2	0	1	0	2
5	10	15	1	1	1	1	0	0	75	5625	3	5	0	1	200000	2	1	2	50	10	10	9	5	0	5	1	4	0	1	0	1	0	1	0	5	0	1	0	5	0	1	0	1	0	1	0	1	0	5
10	10	10	1	1	1	0	1	1	75	5625	4	5	1	3	30000	3	0	2	50	7	9	9	4	0	4	0	4	0	2	0	2	0	2	0	2	0	1	0	1	0	1	0	1	0	1	0	1	0	4
0	0	0	0	0	0	1	1	1	74	5476	3	4	1	1	50000	2	1	2	160	8	8	8	2	0	2	0	2	0	2	0	2	1	2	0	2	0	2	0	2	0	2	0	2	0	2	0	2	0	2
10	15	20	1	1	1	0	1	1	73	5329	3	4	1	3	200000	4	0	2	225	8	9	9	1	0	1	0	1	0	1	0	4	1	1	0	1	0	1	0	1	0	1	0	1	0	1	0	1	0	4
0	0	0	0	0	0	1	1	1	73	5329	4	5	1	1	24000	2	1	2	160	7	7	98	3	0	3	0	1	0	1	0	4	0	4	0	1	0	1	0	1	0	1	0	1	0	1	0	1	0	2
10	15	20	1	1	1	0	1	1	72	5184	5	3	1	1	100000	2	1	2	180	10	10	8	5	0	5	0	1	0	1	0	5	1	5	1	1	0	1	0	4	0	1	0	1	0	4	0	1	0	1
20	30	30	1	1	1	0	1	1	71	5041	1	5	1	1	30000	1	1	2	200	7	7	6	2	0	2	0	2	0	2	0	1	0	1	0	1	0	1	0	1	0	1	0	1	0	2	0	1	0	2
1	2	3	1	1	1	0	1	1	71	5041	5	2	1	3	40000	1	0	2	75	10	9	9	4	0	4	0	3	0	1	0	3	0	3	0	1	0	1	0	1	0	1	0	1	0	1	0	1	0	4
0	0	0	0	0	0	1	1	1	71	5041	3	3	1	3	140000	2	1	2	100	9	10	10	2	0	2	0	1	0	1	0	4	0	2	0	1	0	1	0	1	0	1	0	4	1	1	0	1	0	2
40	40	40	1	1	1	1	1	1	70	4900	3	4	1	1	80000	2	1	2	200	7	8	9	3	0	3	0	2	0	2	0	4	1	2	0	2	0	2	0	4	0	2	0	3	0	2	0	2	0	2
10	15	20	1	1	1	1	1	1	70	4900	5	3	1	1	100000	2	1	2	100	7	7	6	3	0	3	0	2	0	2	0	4	1	4	0	1	0	1	0	3	0	1	0	4	1	1	0	1	0	2
10	20	30	1	1	1	1	1	1	69	4761	4	3	1	3	70000	3	1	2	100	9	9	9	3	1	3	1	1	不知道	1	不知道	3	1	3	1	1	不知道	1	不知道	1	不知道	1	不知道	2	1	1	不知道	1	不知道	3
0	0	0	0	0	0	0	1	1	69	4761	3	3	1	1	80000	2	1	2	200	3	4	3	3	0	3	0	2	0	2	0	5	1	3	0	1	0	1	0	2	0	1	0	5	1	1	0	2	0	1
20	50	100	1	1	1	1	0	0	67	4489	2	4	0	1	10000	4	1	2	110	8	8	8	5	1	2	0	2	0	2	0	2	0	2	0	2	0	2	0	2	0	2	0	2	0	2	0	2	0	4
10	15	20	1	1	1	1	1	1	66	4356	4	4	1	3	46000	2	1	2	100	7	9	8	2	0	4	0	2	0	2	0	4	不知道	3	不知道	2	0	2	0	4	0	2	0	2	0	2	0	1	0	4
1	3	5	1	1	1	1	1	1	66	4356	5	4	1	1	90000	2	1	2	360	9	9	6	3	0	3	0	2	0	2	0	3	不知道	2	0	2	0	3	0	3	0	2	0	3	0	2	0	2	0	2
10	15	20	1	1	1	1	1	1	65	4225	4	1	1	3	50000	1	0	2	60	10	10	9	3	0	3	0	1	0	1	0	5	1	4	0	4	0	1	0	1	0	1	0	1	0	1	0	1	0	2
7	14	20	1	1	1	0	0	0	65	4225	1	5	0	1	50000	2	1	2	50	10	8	3	3	0	1	0	1	0	1	0	1	0	1	0	1	0	1	0	1	0	1	0	1	0	1	0	1	0	2
1	5	10	1	1	1	0	1	1	65	4225	4	3	1	2	100000	3	1	2	180	8	8	7	3	0	3	0	2	0	3	0	3	1	3	1	2	0	2	0	2	0	2	0	3	0	2	0	2	0	4
0	0	0	0	0	0	0	1	1	65	4225	4	3	1	3	204000	3	1	2	230	8	10	4	3	0	3	0	1	0	1	0	4	1	2	0	1	0	1	0	1	0	1	0	4	1	1	0	1	0	2
10	20	20	1	1	1	1	1	1	64	4096	5	4	1	3	720000	2	1	2	150	10	10	8	2	0	2	0	1	0	3	1	4	1	3	0	1	0	1	0	1	0	1	0	1	0	1	0	1	0	2
5	8	10	1	1	1	0	1	1	64	4096	4	3	1	3	120000	2	1	2	230	10	10	8	4	0	4	0	2	0	2	0	4	1	2	0	2	0	3	0	4	0	2	0	3	0	2	0	2	0	4
3	4	5	1	1	1	0	1	1	64	4096	4	3	1	1	180000	3	1	2	200	10	9	7	4	0	4	0	4	0	4	0	5	1	4	不知道	3	0	2	0	2	0	1	0	5	1	3	0	2	0	2
0	0	0	0	0	0	1	1	1	64	4096	5	5	1	2	130000	2	1	2	50	10	10	9	5	0	5	0	5	0	5	0	5	0	5	0	5	0	1	0	5	0	5	0	5	1	1	0	5	0	2
0	0	0	0	0	0	1	1	1	64	4096	3	4	1	1	60000	1	1	2	100	8	8	8	1	0	1	0	1	0	1	0	5	1	1	0	1	0	1	0	1	0	1	0	1	0	1	0	1	0	4
0	0	0	0	0	0	0	1	1	63	3969	2	4	1	3	50000	2	1	2	100	8	8	8	4	0	4	0	2	0	2	0	4	0	4	0	2	0	2	0	2	0	2	0	2	0	2	0	2	0	2
0	0	0	0	0	0	1	1	1	62	3844	4	3	1	3	200000	5	1	2	70	10	10	10	4	0	4	0	4	0	4	1	4	1	4	0	1	0	1	0	4	0	1	0	4	1	4	0	4	0	4
0	0	0	0	0	0	1	1	1	62	3844	4	4	1	3	60000	5	1	2	350	9	9	9	2	0	4	1	3	0	2	0	4	1	2	0	2	0	3	0	2	0	2	0	4	0	2	0	2	0	3
0	0	0	0	0	0	0	1	1	62	3844	4	4	1	3	200000	1	1	2	180	8	8	8	3	0	2	0	2	0	2	0	4	1	2	0	2	0	2	0	3	0	3	0	3	0	2	0	2	0	1
0	0	0	0	0	0	0	1	1	62	3844	4	5	1	3	150000	6	1	2	280	6	8	6	2	0	1	0	1	0	1	0	4	1	2	0	1	0	1	0	3	0	1	0	3	0	1	0	1	0	2
0	0	0	0	0	0	1	1	1	62	3844	3	4	1	3	48000	3	1	2	200	8	10	8	2	0	5	1	1	0	1	0	4	1	3	1	1	0	3	0	2	0	2	0	1	0	1	0	1	0	3
0	0	0	0	0	0	0	1	1	62	3844	4	2	1	3	73000	2	1	2	100	9	9	8	1	0	4	1	1	0	1	0	1	0	1	0	1	0	1	0	1	0	1	0	1	0	1	0	1	0	2
0	0	0	0	0	0	1	1	1	61	3721	4	2	1	3	12000	1	0	2	180	9	9	6	4	0	4	0	1	0	1	0	5	1	1	0	1	0	1	0	1	0	1	0	1	0	1	0	1	0	2
100	100	100	1	1	1	0	1	1	60	3600	5	4	1	3	100000	2	1	2	130	8	8	9	1	0	1	0	1	0	1	0	3	1	1	0	1	0	1	0	3	0	1	0	1	0	1	0	1	0	2
10	20	30	1	1	1	1	1	1	60	3600	5	3	1	2	100000	4	1	2	300	10	8	3	4	0	4	0	2	不知道	2	不知道	4	0	4	0	2	不知道	2	不知道	4	0	1	不知道	1	不知道	4	0	1	不知道	2
10	10	10	1	1	1	0	1	1	60	3600	4	4	1	3	72000	2	1	2	100	8	8	5	4	0	4	0	3	0	1	0	5	1	4	0	1	0	1	0	4	0	4	0	5	1	1	0	1	0	4
0	0	0	0	0	0	1	0	0	60	3600	3	2	0	1	65000	1	1	2	10	10	10	7	4	1	4	0	2	0	1	0	5	1	1	0	2	0	1	0	1	0	1	0	2	0	3	0	4	0	3
0	0	0	0	0	0	0	0	0	60	3600	4	3	0	1	40000	2	1	2	100	9	9	7	3	1	3	1	1	0	1	0	4	1	1	0	1	0	5	0	1	0	1	0	1	0	1	0	1	0	5
0	0	0	0	0	0	1	1	1	60	3600	4	5	1	3	80000	5	1	2	100	7	8	9	1	0	1	0	1	0	1	0	1	0	1	0	1	0	1	0	1	0	1	0	1	0	1	0	1	0	2
0	0	20	0	0	1	1	1	1	59	3481	5	5	1	3	350000	3	1	2	200	10	10	8	3	0	4	0	3	0	3	0	3	不知道	3	不知道	3	0	3	0	3	0	3	0	3	0	3	0	3	0	2
5	5	5	1	1	1	1	1	1	59	3481	4	3	1	3	50000	2	1	2	250	8	7	7	3	0	5	1	3	不知道	3	1	4	1	4	不知道	2	不知道	2	不知道	2	不知道	2	不知道	2	不知道	2	不知道	2	不知道	2
3	4	2	1	1	1	0	1	1	59	3481	1	5	1	2	200000	1	1	2	50	10	10	7	1	0	2	0	1	0	1	1	4	0	1	0	1	0	1	0	1	0	1	0	1	0	1	0	1	0	3
0	0	0	0	0	0	0	1	1	59	3481	5	4	1	3	200000	5	1	2	200	10	10	10	5	0	5	0	5	0	5	0	5	1	5	1	4	0	4	0	4	0	4	0	5	1	4	0	4	0	2
0	0	0	0	0	0	1	1	1	59	3481	4	4	1	3	80000	2	1	2	130	9	9	3	4	0	4	0	2	0	2	0	4	1	2	0	2	0	2	0	2	0	2	0	4	1	2	0	2	0	2
25	30	30	1	1	1	1	0	0	58	3364	3	3	0	1	40000	2	1	2	50	10	9	10	5	1	1	0	1	0	1	0	5	不知道	1	不知道	1	0	1	0	4	0	1	0	1	0	4	0	1	0	4
0	0	0	0	0	0	0	1	1	58	3364	2	4	1	1	100000	6	1	2	240	5	5	5	4	1	4	1	2	0	2	0	4	1	2	0	2	0	2	0	2	0	2	0	2	0	2	0	2	0	4
5	15	20	1	1	1	0	1	1	57	3249	4	4	1	3	150000	4	0	2	83	10	10	10	2	0	4	1	2	0	2	0	4	0	4	1	2	0	2	0	2	0	2	0	4	0	2	0	2	0	2
10	15	20	1	1	1	0	0	0	56	3136	2	2	0	1	75000	4	1	2	0	10	10	8	4	0	4	0	1	0	1	0	4	1	1	1	3	0	1	0	1	0	1	0	1	1	3	0	1	0	4
1.5	4	6.5	1	1	1	1	1	1	56	3136	5	5	1	1	100000	3	1	2	150	9	9	9	4	0	2	0	2	0	2	0	5	1	1	0	1	0	1	0	1	0	1	0	5	1	2	0	2	0	2
0	0	0	0	0	0	0	1	1	56	3136	4	4	1	2	72000	3	1	2	80	9	9	9	3	0	3	0	3	0	2	0	2	1	2	1	2	0	2	0	2	0	2	0	2	0	2	0	2	0	2
0	0	0	0	0	0	0	1	1	56	3136	5	3	1	3	200000	3	1	2	300	10	10	7	4	0	4	0	3	0	1	0	5	1	1	0	1	0	1	0	4	0	1	0	1	0	1	0	1	0	3
0	0	0	0	0	0	0	0	0	56	3136	2	2	0	2	24000	3	1	2	600	10	9	9	4	1	4	1	4	1	4	1	4	1	1	0	1	0	2	0	1	0	1	0	1	0	1	0	1	0	2
0	0	0	0	0	0	1	0	0	56	3136	2	2	0	1	40000	4	1	2	200	9	8	8	1	0	5	1	1	0	1	0	1	0	1	0	1	0	1	0	1	0	1	0	1	0	1	0	1	0	4
50	50	50	1	1	1	0	1	1	55	3025	3	5	1	2	50000	3	1	2	140	8	8	8	2	0	2	0	2	0	2	0	2	0	2	0	2	0	2	0	2	0	2	0	2	0	2	0	2	0	2
30	30	30	1	1	1	1	0	0	55	3025	3	4	0	1	250000	3	1	2	200	9	9	9	3	0	3	0	2	0	2	0	4	1	4	0	1	0	1	0	1	0	1	0	4	1	1	0	1	0	2
0	0	0	0	0	0	1	1	1	55	3025	5	4	1	1	200000	3	1	2	300	9	9	7	3	0	3	0	3	0	4	1	4	1	4	1	2	0	3	0	2	0	2	0	2	0	2	0	2	0	4
10	15	15	1	1	1	1	1	1	54	2916	5	4	1	3	250000	1	0	2	300	10	10	8	4	0	4	1	3	0	4	0	4	1	4	0	2	0	2	0	4	0	2	0	4	0	2	0	2	0	2
10	20	10	1	1	1	0	1	1	54	2916	2	2	1	2	18000	1	1	2	80	7	8	9	3	1	3	0	2	0	2	0	4	1	3	1	2	0	1	0	1	0	1	0	3	1	1	0	2	0	4
0	0	0	0	0	0	1	0	0	54	2916	3	3	0	1	130000	3	1	2	150	8	5	8	2	0	2	0	2	0	2	0	4	1	2	0	2	0	2	0	2	0	2	0	4	1	4	0	2	0	3
0	0	0	0	0	0	1	0	0	54	2916	3	4	0	1	120000	1	1	2	130	10	7	3	4	1	3	1	2	0	2	0	2	0	2	0	2	0	2	0	2	0	2	0	2	0	2	0	2	0	4
0	0	0	0	0	0	0	0	0	54	2916	3	4	0	1	1000000	3	1	2	400	7	9	10	1	0	1	0	2	0	2	0	2	0	2	0	1	0	1	0	2	0	2	0	2	0	2	0	1	0	2
50	50	50	1	1	1	0	1	1	53	2809	4	4	1	3	200000	3	1	2	125	9	10	8	2	0	4	1	1	0	1	0	3	0	3	0	1	0	1	0	3	0	1	0	1	0	1	0	1	0	4
30	30	50	1	1	1	0	1	1	53	2809	3	4	1	3	100000	2	1	2	100	8	5	5	4	1	4	1	1	0	1	0	5	1	5	1	1	0	1	0	1	0	1	0	5	1	1	0	1	0	4
20	30	30	1	1	1	1	1	1	53	2809	4	4	1	3	100000	4	1	2	30	10	10	9	1	0	1	0	1	0	1	0	4	1	1	0	1	0	1	0	1	0	1	0	1	0	1	0	1	0	4
8	15	22	1	1	1	1	1	1	53	2809	6	3	1	3	500000	3	1	2	400	10	10	5	3	0	3	0	3	0	3	0	4	1	4	0	3	0	2	0	3	0	3	0	2	1	2	0	2	0	2
50	70	100	1	1	1	1	0	0	52	2704	4	5	0	1	200000	4	1	2	60	10	10	8	2	0	2	0	4	1	2	0	4	1	2	0	2	0	2	0	2	0	2	0	4	1	2	0	2	0	4
5	7.5	10	1	1	1	0	1	1	52	2704	6	5	1	1	170000	2	0	2	400	8	10	8	4	0	4	0	2	0	1	0	4	1	5	1	2	0	1	0	4	0	2	0	4	0	1	0	1	0	4
2	4	5	1	1	1	0	1	1	52	2704	5	4	1	3	72000	4	1	2	80	9	9	9	2	0	4	0	1	0	1	0	3	1	2	0	2	0	2	0	3	0	2	0	3	1	1	0	1	0	4
20	25	30	1	1	1	0	0.1	0.1	50	2500	6	2	1	2	500000	3	1	2	240	9	9	9	3	0	3	0	2	0	1	0	3	0	3	0	1	0	1	0	3	0	1	0	3	0	1	0	1	0	1
5	5	5	1	1	1	0	0.1	0.1	50	2500	4	4	1	1	80000	3	0	2	200	10	10	10	3	1	3	1	2	0	2	0	2	0	2	0	2	0	2	0	2	0	2	0	2	0	2	0	2	0	4
5	10	15	1	1	1	1	0.3	0.3	48	2304	5	5	1	1	120000	3	1	2	250	9	9	9	4	0	4	0	2	0	2	0	4	0	4	0	4	0	4	0	4	0	1	0	4	0	4	0	4	0	2
5	10	12	1	1	1	0	0.3	0.3	48	2304	5	3	1	1	80000	2	1	2	70	9	9	8	5	0	5	1	1	0	1	0	1	0	1	0	1	0	1	0	1	0	1	0	1	0	1	0	1	0	5
0.6	1.6	2.6	1	1	1	0	0.3	0.3	48	2304	5	4	1	3	60000	4	1	2	150	8	8	3	3	0	2	0	2	0	2	0	2	0	2	0	2	0	2	0	2	0	2	0	2	0	2	0	2	0	2
0	0	0	0	0	0	0	0.3	0.3	48	2304	4	4	1	1	80000	2	1	2	200	8	8	3	4	0	4	1	4	0	4	0	4	1	4	1	4	1	4	1	2	0	4	0	4	1	4	0	4	0	4
0	0	0	0	0	0	1	0.3	0.3	48	2304	5	4	1	1	0	2	0	2	125	8	8	9	4	0	2	0	1	0	1	0	5	0	4	0	1	0	1	0	1	0	1	0	1	0	1	0	1	0	1
100	200	300	1	1	1	1	0.4	0.4	47	2209	6	4	1	3	400000	2	1	2	300	7	9	9	3	0	3	0	1	0	1	0	4	1	4	1	1	0	1	0	1	0	3	0	1	1	1	0	1	0	2
30	40	50	1	1	1	0	0.4	0.4	47	2209	5	5	1	2	700000	3	1	2	260	10	10	5	4	0	4	1	4	0	1	不知道	4	1	4	1	1	0	2	0	1	0	3	0	3	1	1	0	1	0	1
0	0	0	0	0	0	0	0.4	0.4	47	2209	3	5	0	1	50000	3	1	2	400	8	8	3	4	0	4	0	4	0	2	0	4	0	2	0	2	0	4	0	2	0	2	0	2	0	2	0	2	0	2
0	0	0	0	0	0	0	0.4	0.4	47	2209	6	4	1	3	0	3	0	2	100	9	9	8	2	0	2	0	1	0	1	0	4	0	3	1	4	0	2	0	4	0	1	0	1	0	1	0	1	0	2
10	15	20	1	1	1	0	0.5	0.5	46	2116	5	4	1	1	250000	2	1	2	200	8	8	8	1	0	1	0	1	0	1	0	3	1	1	0	1	0	1	0	1	0	3	0	1	0	1	0	1	0	2
0.5	1.2	1.5	1	1	1	1	0.5	0.5	46	2116	5	4	1	2	300000	4	1	2	500	9	9	7	4	0	3	0	1	0	1	0	3	1	3	1	1	0	1	0	4	1	1	0	4	1	1	0	1	0	2
0	0	0	0	0	0	0	0.5	0.5	46	2116	2	5	0	1	800000	2	1	2	90	8	8	3	4	0	4	0	1	0	1	0	4	1	1	0	1	0	1	0	4	0	2	0	1	0	3	0	2	0	4
0	0	0	0	0	0	0	0.5	0.5	46	2116	3	4	0	1	50000	2	1	2	100	8	10	8	3	1	3	1	1	0	1	0	4	1	4	1	1	0	1	0	1	0	1	0	1	0	1	0	1	0	4
10	15	20	1	1	1	0	0.6	0.6	45	2025	4	4	1	3	150000	3	1	2	55	9	9	10	4	0	4	0	1	0	1	0	5	0	5	0	1	0	1	0	1	0	1	0	1	0	1	0	1	0	2
0	0	0	0	0	0	0	0.6	0.6	45	2025	4	4	0	1	50000	1	1	1	0	0	0	0	1	0	1	0	1	0	1	0	1	0	1	0	1	0	1	0	1	0	1	0	1	0	1	0	1	0	4
10	15	20	1	1	1	1	0.7	0	44	1936	4	5	0	1	100000	2	1	2	200	10	10	8	1	0	1	0	1	0	1	0	4	1	3	0	1	0	1	0	1	0	1	0	1	0	1	0	1	0	2
10	11	12	1	1	1	1	0.7	0	44	1936	5	5	1	1	100000	1	0	2	100	8	7	8	3	0	2	0	2	0	1	0	3	0	3	0	2	0	2	0	3	0	1	0	1	0	1	0	1	0	3
0	0	0	0	0	0	0	0.7	0	44	1936	3	4	0	1	50000	3	1	2	50	8	8	8	2	0	2	0	1	0	1	0	2	0	1	0	1	0	1	0	1	0	1	0	1	0	1	0	1	0	2
40	40	40	1	1	1	0	0.8	0.8	43	1849	4	2	0	1	300000	3	1	2	200	8	8	7	3	0	3	0	1	0	1	0	4	1	1	0	1	0	1	0	1	0	1	0	2	1	1	0	1	0	1
5	15	20	1	1	1	0	0.8	0.8	43	1849	6	4	1	3	500000	1	0	2	180	7	7	7	3	0	2	0	2	0	2	0	4	1	2	0	2	0	2	0	2	0	2	0	2	0	2	0	2	0	1
2	5	7	1	1	1	0	0.8	0.8	43	1849	4	4	0	1	100000	3	1	2	370	7	8	7	3	0	4	1	3	不知道	3	不知道	4	1	4	1	2	不知道	2	不知道	2	不知道	2	不知道	2	不知道	2	不知道	2	不知道	4
1	1.5	2	1	1	1	0	0.8	0.8	43	1849	5	5	1	1	1600000	4	1	2	300	9	9	9	4	0	4	0	1	0	4	1	5	1	5	1	4	0	4	0	4	0	1	0	1	1	1	0	4	0	1
0	0	0	0	0	0	1	0.8	0.8	43	1849	5	4	1	1	600000	4	1	2	400	10	10	10	3	1	3	1	3	1	3	0	3	1	3	1	3	0	3	0	3	0	3	1	3	1	3	0	3	0	2
0	0	0	0	0	0	1	0.8	0.8	43	1849	4	4	0	1	55000	3	1	2	550	3	9	3	2	0	4	1	2	0	2	0	4	0	2	0	1	0	1	0	1	0	1	0	1	0	1	0	1	0	1
80	200	200	1	1	1	0	1	1	42	1764	5	3	1	3	70000	3	1	2	160	7	7	9	5	0	4	1	4	0	4	0	4	0	4	0	1	0	1	0	4	0	4	0	4	0	1	0	1	0	3
50	50	50	1	1	1	1	1	1	42	1764	5	4	1	3	200000	1	1	2	300	9	9	8	1	0	1	0	1	0	1	0	5	0	5	0	3	0	1	0	4	0	1	0	5	1	1	0	5	0	2
0	0	0	0	0	0	0	1	1	42	1764	5	4	1	3	150000	5	1	2	166	9	9	7	4	0	4	0	2	0	1	0	4	1	4	0	1	0	1	0	2	0	2	0	4	1	3	0	2	0	2
0	0	0	0	0	0	0	1	1	42	1764	4	4	1	1	100000	3	1	2	200	9	9	9	3	0	3	0	2	0	2	0	3	1	3	0	2	0	2	0	2	0	2	0	2	0	2	0	2	0	2
20	30	40	1	1	1	1	1	1	41	1681	3	5	1	1	60000	2	1	2	60	8	8	10	2	0	2	0	2	0	2	0	4	1	2	0	2	0	2	0	2	0	2	0	4	1	2	0	2	0	4
10	15	20	1	1	1	1	0	0	41	1681	3	4	0	1	80000	3	0	2	100	10	10	8	3	0	3	0	2	0	1	0	4	1	4	1	3	0	2	0	3	0	2	0	3	0	2	0	3	0	4
5	10	15	1	1	1	1	1	1	41	1681	5	4	1	1	70000	5	1	2	250	9	9	7	1	0	5	1	4	0	4	0	5	1	5	0	4	0	1	0	4	0	1	0	1	0	1	0	4	0	1
0	30	30	0	1	1	1	1	1	40	1600	6	3	1	1	600000	4	1	2	300	9	9	9	2	0	1	0	1	0	1	0	5	1	5	0	5	0	5	0	5	0	5	0	5	0	1	0	5	0	4
10	15	20	1	1	1	0	1	1	40	1600	5	5	1	1	200000	3	1	2	350	10	10	10	1	0	1	0	1	0	1	0	2	0	1	0	1	0	1	0	1	0	1	0	1	0	1	0	1	0	1
10	10	10	1	1	1	1	1	1	40	1600	5	2	1	3	300000	3	1	2	200	7	10	8	2	0	2	0	2	0	2	0	2	0	2	0	2	0	2	0	2	0	2	0	2	0	2	0	2	0	1
0	0	0	0	0	0	1	0	0	40	1600	3	4	0	1	10000	4	1	2	40	9	9	9	2	0	2	0	2	0	2	0	3	0	2	0	2	0	2	0	2	0	2	0	2	0	3	0	2	0	2
0	0	0	0	0	0	1	0	0	40	1600	4	4	0	1	100000	3	1	2	300	3	4	3	3	0	3	0	3	0	2	0	4	0	4	0	2	0	2	0	2	0	2	0	4	0	2	0	2	0	2
0	0	0	0	0	0	1	0	0	40	1600	2	4	0	1	65000	1	1	2	30	9	10	8	4	0	4	0	1	0	4	0	3	1	1	0	1	0	1	0	1	0	1	0	4	0	4	0	1	0	4
10	10	10	1	1	1	1	1	1	39	1521	5	5	1	1	300000	3	1	2	100	8	10	10	4	0	5	0	4	0	4	0	5	1	5	0	4	0	4	0	4	0	4	0	2	0	4	0	4	0	4
10	10	10	1	1	1	0	0	0	39	1521	5	3	0	3	100000	3	1	2	200	9	9	9	2	0	2	0	2	0	2	0	5	1	4	0	2	0	2	0	3	0	2	0	5	1	2	0	2	0	2
0	0	0	0	0	0	1	1	1	39	1521	5	3	1	1	60000	6	0	2	200	8	8	6	4	0	4	0	1	0	1	0	4	1	2	0	2	0	1	0	3	0	2	0	2	0	1	0	1	0	2
50	50	50	1	1	1	1	1	1	38	1444	5	4	1	1	450000	6	1	2	200	8	7	8	3	0	2	0	1	0	1	0	4	1	1	0	1	0	1	0	1	0	1	0	3	0	1	0	1	0	1
5	10	20	1	1	1	1	0	0	38	1444	3	3	0	1	50000	4	1	2	200	7	7	7	5	0	4	0	2	0	2	0	4	0	2	0	2	0	2	0	4	0	2	0	2	0	2	0	2	0	4
2	3	4	1	1	1	0	1	1	38	1444	5	3	1	3	120000	3	1	2	200	9	9	9	2	0	2	0	3	0	1	0	5	1	2	0	1	0	1	0	5	0	4	0	2	1	2	0	1	0	2
100	100	100	1	1	1	0	1	1	37	1369	5	5	1	2	700000	2	1	2	120	8	9	9	5	0	5	0	1	0	5	0	5	1	5	0	2	0	5	0	5	0	5	0	5	0	1	0	1	0	1
20	20	20	1	1	1	1	1	1	37	1369	5	4	1	1	500000	2	1	2	40	10	10	9	2	0	2	0	2	0	2	0	3	1	2	0	2	0	2	0	2	0	2	0	2	0	2	0	2	0	4
50	50	50	1	1	1	0	1	1	36	1296	5	4	1	3	1000000	4	1	2	100	10	10	10	2	0	2	0	2	0	2	0	4	1	2	0	2	0	2	0	2	0	2	0	4	1	2	0	2	0	4
20	30	40	1	1	1	0	1	1	36	1296	6	3	1	1	300000	6	1	2	200	10	9	6	2	0	3	0	2	0	2	0	4	1	2	0	1	0	1	0	1	0	1	0	4	1	3	0	1	0	1
20	20	20	1	1	1	0	0	0	36	1296	5	4	0	1	100000	3	1	2	100	8	8	8	2	0	2	0	2	0	2	0	3	1	2	0	2	0	2	0	2	0	2	0	2	0	2	0	2	0	4
10	15	20	1	1	1	0	0	0	36	1296	5	2	0	1	500000	1	0	2	350	8	8	8	2	0	2	0	2	0	2	0	2	0	2	0	2	0	2	0	2	0	2	0	2	0	2	0	2	0	4
10	10	10	1	1	1	0	1	1	36	1296	4	5	1	3	200000	3	1	2	200	8	8	6	2	0	2	0	2	0	2	0	4	1	2	0	2	0	2	0	3	0	2	0	3	0	2	0	2	0	4
0	0	0	0	0	0	1	0	0	36	1296	5	3	0	1	650000	5	1	2	120	9	9	9	2	0	2	0	2	0	2	0	2	0	2	0	3	0	3	0	3	0	2	0	3	0	3	0	3	0	2
0	0	0	0	0	0	0	1	1	36	1296	4	3	1	1	100000	2	1	2	200	10	10	10	1	0	1	0	1	0	1	0	1	0	1	0	1	0	1	0	1	0	1	0	1	0	1	0	1	0	4
100	150	150	1	1	1	1	1	1	35	1225	5	3	1	3	250000	2	1	2	100	8	8	8	2	0	2	0	1	0	2	0	4	1	2	0	1	0	1	0	4	0	1	0	1	0	1	0	1	0	2
30	40	50	1	1	1	1	1	1	35	1225	5	4	1	3	120000	2	1	2	10	10	10	10	2	0	2	0	2	0	2	0	2	1	2	0	2	0	2	0	2	0	2	0	2	1	2	0	2	0	2
10	20	20	1	1	1	1	0	0	34	1156	3	4	0	1	400000	4	1	2	130	8	8	8	1	0	1	0	1	0	1	0	1	不知道	1	不知道	1	0	1	0	1	0	1	0	1	0	1	0	1	0	4
5	10	20	1	1	1	1	1	1	34	1156	5	4	1	3	400000	2	1	2	180	10	10	10	3	0	4	0	1	0	1	0	4	1	4	1	1	0	1	0	4	0	1	0	4	1	1	0	1	0	2
0	0	0	0	0	0	1	1	1	34	1156	5	5	1	3	200000	6	1	2	300	10	10	9	4	1	4	1	4	1	2	1	5	1	5	0	1	0	1	0	1	0	1	0	5	1	1	0	1	0	2
0	0	0	0	0	0	0	0	0	34	1156	4	3	0	1	100000	4	1	2	350	9	9	9	1	0	1	0	1	0	1	0	4	1	1	0	1	0	1	0	1	0	1	0	1	0	1	0	1	0	2
150	150	150	1	1	1	0	0	0	33	1089	4	4	0	1	100000	4	1	2	250	6	6	1	4	0	4	0	4	0	1	0	1	0	1	0	1	0	1	0	1	0	1	0	1	0	1	0	1	0	1
50	50	50	1	1	1	1	1	1	33	1089	6	4	1	3	400000	2	1	2	200	8	8	8	2	0	2	0	2	0	2	0	3	0	2	0	2	0	2	0	2	0	2	0	2	0	2	0	2	0	2
30	40	50	1	1	1	1	0	0	33	1089	2	4	0	1	40000	1	1	2	180	6	7	5	2	0	2	0	2	0	2	0	4	0	2	0	2	0	2	0	2	0	2	0	2	0	2	0	2	0	3
10	15	20	1	1	1	1	1	1	33	1089	6	4	1	3	550000	2	1	2	300	10	10	9	3	0	3	0	1	0	1	0	4	0	3	0	1	0	1	0	3	0	1	0	3	不知道	3	0	3	0	1
2	2	2	1	1	1	1	1	1	33	1089	6	4	1	1	200000	1	1	2	100	7	7	7	1	0	1	0	1	0	1	0	5	1	5	0	1	0	1	0	1	0	1	0	1	0	1	0	1	0	2
50	50	50	1	1	1	0	1	1	32	1024	5	4	1	3	150000	3	0	2	200	9	9	9	2	0	2	0	2	0	2	0	2	0	2	0	2	0	2	0	4	0	2	0	2	0	2	0	2	0	2
30	30	30	1	1	1	1	1	1	32	1024	4	5	1	2	70000	2	1	2	110	9	9	9	3	0	3	0	2	0	2	0	2	0	2	0	2	0	2	0	3	0	3	0	2	0	2	0	2	0	4
20	20	20	1	1	1	1	1	1	32	1024	6	4	1	1	300000	2	1	2	200	8	8	10	2	0	2	0	2	0	2	0	2	0	2	0	2	0	2	0	2	0	2	0	2	0	2	0	2	0	2
10	15	20	1	1	1	1	1	1	32	1024	6	3	1	3	350000	2	0	2	70	8	8	8	4	0	4	0	2	0	2	0	4	1	4	0	4	0	1	0	4	0	1	0	3	0	4	0	4	0	2
5	7.5	10	1	1	1	0	1	1	32	1024	4	1	1	1	700000	4	0	2	200	8	10	6	1	0	1	0	1	0	1	0	4	1	1	0	1	0	1	0	1	0	1	0	4	0	1	0	1	0	5
0	0	0	0	0	0	1	1	1	32	1024	5	5	1	3	200000	3	0	2	200	10	10	10	1	0	1	0	1	0	1	0	4	1	1	0	1	0	1	0	4	0	1	0	1	0	1	0	1	0	4
0	0	0	0	0	0	1	0	0	32	1024	3	4	0	1	100000	4	1	2	80	8	8	3	3	0	3	0	1	0	1	0	2	0	1	0	1	0	1	0	1	0	1	0	1	0	1	0	1	0	2
10	15	20	1	1	1	0	1	1	31	961	5	3	1	2	300000	2	1	2	50	3	3	98	1	0	1	0	1	0	1	0	4	不知道	3	不知道	1	0	4	0	1	0	1	0	1	0	1	0	1	0	1
10	15	15	1	1	1	0	1	1	31	961	5	3	1	1	100000	1	0	2	40	10	10	9	2	0	2	0	2	0	2	0	3	1	2	0	2	0	2	0	2	0	2	0	2	0	2	0	2	0	4
0	0	0	0	0	0	1	0	0	31	961	6	5	0	1	200000	1	0	2	50	7	7	7	2	0	2	0	3	0	3	0	4	1	4	0	3	0	4	0	4	0	2	0	4	1	4	0	3	0	4
100	100	100	1	1	1	1	0	0	29	841	5	3	0	1	200000	1	1	2	50	8	8	7	2	0	2	0	2	0	2	0	2	0	2	0	2	0	2	0	2	0	2	0	2	0	2	0	2	0	1
20	30	40	1	1	1	0	0	0	28	784	4	5	0	1	150000	3	0	2	100	8	8	8	3	1	3	0	3	0	3	0	4	1	4	1	3	0	3	0	3	0	2	0	4	0	2	0	2	0	2
5	7	10	1	1	1	1	1	1	28	784	5	2	1	3	170000	3	0	2	100	9	10	9	4	0	4	0	3	0	3	0	3	1	3	0	1	0	1	0	4	0	1	0	2	0	1	0	1	0	2
0	0	0	0	0	0	1	0	0	28	784	4	5	0	2	200000	4	0	2	400	7	8	8	1	0	1	0	1	0	1	0	5	1	3	0	1	0	1	0	1	0	1	0	1	0	1	0	1	0	2
30	50	100	1	1	1	0	1	1	27	729	5	4	1	1	80000	3	0	2	90	9	9	9	1	0	4	1	1	0	1	0	1	0	1	0	3	0	1	0	1	0	1	0	1	0	1	0	1	0	4
10	15	20	1	1	1	1	1	1	27	729	5	4	1	3	500000	1	0	2	200	10	9	5	4	0	1	0	3	0	4	0	4	1	1	0	1	0	1	0	4	0	3	0	1	1	1	0	1	0	2
2	3	4	1	1	1	1	1	1	27	729	5	3	1	3	200000	2	0	2	70	7	8	5	2	0	2	0	2	0	2	0	2	0	2	0	2	0	2	0	2	0	4	0	4	0	2	0	2	0	4
10	15	20	1	1	1	1	0	0	26	676	5	2	0	1	100000	2	0	2	60	9	9	5	5	0	5	1	5	0	3	0	5	1	5	1	5	0	5	0	5	0	3	0	3	1	5	1	5	0	1
5	15	20	1	1	1	1	1	1	25	625	5	4	1	3	200000	3	0	2	65	9	9	9	1	0	1	0	1	0	1	0	4	1	1	0	1	0	1	0	1	0	1	0	4	1	1	0	1	0	2
200	200	200	1	1	1	1	0	0	24	576	4	5	0	1	120000	1	0	2	150	8	10	10	1	0	1	0	1	0	1	0	2	0	2	0	1	0	1	0	1	0	1	0	1	0	1	0	1	0	2
50	60	70	1	1	1	0	1	1	24	576	5	5	1	2	250000	1	0	2	100	10	9	8	1	0	1	0	3	0	1	0	1	0	1	0	1	0	1	0	1	0	1	0	1	0	1	0	3	0	2
0	0	0	0	0	0	1	1	1	22	484	5	2	1	3	700000	4	0	2	474	7	5	5	2	0	2	0	1	0	1	0	2	0	1	0	2	0	2	0	1	0	1	0	2	0	1	0	1	0	4
[truncated: 9 more columns]

## Sheet: middle part
Photovoltaic power is increased by 10 degrees	Photovoltaic power is increased by 15 degrees	Photovoltaic power is increased by 20 degrees	Option 1	Option 2	Option 3	sex	Exposure degree of compulsory education	household registration	age	age squre	Highest education level	in good condition	household registration	Birth registration belongs to	Total household income	How many people live together?	Your current marital status	Who provides electricity?	Monthly electricity consumption of 2017 households	Use safety	Supply stability	Price rationality	Coal to gas	Coal to gas1	Change coal to electricity to understand the situation	Coal to electricity 1	Understanding of high-quality coal-fired substitution	High quality coal burning 1	High-efficiency stove subsidies understand	High-efficiency stove 1	Step electricity price understanding	Ladder price 1	Understanding of peak-valley electricity price	Peak-valley electricity price 1	Photovoltaic poverty alleviation subsidy	Photovoltaic poverty alleviation 1	Understanding of poverty electricity subsidy	Poverty phone 1	Understand the subsidy for electric vehicle purchase.	Electric vehicle 1	Understand the charging of household electric vehicles	Household electric vehicle 1	Natural gas ladder price understanding	Natural gas 1	1 biogas subsidies understand	1 biogas 1	Understanding of photovoltaic poverty alleviation	Photovoltaic poverty alleviation 1	Good air quality approval
5	6	7	1	1	1	1	1	1	87	7569	4	4	1	2	48000	1	0	2	29	10	10	10	2	0	2	0	1	0	2	0	2	0	2	0	2	0	2	0	1	0	1	0	1	0	1	0	1	0	4
20	20	20	1	1	1	0	1	1	82	6724	1	4	1	1	25000	2	1	2	100	8	7	7	1	0	1	0	1	0	1	0	1	0	1	0	1	0	1	0	1	0	1	0	1	0	1	0	1	0	3
0	0	0	0	0	0	0	0	0	81	6561	1	4	0	1	7200	2	1	2	100	7	6	8	2	0	2	0	2	0	2	0	2	0	2	0	2	0	2	0	2	0	2	0	2	0	2	0	2	0	4
1	1	1	1	1	1	1	1	1	77	5929	4	5	1	2	250000	5	1	2	200	8	7	8	4	1	4	1	3	0	2	0	4	1	3	0	2	0	2	0	2	0	3	0	4	1	2	0	2	0	4
0	0	0	0	0	0	0	0	0	76	5776	3	3	0	1	50000	1	0	2	40	7	7	5	3	1	3	0	4	1	1	不知道	4	1	1	不知道	2	0	1	不知道	1	0	1	0	1	0	2	0	1	0	2
50	75	100	1	1	1	1	1	1	74	5476	1	4	1	2	60000	2	1	2	100	10	10	10	3	1	1	0	1	0	1	0	3	1	1	0	1	0	1	0	1	0	1	0	3	1	1	0	1	0	1
0	0	0	0	0	0	0	0	0	74	5476	1	3	0	2	20000	4	1	2	200	9	9	9	5	1	3	0	3	0	3	0	4	1	3	0	3	0	3	0	3	0	3	0	3	0	3	0	3	0	1
0	0	0	0	0	0	1	0	0	73	5329	2	4	0	1	15000	6	1	2	300	9	9	7	5	1	5	1	2	0	1	0	1	0	1	0	1	0	1	0	1	0	2	0	1	0	1	0	1	0	1
0	0	0	0	0	0	0	0	0	70	4900	2	2	0	1	1020	1	0	2	80	5	7	7	3	0	3	0	2	0	2	0	3	1	2	0	2	0	2	0	2	0	2	0	2	0	2	0	2	0	4
0	0	0	0	0	0	1	0	0	70	4900	2	2	0	1	2000	2	1	2	100	9	9	9	1	0	4	1	1	0	1	0	5	1	1	0	1	0	1	0	1	0	1	0	1	0	1	0	1	0	1
20	20	20	1	1	1	1	1	1	69	4761	5	5	1	1	36000	2	1	2	200	9	9	9	1	0	1	0	1	0	1	0	4	0	1	0	1	0	1	0	1	0	1	0	4	0	1	0	1	0	4
0	0	10	0	0	1	0	1	1	69	4761	2	4	1	2	70000	2	1	2	140	8	8	8	4	1	2	0	2	0	2	0	2	0	2	0	2	0	2	0	2	0	2	0	2	0	2	0	2	0	4
0	0	0	0	0	0	1	0	0	69	4761	2	2	0	1	0	2	1	2	80	7	7	7	4	1	4	1	4	1	1	0	3	1	3	1	1	0	1	0	1	0	1	0	4	1	1	0	1	0	4
10	15	20	1	1	1	1	1	1	67	4489	5	4	1	1	50000	2	1	2	143	9	9	9	2	0	2	0	2	0	2	0	3	1	3	1	2	0	2	0	2	0	2	0	2	0	2	0	2	0	2
0	0	0	0	0	0	0	1	1	63	3969	2	4	1	1	60000	2	1	2	80	7	6	6	3	0	3	1	3	0	2	0	4	1	2	1	2	0	2	0	2	0	2	0	2	0	2	0	2	0	2
3	3	3	1	1	1	1	1	1	60	3600	2	4	1	2	70000	2	1	2	300	8	8	5	1	0	1	0	1	0	1	0	1	0	1	0	1	0	1	0	1	0	1	0	1	0	1	0	1	0	1
0	0	0	0	0	0	0	0	0	60	3600	2	3	0	1	80000	4	0	2	230	7	7	5	4	0	4	0	4	1	2	不知道	4	1	2	不知道	1	不知道	1	不知道	1	不知道	1	不知道	4	不知道	2	不知道	1	不知道	1
10	15	20	1	1	1	1	0	0	59	3481	2	5	0	1	60000	2	1	2	40	10	10	10	2	0	2	0	2	0	2	0	3	0	3	0	3	0	3	0	2	0	1	0	1	0	2	0	2	0	5
2	2	2	1	1	1	1	1	1	59	3481	4	5	1	1	200000	4	1	2	150	9	9	9	2	0	2	0	2	0	4	1	4	1	4	1	2	0	2	0	2	0	2	0	2	0	2	0	2	0	4
0	0	0	0	0	0	0	0	0	59	3481	2	3	0	1	200000	11	1	2	120	10	10	10	2	0	2	0	2	0	2	0	3	1	3	1	1	0	3	0	4	1	2	0	1	0	3	0	1	0	3
0	0	0	0	0	0	1	0	0	59	3481	2	4	0	1	40000	5	1	2	500	10	10	10	1	0	1	0	1	0	1	0	1	0	1	0	1	0	1	0	1	0	1	0	1	0	1	0	1	0	4
0	0	0	0	0	0	1	0	0	58	3364	2	3	0	1	10000	2	1	2	180	8	8	8	4	0	4	0	2	0	2	0	4	0	4	0	4	0	4	0	4	0	4	0	4	0	4	0	2	0	5
2	3	4	1	1	1	0	0	0	57	3249	2	5	0	1	50000	2	1	2	100	9	9	10	1	0	1	0	1	0	1	0	4	1	1	0	1	0	1	0	1	0	1	0	1	0	1	0	1	0	1
20	20	20	1	1	1	1	0	0	56	3136	1	4	0	1	100000	3	0	2	400	9	9	4	1	0	1	0	1	0	1	0	1	0	1	0	1	0	1	0	1	0	1	0	1	0	1	0	1	0	1
0	0	0	0	0	0	0	0	0	55	3025	2	4	0	1	500000	3	1	2	140	8	8	8	1	0	1	0	1	0	3	1	3	1	3	1	1	0	1	0	1	0	1	0	1	0	1	0	1	0	2
0	0	0	0	0	0	0	0	0	55	3025	1	5	0	1	50000	6	1	2	110	9	9	10	1	0	1	0	1	0	1	0	5	1	1	0	1	0	1	0	1	0	1	0	1	0	1	0	1	0	1
1	1	1	1	1	1	1	1	1	54	2916	3	4	1	1	60000	4	1	2	120	5	6	5	3	0	4	0	3	1	4	1	3	1	3	0	3	0	3	0	4	0	4	0	3	0	3	0	3	0	2
0	0	0	0	0	0	0	0	0	54	2916	2	1	0	1	50000	3	1	2	145	6	7	8	3	0	3	0	3	0	3	0	3	0	3	0	3	0	3	0	3	0	2	0	2	0	2	0	2	0	5
3	6	10	1	1	1	0	0	0	52	2704	4	3	0	1	30000	3	0	2	17	9	10	10	4	1	2	0	2	0	3	1	4	1	4	1	2	0	2	0	2	0	2	0	4	1	2	0	1	0	4
0	0	0	0	0	0	1	1	1	51	2601	5	5	1	2	40000	2	1	2	200	10	10	10	2	0	2	0	2	0	2	0	5	1	2	0	2	0	2	0	2	0	2	0	5	1	2	0	2	0	3
0	0	0	0	0	0	0	1	1	51	2601	4	5	1	2	70000	2	1	2	200	10	7	10	4	1	1	0	1	0	1	0	4	1	1	0	1	0	1	0	1	0	1	0	4	1	1	0	1	0	2
10	10	10	1	1	1	0	0.1	0.1	50	2500	4	3	0	1	50000	4	1	2	57	10	10	10	2	0	2	0	2	0	2	0	2	0	2	0	2	0	1	0	1	0	1	0	1	0	1	0	1	0	4
1	1	1	1	1	1	1	0.1	0.1	50	2500	3	4	0	2	120000	3	1	2	400	9	9	6	1	0	1	0	1	0	1	0	1	0	1	0	1	0	1	0	1	0	1	0	1	0	1	0	1	0	2
3	6	9	1	1	1	0	0.2	0.2	49	2401	2	5	0	1	50000	5	1	2	70	8	8	8	2	0	2	0	2	0	4	1	4	1	4	1	2	0	2	0	2	0	2	0	2	0	2	0	2	0	2
0	0	0	0	0	0	0	0.2	0.2	49	2401	5	4	1	3	168000	3	1	2	80	8	8	8	2	0	2	0	2	0	2	0	4	1	2	0	2	0	2	0	2	0	2	0	4	0	2	0	2	0	2
0	0	0	0	0	0	1	0.2	0.2	49	2401	3	2	1	2	30000	6	1	2	200	9	9	5	1	0	1	0	1	0	1	0	3	1	1	0	1	0	1	0	1	0	1	0	3	1	1	0	1	0	2
100	100	100	1	1	1	0	0.3	0.3	48	2304	3	5	0	1	30000	4	1	2	600	10	10	4	4	1	4	1	1	0	1	0	4	1	1	0	1	0	1	0	1	0	1	0	1	0	1	0	1	0	2
5	5	5	1	1	1	1	0.4	0.4	47	2209	4	5	1	3	20000	4	1	2	215	10	10	10	1	0	1	0	1	0	1	0	3	1	3	1	1	0	1	0	1	0	1	0	1	0	1	0	1	0	2
5	10	15	1	1	1	0	0.5	0.5	46	2116	2	5	0	1	50000	4	1	2	50	8	8	8	2	0	2	0	2	0	2	0	4	1	4	1	2	0	2	0	2	0	1	0	1	0	1	0	1	0	2
0	0	0	0	0	0	1	0.5	0.5	46	2116	4	4	1	2	150000	3	0	2	150	8	8	6	5	1	3	1	4	1	2	0	3	1	2	0	2	0	2	0	2	0	2	0	3	1	2	0	2	0	1
5	10	10	1	1	1	1	0.6	0.6	45	2025	3	5	0	1	100000	2	1	2	200	10	9	8	1	0	1	0	1	0	1	0	1	0	1	0	1	0	1	0	4	0	2	0	1	0	1	0	1	0	3
10	10	10	1	1	1	1	0.7	0.7	44	1936	4	5	0	1	120000	5	1	2	400	8	8	6	2	0	2	0	2	0	2	0	3	1	2	0	2	0	2	0	2	0	2	0	2	0	2	0	2	0	1
1	2	3	1	1	1	0	0.7	0.7	44	1936	3	4	0	1	50000	4	1	2	143	10	10	10	2	0	2	0	4	1	1	0	3	0	3	0	1	0	2	0	1	0	1	0	1	0	1	0	1	0	4
0	0	0	0	0	0	1	0.8	0.8	43	1849	3	4	0	1	50000	5	1	2	150	9	8	4	4	1	4	1	3	0	3	0	4	1	4	1	2	0	2	0	2	0	2	0	3	0	2	0	3	0	4
150	50	0	1	1	0	1	1	1	42	1764	5	5	1	2	120000	3	1	2	400	8	7	5	2	0	2	0	2	0	2	0	4	1	4	1	2	0	2	0	2	0	2	0	2	0	2	0	2	0	1
5	5	5	1	1	1	1	0	0	40	1600	3	5	0	1	40000	3	1	2	65	10	8	8	1	0	2	0	1	0	1	0	2	1	2	1	1	0	3	0	1	0	1	0	1	0	2	0	1	0	2
0	0	0	0	0	0	0	1	1	40	1600	4	4	1	1	100000	2	1	2	130	6	7	7	4	1	4	1	3	0	3	0	4	1	4	1	2	0	2	0	2	0	2	0	4	1	2	0	2	0	4
0	0	0	0	0	0	1	1	1	40	1600	5	5	1	2	160000	3	1	2	500	9	9	5	1	0	1	0	1	0	1	0	4	1	2	0	1	0	1	0	1	0	1	0	1	0	1	0	1	0	1
0	0	7	0	0	1	1	1	1	37	1369	4	3	1	2	96000	3	1	2	50	6	6	6	3	0	2	0	2	0	2	0	4	1	2	0	2	0	2	0	4	0	2	0	4	0	2	0	2	0	2
0	0	0	0	0	0	0	1	1	37	1369	4	4	1	3	36000	5	1	2	143	10	10	10	1	0	1	0	1	0	1	0	1	0	1	0	1	0	1	0	1	0	1	0	1	0	1	0	1	0	4
0	0	0	0	0	0	0	0	0	36	1296	4	3	0	1	180000	3	1	2	70	7	7	5	3	0	1	0	1	0	2	0	4	1	2	0	2	0	2	0	2	0	2	0	3	0	2	0	2	0	2
0	0	0	0	0	0	0	0	0	36	1296	5	5	0	1	80000	6	1	2	500	9	9	6	2	0	2	0	2	0	2	0	4	1	2	0	2	0	2	0	2	0	2	0	2	0	2	0	2	0	2
0	0	0	0	0	0	1	1	1	35	1225	5	4	1	3	156000	2	1	2	200	7	7	7	4	0	4	0	3	0	2	0	4	1	2	0	2	0	2	0	4	0	2	0	4	0	2	0	2	0	2
10	15	20	1	1	1	0	1	1	34	1156	1	4	1	3	130000	3	1	2	500	8	8	7	4	1	3	0	3	0	3	0	3	0	3	0	3	0	3	0	3	0	3	0	3	0	3	0	3	0	2
1	1.5	2	1	1	1	1	1	1	31	961	5	5	1	2	80000	2	1	2	70	9	9	8	1	0	1	0	1	0	4	1	4	1	4	1	1	0	1	0	1	0	1	0	1	0	1	0	1	0	4
0	0	0	0	0	0	0	0	0	30	900	4	5	0	1	40000	4	1	2	110	9	9	4	1	0	1	0	1	0	1	0	5	1	1	0	1	0	1	0	1	0	1	0	1	0	1	0	1	0	1
2	2	5	1	1	1	0	0	0	29	841	4	5	0	1	0	5	1	2	20	6	6	7	3	1	3	0	4	0	2	0	4	0	4	0	3	0	4	0	3	0	4	0	4	0	3	0	3	0	2
1	1	1	1	1	1	1	0	0	29	841	4	4	0	1	50000	3	0	2	120	7	7	8	3	1	3	1	2	0	2	0	4	1	4	1	2	0	2	0	2	0	2	0	4	1	1	0	1	0	4
10	15	20	1	1	1	1	1	1	28	784	6	4	1	3	100000	2	0	2	300	8	7	8	4	1	3	0	3	0	2	0	4	0	2	0	2	0	2	0	2	0	2	0	2	0	2	0	2	0	2
5	7.5	10	1	1	1	0	0	0	28	784	3	5	0	1	40000	2	1	2	150	9	7	8	1	0	2	0	2	0	2	0	4	1	2	0	2	0	2	0	2	0	2	0	2	0	2	0	2	0	2
0	0	0	0	0	0	1	1	1	28	784	5	5	1	2	80000	3	0	2	150	8	8	7	2	0	2	0	2	0	2	0	3	1	2	不知道	2	不知道	2	0	3	0	2	0	2	0	2	0	2	0	4
0	0	0	0	0	0	0	1	1	28	784	5	5	1	2	100000	1	0	2	200	10	10	10	1	0	1	0	1	0	1	0	4	1	1	0	1	0	1	0	1	0	1	0	1	0	1	0	1	0	1
0	0	0	0	0	0	1	1	1	27	729	5	5	1	2	50000	3	0	2	100	7	7	7	4	0	4	不知道	3	0	2	0	4	1	4	1	2	0	2	0	2	0	2	0	4	1	2	0	2	0	2
3	5	8	1	1	1	0	0	0	26	676	4	5	0	1	40000	5	0	2	180	9	9	9	2	0	2	0	3	1	3	1	4	1	4	1	2	0	2	0	1	0	1	0	1	0	1	0	1	0	4
0	0	0	0	0	0	0	0	0	25	625	5	4	0	1	60000	6	0	2	300	9	8	8	1	0	1	0	1	0	1	0	4	1	1	0	1	0	1	0	1	0	1	0	1	0	1	0	1	0	1
0	0	0	0	0	0	0	1	1	94	8836	1	1	1	1	50000	2	0	2	100	4	5	6	4	0	4	0	3	0	2	0	4	0	4	0	2	0	2	0	4	0	5	0	3	0	2	0	4	0	4
10	10	10	1	1	1	0	0	0	92	8464	2	4	0	1	30000	2	1	2	80	8	8	8	2	0	2	0	2	0	2	0	3	1	3	1	2	0	2	0	2	0	2	0	2	0	2	0	2	0	4
0	0	0	0	0	0	0	1	1	92	8464	2	4	1	1	40000	3	0	2	120	8	8	5	1	0	1	0	1	0	1	0	4	1	1	0	1	0	1	0	1	0	1	0	1	0	1	0	1	0	4
0	0	0	0	0	0	0	1	1	89	7921	2	1	1	1	24000	1	0	2	30	5	5	4	1	0	1	0	1	0	1	0	1	0	1	0	1	0	1	0	1	0	1	0	1	0	1	0	1	0	2
0	0	0	0	0	0	0	1	1	88	7744	1	5	1	1	24000	1	0	2	160	10	10	6	1	0	1	0	1	0	1	0	1	0	2	0	1	0	1	0	1	0	1	0	1	0	1	0	1	0	2
0	0	0	0	0	0	0	1	1	86	7396	1	2	1	3	20000	2	1	2	200	5	6	5	4	1	4	0	2	0	2	1	4	0	2	0	2	0	2	0	2	0	2	0	2	0	2	0	2	0	4
10	10	10	1	1	1	0	1	1	85	7225	1	2	1	1	75000	1	0	2	170	5	8	8	4	0	4	0	2	0	1	1	1	0	1	0	1	0	1	0	1	0	1	0	1	0	1	0	1	0	1
20	20	20	1	1	1	0	1	1	84	7056	5	4	1	1	600000	3	0	2	10	9	9	9	3	0	3	0	3	0	3	1	3	0	3	0	3	0	3	0	3	0	3	0	3	0	3	0	3	0	4
0	0	0	0	0	0	1	1	1	84	7056	3	3	1	3	60000	2	1	2	210	10	10	9	2	0	2	0	2	0	2	0	2	1	2	0	2	0	2	0	2	0	2	0	2	1	2	0	2	0	4
0	0	0	0	0	0	0	1	1	82	6724	3	2	1	1	30000	3	1	2	80	9	8	5	1	0	1	0	1	0	1	0	1	0	1	0	1	0	1	0	1	0	1	0	1	0	1	0	1	0	2
0	0	0	0	0	0	1	1	1	80	6400	5	3	1	3	120000	2	1	2	200	8	8	8	1	0	1	0	1	0	1	0	4	1	1	0	1	0	1	0	1	0	1	0	4	1	1	0	1	0	4
10	10	10	1	1	1	1	0	0	79	6241	3	3	0	1	34620	2	1	2	100	10	10	10	1	0	1	0	1	0	1	0	1	0	1	0	1	0	1	0	1	0	1	0	1	0	1	0	1	0	4
2	2	2	1	1	1	1	1	1	77	5929	2	1	1	1	30000	2	1	2	300	9	9	5	1	0	1	0	1	0	1	0	4	1	1	0	1	0	1	0	1	0	1	0	1	0	1	0	1	0	4
0	0	0	0	0	0	0	1	1	77	5929	2	3	1	3	30000	2	1	2	120	8	8	7	1	0	1	0	1	0	1	0	3	1	1	0	1	0	1	0	1	0	1	0	2	0	1	0	1	0	2
10	10	10	1	1	1	0	1	1	76	5776	4	4	1	1	10000	1	0	2	200	8	8	8	1	0	1	0	1	0	1	0	2	0	2	0	1	0	1	0	1	0	1	0	2	0	2	0	1	0	4
10	15	20	1	1	1	1	1	1	75	5625	4	3	1	3	100000	2	1	2	240	8	8	9	1	0	1	0	1	0	1	0	4	1	2	0	1	0	1	0	1	0	1	0	1	0	1	0	1	0	2
1	1	2	1	1	1	1	1	1	75	5625	5	3	1	1	78000	2	1	2	110	9	9	9	3	0	3	0	4	0	2	0	3	0	2	0	2	0	2	0	2	0	2	0	2	0	2	0	2	0	4
1	1	1	1	1	1	0	1	1	75	5625	3	3	1	2	30000	1	0	2	160	9	9	8	2	0	1	0	1	0	1	0	3	0	1	0	1	0	2	0	2	0	1	0	1	0	1	0	1	0	4
0	0	0	0	0	0	0	1	1	74	5476	3	3	1	3	26400	2	1	2	120	9	9	6	2	0	2	0	2	0	2	0	3	0	2	0	2	0	2	0	2	0	2	0	2	0	2	0	2	0	4
0	0	0	0	0	0	1	1	1	73	5329	2	3	1	1	50000	5	1	2	200	6	6	5	1	0	1	0	1	0	1	0	1	0	1	0	1	0	1	0	1	0	1	0	1	0	1	0	1	0	2
0	0	0	0	0	0	0	1	1	72	5184	2	5	1	1	78000	2	1	2	200	10	9	5	3	0	3	0	2	0	2	0	2	0	2	0	2	0	2	0	2	0	2	0	2	0	2	0	2	0	3
0	0	0	0	0	0	0	0	0	72	5184	3	2	0	1	30000	3	1	2	100	8	8	7	1	0	1	0	1	0	1	0	1	0	1	0	1	0	1	0	1	0	1	0	1	0	2	0	1	0	4
5	5	5	1	1	1	1	1	1	71	5041	1	3	1	3	21000	1	0	2	50	8	9	6	1	0	1	0	1	0	1	0	2	1	2	0	1	0	1	0	1	0	1	0	3	1	1	0	1	0	4
5	10	15	1	1	1	1	1	1	70	4900	5	4	1	3	83000	1	1	2	83	6	8	7	1	1	1	1	1	1	1	0	3	1	1	1	1	0	1	0	1	0	1	0	1	0	1	0	1	0	4
0	0	0	0	0	0	0	0	0	70	4900	1	4	0	1	20000	2	1	2	100	4	3	5	2	0	1	0	2	0	2	0	2	0	1	0	1	0	1	0	2	0	2	0	2	0	3	0	1	0	4
0	0	0	0	0	0	1	1	1	70	4900	4	3	1	1	40000	4	1	2	100	7	10	7	2	1	2	0	2	0	2	0	5	1	1	0	1	0	1	0	1	0	1	0	2	1	1	0	1	0	2
10	20	25	1	1	1	0	1	1	69	4761	3	4	1	1	36000	2	1	2	200	8	9	8	1	0	1	0	1	0	1	0	3	0	1	0	1	0	3	0	1	0	1	0	1	0	1	0	1	0	4
0	0	0	0	0	0	1	1	1	69	4761	5	4	1	3	50000	3	1	2	200	8	8	8	3	0	3	0	2	0	2	0	2	0	2	0	2	0	2	0	2	0	2	0	2	0	2	0	2	0	4
0	0	0	0	0	0	0	0	0	69	4761	2	4	0	1	48000	2	1	2	66	9	9	7	1	0	1	0	1	0	1	0	1	0	1	0	2	0	1	0	1	0	1	0	1	0	1	0	2	0	4
0	0	0	0	0	0	0	0	0	68	4624	2	3	0	1	5500	2	1	2	50	10	10	10	1	0	1	0	1	0	1	0	1	1	1	0	1	0	1	0	1	0	1	0	1	0	1	0	1	0	4
10	15	20	1	1	1	0	1	1	67	4489	5	3	1	1	70000	2	1	2	200	7	7	7	3	0	3	0	2	0	3	0	4	0	4	0	2	0	2	0	2	0	4	0	4	0	4	0	3	0	4
5	10	15	1	1	1	1	1	1	67	4489	3	4	1	1	40000	2	1	2	140	10	10	9	4	1	4	1	4	0	1	0	4	1	1	0	1	0	1	0	1	0	1	0	1	0	1	0	1	0	4
0	0	0	0	0	0	1	1	1	67	4489	2	2	1	3	60000	2	1	2	70	7	8	1	2	0	2	0	2	0	2	0	4	0	2	0	2	0	2	0	2	0	2	0	2	0	2	0	2	0	2
0	0	0	0	0	0	1	1	1	67	4489	3	4	1	2	60000	3	1	2	100	5	6	8	1	0	1	0	1	0	1	0	3	0	1	0	1	0	1	0	1	0	1	0	1	0	1	0	1	0	4
0	0	0	0	0	0	1	0	0	67	4489	2	2	0	1	18000	1	0	2	40	8	8	8	1	0	1	0	1	0	1	0	1	0	1	0	1	0	1	0	1	0	1	0	1	0	1	0	1	0	4
0	0	0	0	0	0	1	1	1	65	4225	4	4	1	1	60000	2	1	2	3	8	10	8	2	0	2	0	2	0	2	0	4	1	4	0	2	0	2	0	4	0	2	0	2	0	4	0	4	0	3
10	10	10	1	1	1	1	1	1	64	4096	1	4	1	1	35000	2	1	2	80	7	10	6	3	0	2	1	2	0	4	0	4	1	2	1	1	0	2	0	1	0	1	0	2	1	2	0	1	0	4
2	4	6	1	1	1	1	1	1	64	4096	5	4	1	2	150000	3	1	2	260	8	8	4	3	1	3	1	3	0	1	0	3	1	1	0	1	0	1	0	1	0	1	0	1	0	1	0	1	0	2
0	0	0	0	0	0	0	1	1	64	4096	2	5	1	1	20000	2	1	2	30	10	9	9	2	0	2	0	3	0	1	0	4	1	3	0	1	0	3	0	2	0	1	0	4	0	2	0	1	0	4
0	0	0	0	0	0	0	0	0	64	4096	4	2	0	1	60000	4	0	2	165	9	9	8	2	0	1	0	1	0	1	0	4	1	1	0	1	0	1	0	1	0	1	0	2	1	1	0	1	0	4
30	30	30	1	1	1	0	1	1	63	3969	4	5	1	3	80000	2	1	2	400	9	8	9	4	0	4	0	2	0	2	1	4	0	3	0	2	0	2	0	1	0	1	0	1	0	1	0	1	0	4
1	1	1	1	1	1	0	1	1	63	3969	3	4	1	3	50000	2	1	2	200	8	10	10	1	0	1	0	1	0	1	0	2	1	2	1	1	0	2	0	1	0	1	0	2	1	1	0	1	0	2
0	0	0	0	0	0	1	1	1	63	3969	4	3	1	3	30000	2	1	2	240	10	10	7	5	1	1	不知道	1	不知道	2	0	5	1	1	0	1	不知道	1	0	1	0	4	0	1	0	1	0	1	0	5
10	15	20	1	1	1	0	1	1	62	3844	3	4	1	3	40000	2	1	2	150	9	9	9	3	1	3	0	4	0	5	1	5	1	3	0	3	0	3	0	3	0	3	0	5	1	2	0	2	0	4
5	10	15	1	1	1	0	1	1	62	3844	3	4	1	3	30000	1	0	2	150	8	8	7	1	0	1	0	1	0	1	0	2	0	1	0	1	0	1	0	1	0	1	0	1	0	1	0	1	0	4
10	10	10	1	1	1	1	1	1	62	3844	4	5	1	1	30000	2	1	2	140	5	8	8	4	0	4	0	1	0	1	0	4	1	4	1	1	1	1	1	1	1	1	1	4	1	4	0	1	0	4
0	0	0	0	0	0	0	1	1	62	3844	2	3	1	3	40000	2	1	2	100	7	9	10	1	0	3	0	3	0	3	0	4	0	4	0	4	0	1	0	4	0	1	0	4	0	1	0	4	0	4
0	0	0	0	0	0	0	0	0	62	3844	2	3	0	1	20000	3	1	2	80	10	10	8	1	0	1	0	3	0	2	0	4	1	3	0	1	0	1	0	2	0	1	0	2	0	2	0	2	0	5
0	0	0	0	0	0	0	1	1	62	3844	5	4	1	3	25000	1	0	2	140	8	9	5	4	1	2	0	3	0	1	0	4	0	1	0	1	0	1	0	1	0	1	0	2	0	1	0	1	0	4
0	0	0	0	0	0	1	0	0	62	3844	4	4	0	1	70000	2	1	2	250	7	7	7	1	0	1	0	1	0	1	0	4	0	1	0	1	0	1	0	1	0	1	0	1	0	1	0	1	0	5
0	0	0	0	0	0	0	1	1	62	3844	3	2	1	3	48000	2	1	2	140	10	10	7	1	0	1	0	1	0	1	0	4	1	1	0	1	0	1	0	1	0	1	0	1	0	1	0	1	0	2
0	0	0	0	0	0	1	1	1	61	3721	4	1	1	3	44400	3	0	2	195	8	8	5	2	0	2	0	2	0	2	0	4	1	2	0	2	0	2	0	2	0	2	0	4	1	2	0	2	0	2
50	50	50	1	1	1	0	0	0	60	3600	3	4	0	1	30000	2	1	2	100	8	8	8	2	0	2	0	2	0	2	0	4	0	4	0	2	0	2	0	2	0	4	0	4	0	3	0	2	0	2
20	20	20	1	1	1	0	1	1	60	3600	4	2	1	1	100000	2	1	2	200	10	9	9	2	0	2	0	2	0	2	0	1	0	2	0	2	0	1	0	3	0	3	0	3	1	1	0	4	0	2
0	0	0	0	0	0	0	1	1	60	3600	4	2	1	2	100000	2	1	2	1000	9	9	9	1	0	1	0	1	0	1	0	4	1	1	0	1	0	1	0	1	0	1	0	3	0	1	0	1	0	2
0	0	0	0	0	0	0	1	1	60	3600	4	4	1	3	30000	1	0	2	70	6	8	6	2	1	2	1	2	0	2	0	5	1	1	0	2	0	1	0	1	0	1	0	2	1	1	0	1	0	4
0	0	0	0	0	0	1	1	1	60	3600	4	5	1	3	60000	3	1	2	180	9	10	9	2	0	2	0	1	0	1	0	3	1	1	0	1	0	1	0	1	0	1	0	1	0	1	0	1	0	4
0	0	0	0	0	0	1	0	0	60	3600	3	4	0	1	20000	2	1	2	160	9	9	5	1	0	1	0	1	0	1	0	3	0	1	0	1	0	1	0	1	0	1	0	1	0	1	0	1	0	4
0	0	0	0	0	0	0	0	0	60	3600	2	2	0	1	4000	3	1	2	60	9	8	9	1	0	1	0	2	0	1	0	2	0	1	0	1	0	1	0	1	0	1	0	1	0	1	0	1	0	4
0	0	0	0	0	0	0	1	1	58	3364	3	3	1	1	40000	1	0	2	100	5	8	5	4	1	2	0	2	0	2	0	4	1	2	0	2	0	2	0	2	0	2	0	4	1	2	0	2	0	1
0	0	0	0	0	0	1	0	0	58	3364	3	3	0	1	18000	2	1	2	120	8	8	8	2	0	2	0	2	0	2	0	3	0	2	0	2	0	3	0	2	0	2	0	2	0	2	0	2	0	4
0	0	0	0	0	0	1	0	0	58	3364	3	4	0	1	20000	3	1	2	50	9	8	8	2	0	2	0	3	0	2	0	3	1	2	0	2	0	2	0	2	0	2	0	2	0	2	0	2	0	4
0	0	0	0	0	0	0	0	0	58	3364	2	3	0	1	40000	2	1	2	200	10	8	7	1	0	1	0	1	0	1	0	4	1	1	不知道	1	不知道	1	不知道	2	0	1	不知道	1	0	1	0	1	0	4
5	5	5	1	1	1	1	1	1	57	3249	3	3	1	3	15000	1	0	2	40	8	8	8	2	0	2	0	1	0	1	0	4	1	4	1	2	0	3	0	1	0	1	0	1	0	1	0	1	0	2
0	0	0	0	0	0	0	1	1	57	3249	3	4	1	3	30000	2	1	2	100	8	8	8	2	0	2	0	2	0	2	0	4	1	2	0	2	0	2	0	2	0	2	0	3	1	2	0	2	0	4
0	0	0	0	0	0	0	0	0	56	3136	3	5	0	1	30000	2	1	2	50	8	9	5	1	0	1	0	1	0	1	0	1	0	1	0	1	0	1	0	1	0	1	0	1	0	1	0	1	0	2
3	5	5	1	1	1	0	1	1	55	3025	4	4	1	1	60000	2	1	2	100	8	8	7	2	0	1	0	1	0	1	0	4	1	4	1	1	0	2	0	3	0	1	0	4	1	1	0	1	0	4
0	0	0	0	0	0	0	1	1	55	3025	3	3	1	1	45000	2	1	2	40	5	5	8	1	0	1	0	1	0	1	0	1	0	1	0	1	0	1	0	1	0	1	0	1	0	1	0	1	0	2
10	10	10	1	1	1	0	0	0	54	2916	3	2	0	2	50000	3	1	2	60	5	5	6	2	0	2	0	1	0	2	0	4	1	4	1	2	0	3	0	2	0	1	0	4	1	3	0	2	0	1
3	4	5	1	1	1	0	0	0	54	2916	3	3	0	1	100000	4	0	2	200	8	8	5	1	0	1	0	1	0	1	0	2	0	1	0	1	0	1	0	1	0	1	0	1	0	1	0	1	0	4
50	50	50	1	1	1	0	1	1	53	2809	4	3	1	3	30000	4	1	2	200	10	8	8	1	0	1	0	1	0	1	0	3	0	1	0	1	0	1	0	3	0	1	0	1	0	1	0	1	0	1
10	13	15	1	1	1	1	1	1	53	2809	4	4	1	1	40000	2	1	2	400	8	8	8	2	0	2	0	1	0	1	0	3	0	3	0	3	0	3	0	3	0	2	0	3	0	3	0	3	0	4
10	10	10	1	1	1	1	0	0	53	2809	4	4	0	1	30000	3	1	2	140	10	10	10	4	1	4	0	4	0	2	0	4	1	4	1	4	0	4	0	4	0	4	0	4	1	4	0	2	0	4
0	0	0	0	0	0	1	1	1	53	2809	3	1	1	1	21600	3	1	2	120	9	9	4	3	0	3	0	3	0	2	0	2	0	2	0	2	0	2	0	2	0	2	0	2	0	2	0	2	0	3
20	20	20	1	1	1	1	1	1	52	2704	6	4	1	2	80000	2	1	2	200	10	10	8	2	0	2	0	1	0	1	0	4	0	4	0	1	0	1	0	1	0	1	0	1	0	1	0	1	0	4
5	10	15	1	1	1	0	1	1	52	2704	5	5	1	1	80000	3	1	2	200	6	8	7	1	0	1	0	1	0	1	0	1	0	1	0	1	0	1	0	1	0	1	0	1	0	1	0	1	0	4
3	4	5	1	1	1	1	1	1	51	2601	5	3	1	3	100000	5	0	2	400	9	9	10	1	0	1	0	4	0	1	0	5	1	1	0	1	0	1	0	1	0	1	0	4	0	1	0	1	0	4
1	1	1	1	1	1	1	0	0	51	2601	3	5	0	1	200000	4	1	2	200	9	9	8	3	0	3	0	3	0	1	0	5	1	1	0	1	0	1	0	5	0	1	0	1	0	1	0	1	0	4
0	0	0	0	0	0	0	1	1	51	2601	1	4	1	1	30000	4	1	2	30	8	8	8	2	0	2	0	2	0	2	0	3	1	3	1	2	0	2	0	2	0	2	0	2	0	2	0	3	0	3
10	15	20	1	1	1	1	0.2	0.2	49	2401	4	3	1	3	70000	3	1	2	6	10	10	5	2	0	2	0	2	0	2	0	3	1	3	0	2	0	2	0	2	0	2	0	3	1	2	0	2	0	3
1	1	1	1	1	1	1	0.2	0.2	49	2401	4	3	1	3	24000	1	1	2	200	9	9	3	1	0	1	0	1	0	1	0	4	1	4	1	1	0	1	0	1	0	1	0	1	0	1	0	1	0	2
10	10	10	1	1	1	0	0.3	0.3	48	2304	2	3	0	1	10000	3	1	2	110	7	7	7	1	0	1	0	1	0	1	0	5	1	1	0	5	0	1	0	1	0	1	0	1	0	1	0	1	0	5
10	15	20	1	1	1	0	0.4	0.4	47	2209	3	3	0	1	50000	2	1	2	95	9	9	9	1	0	1	0	1	0	1	0	4	1	1	1	1	0	1	0	4	0	1	0	4	1	1	0	1	0	1
10	10	10	1	1	1	0	0.4	0.4	47	2209	4	4	0	1	50000	3	1	2	100	9	9	5	1	0	1	0	1	0	1	0	1	0	1	0	1	0	1	0	1	0	1	0	1	0	1	0	1	0	4
5	5	5	1	1	1	1	0.4	0.4	47	2209	4	5	0	1	20000	3	1	2	60	8	8	4	1	0	1	0	1	0	1	0	4	0	1	0	1	0	1	0	2	0	1	0	1	0	1	0	1	0	4
0	0	0	0	0	0	1	0.4	0.4	47	2209	5	4	1	1	36000	1	0	2	360	9	7	8	2	0	3	0	1	0	1	0	3	0	1	0	1	0	1	0	2	0	1	0	1	0	1	0	1	0	4
0	0	0	0	0	0	0	0.5	0.5	46	2116	5	4	1	3	50000	3	1	2	200	9	9	5	1	0	1	0	1	0	1	0	3	0	2	0	3	0	3	0	3	0	2	0	3	0	2	0	2	0	5
20	20	20	1	1	1	1	0.6	0.6	45	2025	4	4	1	3	80000	3	1	2	40	10	10	10	1	0	1	0	1	0	1	0	1	0	1	0	1	0	1	0	1	0	1	0	1	0	1	0	1	0	4
10	15	20	1	1	1	0	0.6	0.6	45	2025	2	4	1	1	60000	2	1	2	100	10	10	8	2	0	2	0	1	0	2	0	3	1	3	1	1	0	1	0	1	0	1	0	1	0	1	0	1	0	2
10	10	10	1	1	1	0	0.6	0.6	45	2025	3	4	1	3	70000	2	1	2	400	8	9	9	4	0	2	0	2	0	2	0	3	1	2	1	2	0	2	0	2	0	2	0	3	0	2	0	2	0	4
1	1.5	2	1	1	1	0	0.6	0.6	45	2025	5	3	1	1	100000	2	0	2	80	8	8	8	3	0	3	0	2	0	1	0	3	0	3	0	2	0	2	0	4	0	2	0	2	0	2	0	2	0	2
0	0	0	0	0	0	0	0.6	0.6	45	2025	2	4	0	1	20000	4	1	2	55	10	10	10	1	0	1	0	1	0	1	0	2	0	1	0	1	0	1	0	1	0	1	0	1	0	1	0	1	0	5
0	0	0	0	0	0	0	0.7	0.7	44	1936	4	4	1	1	10000	2	1	2	100	10	10	10	2	1	2	0	2	0	2	0	3	1	2	1	2	0	2	0	2	0	2	0	3	1	2	0	2	0	4
5	10	15	1	1	1	1	0.8	0.8	43	1849	5	4	1	2	100000	4	1	2	300	8	8	8	3	1	3	1	3	0	1	0	3	1	3	0	1	0	1	0	1	0	1	0	1	0	1	0	1	0	4
1	1	2	1	1	1	1	0.8	0.8	43	1849	2	3	0	1	10000	4	0	2	50	9	9	8	1	0	1	0	2	0	3	0	4	0	3	0	1	0	1	0	1	0	1	0	1	0	1	0	1	0	5
0	0	0	0	0	0	1	0.8	0.8	43	1849	4	3	1	3	20000	1	0	2	50	10	10	10	1	0	1	0	1	0	1	0	4	1	4	0	1	0	1	0	3	0	1	0	1	0	1	0	1	0	2
0	0	0	0	0	0	1	1	1	42	1764	3	5	1	1	30000	1	1	2	30	5	8	8	4	0	2	0	4	0	1	0	4	1	1	0	4	0	2	0	1	0	1	0	1	0	1	0	1	0	2
10	10	10	1	1	1	1	1	1	41	1681	5	5	1	3	150000	1	0	2	120	8	8	8	1	0	1	0	1	0	1	0	2	0	1	0	1	0	1	0	1	0	1	0	1	0	1	0	1	0	3
0	0	0	0	0	0	1	1	1	41	1681	5	5	1	3	80000	4	1	2	400	8	8	3	1	0	1	0	1	0	1	0	3	0	1	0	1	0	1	0	1	0	1	0	1	0	1	0	1	0	2
5	5	5	1	1	1	1	0	0	40	1600	3	5	0	1	60000	2	1	2	200	8	8	5	1	0	1	0	1	0	1	0	1	1	1	0	1	0	1	0	1	0	1	0	1	1	1	0	1	0	4
0	0	0	0	0	0	1	0	0	37	1369	4	5	0	1	30000	2	0	2	200	8	10	7	2	0	2	0	2	0	2	0	4	1	2	0	2	0	2	0	2	0	2	0	2	0	2	0	2	0	4
5	10	20	1	1	1	1	1	1	36	1296	5	2	1	3	100000	3	1	2	100	8	8	7	2	0	2	0	1	0	1	0	3	1	1	0	1	0	1	0	1	0	1	0	2	0	1	0	1	0	4
0	0	0	0	0	0	1	1	1	35	1225	4	3	1	3	30000	3	1	2	200	8	8	8	1	0	1	0	1	0	1	0	4	1	3	0	1	0	1	0	1	0	1	0	4	1	1	0	1	0	2
100	100	200	1	1	1	1	1	1	34	1156	3	4	1	3	90000	3	1	2	600	8	8	8	2	0	2	0	2	0	2	0	4	1	2	0	2	0	2	0	2	0	2	0	3	1	2	0	2	0	4
30	30	30	1	1	1	1	1	1	34	1156	5	5	1	3	100000	1	1	2	300	8	8	6	4	0	4	0	3	0	5	0	4	1	3	0	4	0	4	0	4	0	4	0	4	0	4	0	4	0	4
25	30	20	1	1	1	1	1	1	34	1156	4	4	1	3	40000	3	1	2	200	8	10	9	1	0	1	0	1	0	1	0	5	1	1	不知道	1	0	1	0	4	0	1	0	4	0	1	0	1	0	2
0	0	0	0	0	0	0	1	1	33	1089	3	3	1	3	80000	5	1	2	260	8	8	8	1	0	1	0	1	0	1	0	4	1	1	0	1	0	1	0	1	0	1	0	4	0	1	0	1	0	2
1	1	2	1	1	1	0	1	1	32	1024	6	4	1	3	75000	3	0	2	70	7	7	8	4	0	2	0	2	0	2	0	4	1	4	不知道	2	0	2	0	4	0	2	0	2	0	2	0	2	0	2
3	5	6	1	1	1	0	0	0	29	841	5	5	0	1	20000	2	0	2	100	8	8	7	1	0	1	0	1	0	1	0	2	0	1	0	1	0	1	0	1	0	1	0	1	0	1	0	1	0	4
2	4	6	1	1	1	1	1	1	29	841	5	5	1	3	20000	1	0	2	100	8	8	7	2	0	2	0	2	0	2	0	3	1	2	0	2	0	2	0	2	0	2	0	2	0	2	0	2	0	2
0	0	0	0	0	0	1	1	1	27	729	4	3	1	3	40000	2	1	2	200	5	5	5	4	0	4	0	3	0	3	0	4	1	4	1	2	0	2	0	2	0	2	0	3	1	3	0	3	0	2
3	3	3	1	1	1	1	1	1	26	676	5	5	1	3	48000	3	0	2	150	8	8	7	1	0	1	0	1	0	1	0	1	0	2	0	1	0	1	0	1	0	1	0	1	0	1	0	1	0	3
0	0	0	0	0	0	0	0	0	26	676	3	4	0	1	60000	1	0	2	25	8	8	8	2	0	2	0	2	0	2	0	4	1	2	0	2	0	2	0	2	0	2	0	3	1	2	0	2	0	3
2	4	5	1	1	1	0	0	0	24	576	5	5	0	3	50000	3	0	2	100	7	7	7	3	0	3	0	3	0	3	0	1	1	1	0	1	0	1	0	1	0	1	0	1	0	1	0	1	0	4
0	0	0	0	0	0	1	1	1	24	576	5	5	1	1	0	1	0	2	100	8	8	8	2	0	2	0	2	0	2	0	2	0	2	0	2	0	2	0	2	0	2	0	2	0	2	0	2	0	4
0	0	0	0	0	0	0	1	1	24	576	5	4	1	3	10000	3	0	2	100	7	9	7	1	1	1	0	2	0	1	1	1	1	1	0	1	0	1	0	1	0	1	0	1	1	1	0	1	0	1
1	1	1	1	1	1	0	1	1	22	484	5	5	1	3	100000	2	0	2	100	9	9	5	1	0	1	0	1	0	1	0	3	1	1	0	1	0	1	0	1	0	1	0	1	0	1	0	1	0	2
5	7	10	1	1	1	1	0	0	89	7921	2	5	0	1	100000	4	0	2	60	8	8	8	1	0	2	0	1	0	3	0	3	1	2	0	1	0	1	0	1	0	1	0	2	0	2	0	1	0	1
5	10	15	1	1	1	1	1	1	87	7569	4	4	1	2	150000	6	1	2	110	9	9	9	4	0	4	0	2	0	2	0	3	0	3	0	4	0	4	0	4	0	4	0	2	0	2	0	4	0	4
0	0	0	0	0	0	1	0	0	85	7225	2	3	0	1	0	2	1	2	70	8	8	8	1	0	1	0	1	0	1	0	1	不知道	1	0	1	0	3	0	1	0	1	0	1	0	1	0	1	0	4
0	0	0	0	0	0	1	0	0	81	6561	1	1	0	1	0	2	1	2	50	9	8	5	2	0	2	0	2	0	1	0	1	0	1	0	1	0	1	0	1	0	1	0	1	0	1	0	1	0	1
2	3	4	1	1	1	0	0	0	80	6400	3	2	0	1	25000	4	0	2	85	8	10	9	2	0	2	0	2	1	2	0	1	1	4	1	2	0	2	0	2	不知道	2	不知道	2	不知道	2	不知道	2	不知道	5
5	7	10	1	1	1	0	1	1	76	5776	4	5	1	1	250000	3	0	2	200	8	8	8	1	0	1	0	1	0	1	0	4	1	1	0	1	0	1	0	1	0	1	0	1	0	1	0	1	0	2
6	9	12	1	1	1	1	0	0	75	5625	2	4	0	1	5000	1	1	2	80	9	9	7	1	0	1	0	1	0	1	0	1	0	1	0	1	0	1	0	1	0	1	0	1	0	1	0	1	0	4
5	5	5	1	1	1	1	0	0	75	5625	3	3	0	1	4500	2	1	2	65	9	9	8	3	1	3	1	2	0	2	0	2	1	1	0	2	0	2	0	2	0	2	0	2	0	4	1	3	0	4
0	0	0	0	0	0	0	1	1	75	5625	2	5	1	1	3000	1	0	2	250	8	8	8	1	0	1	0	1	0	1	0	1	不知道	1	0	1	0	1	0	1	0	1	0	1	0	1	0	1	0	2
5	10	15	1	1	1	0	0	0	74	5476	2	3	0	1	40000	7	1	2	200	10	10	10	1	0	1	0	1	0	1	0	1	0	1	0	1	0	1	0	1	0	1	0	1	0	1	0	1	0	5
0	0	0	0	0	0	1	1	1	74	5476	2	4	1	1	10000	2	1	2	100	8	1	8	1	0	1	0	1	0	1	0	1	不知道	1	0	1	0	1	0	1	0	1	0	1	0	4	0	1	0	4
6	9	12	1	1	1	1	0	0	72	5184	1	2	0	1	0	5	1	2	78	8	8	8	2	0	2	0	2	0	2	0	2	0	2	0	2	0	2	0	2	0	2	0	2	0	2	0	2	0	3
0	0	0	0	0	0	0	1	1	72	5184	4	4	1	2	90000	2	1	2	90	5	5	5	2	0	2	0	2	0	2	0	3	1	3	1	2	0	2	0	2	0	2	0	2	0	2	0	2	0	4
0	0	0	0	0	0	0	0	0	72	5184	2	4	0	1	0	1	1	2	140	9	9	9	1	0	1	0	1	0	1	0	2	0	1	0	1	0	1	0	1	0	1	0	1	0	1	0	1	0	4
20	20	20	1	1	1	1	1	1	71	5041	1	4	1	1	60000	4	1	2	160	8	8	8	2	0	2	0	2	0	2	0	2	0	2	0	2	0	2	0	2	0	2	0	2	0	2	0	2	0	3
2	2	2	1	1	1	1	0	0	71	5041	1	3	0	1	100000	2	1	2	70	9	7	7	1	0	1	0	1	0	1	0	1	0	1	0	1	0	1	0	1	0	1	0	1	0	1	0	1	0	5
0	0	0	0	0	0	1	0	0	71	5041	3	3	0	1	3000	4	1	2	200	8	8	8	1	0	1	0	1	0	1	0	1	不知道	1	0	1	0	1	0	1	0	1	0	1	0	1	0	1	0	4
20	30	30	1	1	1	1	0	0	70	4900	2	3	0	1	72000	5	1	2	160	8	8	8	2	0	2	0	2	0	2	0	2	0	2	不知道	3	不知道	2	0	2	0	2	0	2	0	2	0	3	0	5
0	0	0	0	0	0	0	0	0	70	4900	1	5	0	1	200000	3	0	2	150	9	9	9	1	0	1	0	1	0	1	0	3	0	1	0	1	0	1	0	1	0	1	0	2	0	3	0	3	0	4
0	0	0	0	0	0	0	1	1	70	4900	2	2	1	3	48000	2	1	2	139	8	8	8	3	1	1	不知道	1	不知道	1	不知道	3	1	3	1	1	不知道	1	不知道	1	不知道	1	不知道	1	不知道	1	不知道	1	不知道	5
5	7	10	1	1	1	1	0	0	69	4761	4	2	0	1	50000	7	1	2	100	8	8	6	2	0	2	0	2	0	2	0	3	1	2	0	2	0	2	0	2	0	2	0	2	0	2	0	2	0	4
30	30	30	1	1	1	1	0	0	68	4624	2	4	0	1	60000	1	0	2	50	8	8	8	2	0	2	0	2	0	2	0	2	0	2	0	2	0	2	0	2	0	2	0	2	0	2	0	2	0	4
0	0	0	0	0	0	0	1	1	68	4624	3	4	1	3	30000	1	0	2	30	9	10	8	2	0	2	0	2	0	2	0	3	1	3	1	2	0	2	0	1	0	1	0	1	0	1	0	1	0	4
50	50	50	1	1	1	0	0	0	66	4356	1	3	0	1	8000	3	1	2	100	9	9	9	1	0	1	0	1	0	1	0	3	1	2	0	1	0	1	0	1	0	1	0	1	0	1	0	1	0	4
0	0	0	0	0	0	1	0	0	65	4225	2	5	0	1	60000	7	1	2	200	8	8	8	1	0	1	0	1	0	1	0	1	0	1	0	1	0	1	0	1	0	1	0	1	0	1	0	1	0	4
6	9	12	1	1	1	0	0	0	64	4096	2	1	0	1	0	2	0	2	110	9	9	8	1	0	1	0	1	0	1	0	1	0	1	0	1	0	1	0	1	0	1	0	1	0	1	0	1	0	5
6	9	12	1	1	1	1	0	0	64	4096	4	4	0	1	0	2	1	2	166	8	7	8	1	0	1	0	1	0	1	0	1	0	1	0	1	0	1	0	1	0	1	0	1	0	1	0	1	0	4
100	100	100	1	1	1	0	1	1	63	3969	3	5	1	3	110000	6	1	2	100	6	6	6	2	0	3	0	2	0	2	0	5	1	5	1	2	0	2	0	3	0	3	0	3	1	2	0	2	0	4
0	0	0	0	0	0	1	1	1	63	3969	2	5	1	1	30000	6	1	2	70	8	8	7	2	0	1	0	1	0	1	0	1	0	1	0	1	0	1	0	1	0	1	0	1	0	1	0	1	0	2
5	7	10	1	1	1	0	1	1	62	3844	4	3	1	1	700000	6	0	2	300	8	8	8	4	1	3	1	3	0	3	1	5	1	5	0	2	1	2	1	2	0	2	0	2	0	2	0	2	0	4
0	0	0	0	0	0	1	0	0	62	3844	3	3	0	1	40000	2	1	2	100	8	8	8	4	0	3	0	1	0	1	0	2	0	1	0	1	0	1	0	1	0	1	0	1	0	1	0	1	0	4
0	0	0	0	0	0	0	0	0	62	3844	2	2	0	1	7000	2	1	2	40	10	10	10	1	0	1	0	1	0	1	0	1	0	1	0	1	0	1	0	1	0	1	0	1	0	1	0	1	0	4
100	100	100	1	1	1	0	0	0	61	3721	2	2	0	1	30000	4	1	2	100	10	10	9	2	0	2	0	2	0	1	0	3	1	2	0	1	0	2	0	1	0	2	0	2	0	1	0	2	0	4
30	30	30	1	1	1	0	0	0	61	3721	1	4	0	1	12000	2	1	2	40	8	8	8	3	0	3	0	3	0	2	0	2	0	2	0	2	0	2	0	2	0	2	0	2	0	2	0	2	0	4
5	8	10	1	1	1	0	0	0	60	3600	1	3	0	1	5000	2	1	2	70	8	8	7	1	0	1	0	1	0	1	0	3	1	1	0	1	0	1	0	1	0	1	0	1	0	1	0	1	0	4
0	0	0	0	0	0	1	1	1	60	3600	4	5	1	1	20000	2	1	2	150	10	10	9	2	0	2	0	1	0	1	0	1	0	1	0	1	0	1	0	1	0	1	0	1	0	1	0	1	0	4
20	20	20	1	1	1	1	0	0	59	3481	3	4	0	1	50000	2	1	2	80	9	9	7	1	0	1	0	1	0	2	0	3	1	3	0	2	0	2	0	1	0	1	0	2	0	2	0	2	0	4
0	0	0	0	0	0	0	1	1	59	3481	2	3	1	1	500000	4	1	2	70	8	8	8	2	0	2	0	2	0	2	0	2	0	2	0	2	0	2	0	2	0	2	0	2	0	2	0	2	0	3
0	0	0	0	0	0	0	0	0	59	3481	1	2	0	1	15000	3	1	2	130	8	9	5	2	0	2	0	1	0	1	0	1	0	1	0	1	0	1	0	1	0	1	0	1	0	1	0	1	0	1
0	0	0	0	0	0	0	0	0	59	3481	4	3	0	1	240000	4	0	2	100	8	8	8	1	0	1	0	1	0	1	0	1	0	1	0	1	0	1	0	1	0	1	0	1	0	1	0	1	0	4
0	0	0	0	0	0	1	0	0	58	3364	3	5	0	1	0	4	0	2	120	9	9	9	1	0	1	0	1	0	1	0	1	0	1	0	1	0	1	0	1	0	1	0	1	0	1	0	1	0	5
40	40	40	1	1	1	1	0	0	57	3249	2	4	0	1	80000	4	1	2	200	8	8	8	2	0	2	0	2	0	2	0	2	0	2	0	2	0	2	0	2	0	2	0	2	0	2	0	2	0	4
5	10	15	1	1	1	0	0	0	57	3249	3	4	0	1	200000	5	1	2	300	8	8	7	3	0	3	0	2	0	3	0	3	0	2	0	4	0	4	0	4	0	3	0	3	0	3	0	3	0	2
5	5	5	1	1	1	1	1	1	57	3249	4	4	1	2	48000	4	1	2	170	5	5	5	4	0	4	0	2	0	2	0	4	1	4	1	2	0	2	0	2	0	2	0	2	0	2	0	2	0	3
0	0	0	0	0	0	1	0	0	57	3249	1	3	0	1	10000	1	1	2	50	8	7	8	2	0	2	0	2	0	2	0	2	0	2	0	1	0	1	0	1	0	1	0	1	0	1	0	1	0	3
0	0	0	0	0	0	0	1	1	57	3249	2	3	1	1	60000	6	1	2	300	10	5	3	1	0	1	0	1	0	1	0	1	0	1	0	1	0	1	0	1	0	1	0	1	0	1	0	1	0	5
30	30	30	1	1	1	0	1	1	56	3136	2	4	1	1	80000	4	1	2	300	5	10	7	4	0	4	0	4	0	3	0	3	1	4	0	3	0	4	0	4	0	3	0	4	0	3	0	4	0	2
5	20	30	1	1	1	0	0	0	56	3136	3	4	0	1	90000	6	1	2	300	9	8	7	3	0	4	0	2	0	2	0	3	0	3	0	4	0	3	0	3	0	3	0	3	0	3	0	3	0	4
8	12	15	1	1	1	0	0	0	56	3136	3	3	0	1	20000	2	1	2	70	9	7	5	1	0	1	0	1	0	1	0	1	0	1	0	2	0	1	0	2	0	1	0	1	0	1	0	1	0	4
5	10	15	1	1	1	1	0	0	56	3136	2	4	0	1	50000	2	1	2	150	8	8	8	3	0	2	0	1	0	1	0	2	0	1	0	1	0	1	0	1	0	1	0	1	0	3	0	3	0	4
10	10	10	1	1	1	0	1	1	56	3136	1	5	1	3	66000	2	1	2	100	7	7	6	2	0	2	0	2	0	2	0	5	1	5	1	1	0	1	0	1	0	1	0	1	0	1	0	1	0	4
0	0	0	0	0	0	0	0	0	56	3136	2	4	0	1	10000	2	1	2	100	5	8	8	1	0	1	0	1	0	1	0	1	0	1	0	1	0	4	0	1	0	1	0	1	0	4	0	1	0	1
30	40	50	1	1	1	0	0	0	54	2916	3	3	0	1	10000	5	1	2	250	9	4	8	2	0	2	0	2	0	2	0	4	0	2	0	2	0	4	1	2	0	2	0	2	0	2	0	2	0	2
10	10	10	1	1	1	0	0	0	54	2916	2	4	0	1	30000	4	1	2	150	9	8	8	2	0	1	0	1	0	1	0	2	0	1	0	1	0	2	0	1	0	1	0	1	0	1	0	1	0	4
1	1.5	2	1	1	1	0	1	1	54	2916	2	4	1	3	24000	1	0	2	50	8	10	8	2	0	2	0	2	0	2	0	4	1	4	1	2	0	2	0	2	0	2	0	2	0	2	0	2	0	4
0	0	0	0	0	0	0	0	0	54	2916	3	5	0	1	24000	4	1	2	75	10	10	5	1	0	1	0	1	0	1	0	1	0	1	0	1	0	1	0	1	0	1	0	1	0	1	0	1	0	4
100	100	100	1	1	1	0	0	0	53	2809	2	4	0	1	30000	2	1	2	160	8	7	7	1	0	1	0	1	0	1	0	1	不知道	1	0	1	0	1	0	1	0	1	0	1	0	1	0	1	0	4
50	60	70	1	1	1	0	0	0	53	2809	3	2	0	1	20000	3	1	2	150	8	8	9	1	0	1	0	1	0	1	0	1	0	1	0	1	0	1	0	1	0	1	0	1	0	1	0	1	0	4
2	1.5	1	1	1	1	1	1	1	53	2809	5	2	1	1	150000	3	1	2	150	8	8	8	2	0	2	0	2	0	2	0	2	0	2	0	2	0	2	0	2	0	2	0	2	0	2	0	2	0	4
0	0	0	0	0	0	0	0	0	53	2809	1	2	0	1	30000	2	1	2	150	5	8	8	1	0	1	0	1	0	3	0	1	不知道	1	0	1	0	1	0	1	0	1	0	1	0	1	0	1	0	2
20	20	20	1	1	1	0	0	0	52	2704	1	3	0	1	100000	5	1	2	100	9	9	9	1	0	1	0	1	0	1	0	3	1	2	0	1	0	1	0	1	0	1	0	2	0	1	0	2	0	4
30	30	30	1	1	1	1	1	1	51	2601	2	3	1	1	70000	1	1	2	130	8	8	8	2	0	2	0	2	0	2	0	2	0	2	0	2	0	2	0	2	0	2	0	2	0	2	0	2	0	4
10	10	10	1	1	1	0	1	1	51	2601	4	5	1	2	110000	3	1	2	130	7	7	5	2	0	2	0	2	0	2	0	4	1	4	1	2	0	2	0	2	0	2	0	4	1	2	0	2	0	4
5	8	10	1	1	1	1	1	1	51	2601	5	3	1	1	100000	2	1	2	200	8	8	7	3	0	2	0	2	0	1	0	5	0	1	0	1	0	5	0	1	0	1	0	2	0	1	0	1	0	4
0	0	0	0	0	0	0	0.2	0.2	49	2401	3	3	1	1	40000	3	1	2	100	9	9	8	1	0	1	0	1	0	1	0	2	0	1	0	1	0	1	0	1	0	1	0	1	0	1	0	1	0	4
200	200	200	1	1	1	1	0.3	0.3	48	2304	5	4	1	1	200000	4	1	2	300	9	8	8	4	0	4	0	4	0	3	0	5	1	4	0	4	0	4	0	3	0	4	0	5	1	4	0	4	0	2
0	0	0	0	0	0	0	0.3	0.3	48	2304	2	4	0	1	20000	3	1	2	120	9	9	6	3	0	1	0	1	0	1	0	4	0	1	0	1	0	1	0	3	0	1	0	1	0	1	0	1	0	2
5	5	5	1	1	1	1	0.4	0.4	47	2209	3	4	0	1	45000	3	1	2	250	8	8	6	1	0	1	0	1	0	1	0	4	0	1	0	1	0	1	0	3	0	1	0	1	0	1	0	1	0	5
0	0	0	0	0	0	0	0.4	0.4	47	2209	1	2	0	1	70000	3	1	2	250	5	7	5	1	0	1	0	1	0	1	0	1	1	1	0	1	0	3	0	1	0	1	0	1	0	1	0	1	0	3
0	0	0	0	0	0	1	0.4	0.4	47	2209	1	4	1	1	500000	4	1	2	400	8	8	7	1	0	1	0	1	0	1	0	3	0	1	0	1	0	1	0	1	0	1	0	1	0	1	0	1	0	4
20	20	20	1	1	1	0	0.5	0.5	46	2116	3	3	0	1	99000	5	1	2	200	8	8	8	3	0	2	0	2	0	2	0	2	0	2	0	2	0	2	0	2	0	2	0	2	0	2	0	2	0	4
5	10	15	1	1	1	0	0.5	0.5	46	2116	4	5	1	3	100000	4	1	2	150	8	9	7	2	0	2	0	2	0	2	0	3	1	2	0	2	0	2	0	2	0	2	0	2	0	2	0	2	0	4
10	10	10	1	1	1	0	0.5	0.5	46	2116	3	1	1	1	200000	4	1	2	300	8	6	6	2	0	1	0	1	0	1	0	1	1	1	0	4	0	1	0	1	0	1	0	1	0	4	0	4	0	4
0	0	0	0	0	0	1	0.5	0.5	46	2116	2	4	0	1	11000	1	0	2	30	8	10	6	3	0	3	0	2	0	3	0	4	1	4	1	2	0	2	0	2	0	2	0	2	0	2	0	2	0	5
0	0	0	0	0	0	0	0.5	0.5	46	2116	2	2	0	1	170000	5	1	2	200	10	10	5	2	0	2	0	2	0	2	0	2	0	2	0	2	0	2	0	2	0	2	0	2	0	2	0	2	0	4
0	0	0	0	0	0	1	0.5	0.5	46	2116	2	5	0	1	100000	3	1	2	60	8	8	8	2	0	2	0	1	0	1	0	1	0	1	0	1	0	2	0	1	0	1	0	1	0	1	0	1	0	4
20	30	50	1	1	1	1	0.6	0.6	45	2025	3	5	0	1	25000	5	1	2	90	6	6	8	1	0	1	0	1	0	1	0	1	0	1	0	1	0	1	0	4	0	4	0	1	0	3	0	1	0	4
30	30	30	1	1	1	0	0.6	0.6	45	2025	3	3	1	1	130000	4	1	2	200	8	8	8	2	0	2	0	2	0	2	0	1	0	1	0	1	0	2	0	2	0	1	0	1	0	1	0	2	0	4
10	10	10	1	1	1	0	0.7	0.7	44	1936	3	4	1	1	50000	3	1	2	80	7	7	7	2	0	2	0	2	0	2	0	4	1	2	0	2	0	2	0	2	0	2	0	2	0	2	0	2	0	4
20	30	40	1	1	1	1	0.8	0.8	43	1849	3	5	1	1	120000	11	1	2	150	9	9	8	4	1	4	1	1	0	2	0	4	1	3	0	1	0	2	0	2	0	2	0	2	0	3	0	2	0	2
50	20	20	1	1	1	0	1	1	41	1681	4	3	1	1	150000	4	1	2	200	7	7	7	4	0	4	0	3	0	3	1	4	不知道	3	0	3	0	3	0	3	0	3	0	3	0	3	0	3	0	4
2	1.5	1	1	1	1	0	1	1	40	1600	4	3	1	2	100000	2	1	2	120	8	8	8	2	0	2	0	2	0	2	0	2	0	2	0	2	0	2	0	2	0	2	0	2	0	2	0	2	0	3
5	10	15	1	1	1	0	0	0	39	1521	3	4	0	1	100000	3	1	2	100	8	8	7	2	1	2	1	1	0	1	0	4	1	1	0	1	0	1	0	1	0	1	0	1	0	1	0	1	0	4
0	0	0	0	0	0	0	1	1	39	1521	4	5	1	3	100000	4	1	2	170	7	8	5	4	1	4	1	3	0	3	0	3	1	3	1	3	0	3	0	3	0	1	0	1	不知道	1	不知道	1	不知道	5
200	200	200	1	1	1	0	1	1	36	1296	4	4	1	2	100000	3	1	2	300	8	8	8	3	0	3	0	2	0	2	1	4	0	4	0	2	0	3	0	2	0	4	0	4	1	2	0	2	0	3
100	100	100	1	1	1	0	1	1	34	1156	5	5	1	2	72000	4	1	2	275	8	8	8	2	0	2	0	2	0	2	0	2	0	2	1	2	1	2	0	2	0	2	0	2	0	2	0	2	0	4
20	20	20	1	1	1	1	1	1	33	1089	3	5	1	1	70000	3	0	2	300	9	8	8	1	0	1	0	1	0	1	0	1	不知道	1	0	1	0	1	0	1	0	1	0	1	0	1	0	1	0	1
20	20	20	1	1	1	0	0	0	32	1024	3	4	0	1	74000	4	1	2	200	8	8	8	2	0	2	0	2	0	2	0	2	0	2	0	2	0	2	0	2	0	2	0	2	0	2	0	1	0	5
0	0	0	0	0	0	1	0	0	31	961	2	3	0	1	15000	7	1	2	80	9	9	8	1	0	1	0	1	0	1	0	1	0	1	0	1	0	1	0	1	0	1	0	1	0	1	0	1	0	3
12	14	16	1	1	1	1	0	0	23	529	5	4	0	1	100000	4	0	2	120	8	8	8	4	1	4	1	3	0	2	1	4	1	4	1	2	0	4	1	4	1	3	1	4	0	3	1	2	0	4
0	0	0	0	0	0	1	1	1	23	529	4	5	1	2	84000	4	0	2	170	5	5	5	3	0	3	0	2	0	2	0	4	1	4	0	2	0	2	0	2	0	2	0	2	0	2	0	2	0	3
5	8	10	1	1	1	0	1	1	22	484	4	5	1	2	80000	3	0	2	150	9	9	8	2	0	4	0	2	0	2	0	4	1	4	0	4	0	2	0	2	0	2	0	2	0	4	0	2	0	4
0	0	0	0	0	0	1	0	0	22	484	4	5	0	1	300000	4	0	2	100	9	9	9	1	0	1	0	1	0	1	0	1	0	1	0	1	0	1	0	1	0	1	0	1	0	1	0	1	0	2
10	10	10	1	1	1	1	0	0	92	8464	1	4	0	1	10000	4	0	2	245	5	5	5	5	0	5	0	5	0	5	0	5	0	5	0	5	0	5	0	5	0	5	0	5	0	5	0	5	0	4
3	6	8	1	1	1	0	1	1	83	6889	3	5	1	3	100000	4	0	2	100	9	9	9	2	0	2	0	1	0	1	0	4	0	1	0	1	0	1	0	1	0	1	0	1	0	1	0	1	0	2
0	0	0	0	0	0	0	0	0	81	6561	3	2	0	1	5000	2	1	2	100	10	10	10	3	0	3	0	3	0	2	0	1	0	1	0	1	0	1	0	1	0	1	0	1	0	1	0	1	0	4
1	2	3	1	1	1	1	1	1	80	6400		2	1	2	20000	2	1	2	40	8	8	7	2	0	2	0	1	0	1	0	1	0	1	0	1	0	1	0	1	0	1	0	1	0	1	0	1	0	3
20	20	20	1	1	1	0	1	1	78	6084	4	4	1	3	28800	1	0	2	40	10	8	8	1	0	1	0	1	0	1	0	1	0	1	0	1	0	4	0	1	0	1	0	1	0	1	0	1	0	4
1	2	3	1	1	1	1	1	1	76	5776	4	4	1	3	40000	2	1	2	200	7	8	7	1	0	1	0	1	0	1	0	1	0	1	0	1	0	1	0	1	0	1	0	1	0	1	0	1	0	2
10	20	30	1	1	1	0	0	0	75	5625	2	4	0	1	4260	1	0	2	35	5	5	5	1	0	1	0	1	0	1	0	5	1	4	0	1	0	1	0	1	0	1	0	1	0	1	0	1	0	1
15	15	15	1	1	1	1	0	0	75	5625	3	4	0	1	15000	2	1	2	100	8	8	6	1	0	1	0	1	0	1	0	1	0	1	0	3	0	3	0	1	0	1	0	2	0	2	0	1	0	5
0	0	0	0	0	0	1	0	0	75	5625	2	3	0	1	60000	3	1	2	50	8	8	4	2	0	1	0	1	0	1	0	1	0	1	0	1	0	1	0	1	0	1	0	1	0	2	0	1	0	2
50	50	50	1	1	1	0	0	0	74	5476	2	3	0	1	0	2	1	2	100	8	8	8	1	0	1	0	2	0	2	0	3	0	2	0	2	0	2	0	2	0	2	0	2	0	3	0	2	0	4
0	0	0	0	0	0	1	0	0	74	5476	3	4	0	1	25000	1	0	2	20	9	9	8	2	0	2	0	2	0	2	0	2	0	2	0	2	0	2	0	2	0	2	0	2	0	2	0	2	0	4
5	10	15	1	1	1	1	0	0	73	5329	2	1	0	1	10000	2	1	2	120	8	8	6	2	0	2	0	2	0	2	0	2	0	2	0	3	0	1	0	1	0	1	0	1	0	3	0	2	0	4
8	10	12	1	1	1	0	1	1	73	5329	2	2	1	1	44000	2	1	2	80	8	6	5	1	0	1	0	1	0	2	0	3	0	1	0	1	0	1	0	1	0	1	0	1	0	1	0	1	0	2
0	0	0	0	0	0	1	1	1	73	5329		3	1	1	20000	2	1	2	100	5	8	7	2	0	2	0	2	0	2	0	2	1	2	0	1	0	1	0	1	0	1	0	1	0	2	0	2	0	2
70	100	130	1	1	1	1	0	0	72	5184	3	4	0	1	130000	1	0	2	60	8	7	4	2	0	1	0	1	0	1	0	1	0	1	0	1	0	1	0	1	0	1	0	1	0	1	0	1	0	4
3	4	5	1	1	1	1	1	1	72	5184	3	4	1	2	40000	1	1	2	100	9	9	8	3	0	3	0	2	0	1	0	3	0	2	0	1	0	1	0	1	0	1	0	1	0	1	0	1	0	4
0	0	0	0	0	0	1	0	0	72	5184	4	2	0	1	6000	2	1	2	60	9	8	7	2	0	2	0	1	0	1	0	1	0	1	0	1	0	1	0	1	0	1	0	1	0	1	0	2	0	2
0	0	0	0	0	0	1	0	0	71	5041	2	2	0	1	3800	2	1	2	120	8	7	8	2	0	2	0	2	0	2	0	4	1	2	0	2	0	2	0	2	0	2	0	2	0	4	0	2	0	3
10	15	20	1	1	1	1	0	0	70	4900	2	4	0	1	10000	4	1	2	600	10	10	8	1	0	1	0	1	0	1	0	1	0	1	0	1	0	1	0	1	0	1	0	1	0	1	0	1	0	5
0	0	0	0	0	0	1	1	1	70	4900	5	3	1	3	70000	2	1	2	100	10	10	10	4	0	5	0	3	0	2	0	4	1	4	0	3	0	1	0	3	0	1	0	1	0	1	0	1	0	5
0	0	0	0	0	0	1	0	0	70	4900	3	4	0	1	20000	2	1	2	80	9	10	4	1	0	1	0	1	0	1	0	1	0	1	0	1	0	1	0	1	0	1	0	1	0	1	0	1	0	5
2	5	10	1	1	1	1	0	0	69	4761	3	3	0	1	15000	6	1	2	60	8	9	6	2	0	2	0	2	0	2	0	2	0	2	0	1	0	1	0	2	0	1	0	1	0	2	0	1	0	2
0	0	0	0	0	0	0	0	0	69	4761	1	2	0	1	50000	4	0	2	100	6	7	4	1	0	1	0	2	0	2	0	2	0	1	0	1	0	1	0	1	0	1	0	2	0	3	0	2	0	2
0	0	0	0	0	0	1	0	0	69	4761	4	3	0	1	20000	2	1	2	180	8	8	4	2	0	2	0	2	0	2	0	3	1	3	0	2	0	2	0	2	0	2	0	3	1	2	0	2	0	2
10	20	30	1	1	1	1	0	0	68	4624	4	2	0	1	3000	2	1	2	160	4	4	8	2	0	2	0	2	0	1	0	1	0	1	0	1	0	1	0	1	0	1	0	1	0	1	0	1	0	4
0	0	0	0	0	0	0	1	1	68	4624	2	2	1	1	10000	2	1	2	100	8	8	5	1	0	1	0	1	0	1	0	1	0	1	0	1	0	1	0	1	0	1	0	1	0	1	0	1	0	4
0	0	0	0	0	0	0	0	0	67	4489	1	3	0	1	30000	2	1	2	100	10	9	8	2	0	2	0	1	0	1	0	2	0	2	0	1	0	3	0	1	0	1	0	1	0	1	0	1	0	5
0	0	0	0	0	0	1	1	1	67	4489	4	2	1	2	40000	2	1	2	110	8	8	8	4	0	4	0	1	0	1	0	4	0	4	0	1	0	1	0	1	0	1	0	1	0	1	0	1	0	5
0	0	0	0	0	0	0	0	0	67	4489	2	2	0	1	15000	3	1	2	35	10	9	5	1	0	1	0	1	0	1	0	4	0	1	0	1	0	1	0	1	0	1	0	1	0	1	0	1	0	4
10	15	20	1	1	1	1	0	0	66	4356	3	1	0	1	7920	1	1	2	100	7	8	5	2	0	2	0	3	0	3	0	4	1	1	0	3	0	2	0	4	0	1	0	1	0	1	0	4	0	1
10	15	20	1	1	1	1	1	1	66	4356	4	2	1	3	50000	3	1	2	140	8	8	8	2	0	2	0	3	0	2	0	4	1	2	0	2	0	2	0	3	0	3	0	3	0	3	0	3	0	4
1	3	5	1	1	1	0	0	0	66	4356	3	4	0	1	20000	2	1	2	200	8	9	6	1	0	1	0	1	0	1	0	1	0	1	0	1	0	1	0	1	0	1	0	1	0	1	0	1	0	2
0	0	0	0	0	0	1	0	0	66	4356	2	2	0	1	15000	6	1	2	80	7	7	3	2	0	2	0	2	0	2	0	2	0	2	0	2	0	2	0	2	0	2	0	2	0	2	0	2	0	4
0	0	0	0	0	0	1	0	0	66	4356	2	2	0	1	0	1	0	2	50	9	10	8	4	0	1	0	1	0	1	0	4	0	1	0	1	0	1	0	1	0	1	0	1	0	1	0	1	0	4
[truncated: 638 more rows]
[truncated: 9 more columns]

## Sheet: western part
Photovoltaic power is increased by 10 degrees	Photovoltaic power is increased by 15 degrees	Photovoltaic power is increased by 20 degrees	Option 1	Option 2	Option 3	sex	Exposure degree of compulsory education	household registration	age	age squre	Highest education level	in good condition	household registration	Birth registration belongs to	Total household income	How many people live together?	Your current marital status	Who provides electricity?	Monthly electricity consumption of 2017 households	Use safety	Supply stability	Price rationality	Coal to gas	Coal to gas1	Change coal to electricity to understand the situation	Coal to electricity 1	Understanding of high-quality coal-fired substitution	High quality coal burning 1	High-efficiency stove subsidies understand	High-efficiency stove 1	Step electricity price understanding	Ladder price 1	Understanding of peak-valley electricity price	Peak-valley electricity price 1	Photovoltaic poverty alleviation subsidy	Photovoltaic poverty alleviation 1	Understanding of poverty electricity subsidy	Poverty phone 1	Understand the subsidy for electric vehicle purchase.	Electric vehicle 1	Understand the charging of household electric vehicles	Household electric vehicle 1	Natural gas ladder price understanding	Natural gas 1	1 biogas subsidies understand	1 biogas 1	Understanding of photovoltaic poverty alleviation	Photovoltaic poverty alleviation 1	Good air quality approval
[truncated: 513 more rows]
[truncated: 9 more columns]
